# Supplementary material for: Genome-Scale Analysis of Programmed DNA Elimination Sites in Tetrahymena thermophila
Source: G3 (Bethesda). 2011 Nov 1;1(6):515–22. doi: 10.1534/g3.111.000927 (PMC3276166; doi:10.1534/g3.111.000927)
Supplement: Supporting Information [file supp_1.6.515_FileS3.fasta]

>FUAW1000.b1
AGTACCTGACTAACAACAATAACCTCCTAGTGAAGAAGAAAAAGAAGAGTAAAAACAATAACCAGTAGAAGTAGATCATTAACAAATCATAGCCTAGGCAAAGAAAGAGAAAGAATAAAAAAGTAAAAAAGTCCATGAAGAAAATCGGAGATTCTTGGATGAAATCACATTTCTCTAAGAATAAAATGTCTAGTTATTCCAGGGAGATGAGCAAAAAGAATATGAAGAATTACTCTAACAGTATGAGTAAATTAGGAAAAGTAAGAACTATCCTAAAATAAAAACTTTCAAAAATAAACTATTAGATTTTCTCATTTCCAGGCAAGCTAGAGTCAAATAAATGATGGATGAACTCGTTGAAGG
>FUAW100001.b1
TCATAAACTTTTCGCATAAATATTTGTCTTATGTTTTTTTATTCATAATACCACCTTAGTTTTACATTTCTTCTAATTTTTATTTTTAATTTTGTTTAATTTCTTCTTTAACGATTTTAACAACTTGATTTTTGAATTGAGTTAATTTGTACATTTTTTTTAAAAATTTTAAAATTTGATTTTTTGAATTATTTTTTTTTTATTTTATATAAACTGTAAAAAAGTTTTAATAAAAAATCTGAAAAGTAATGAAAACAAAAGAAAAACTTGAAAAAAGAAAAATCATCTACACATTTATGCTCATAATAAAATTTATAAAAATAACTCGATAAAATCATTTAATTTTTATTGTTACTCCTTTGTCAAATCCTTCAAGCCAAAGTGATTGACAATAACCTTAGAAATGTAACTTGATACTTGATCTTTGCCGATAATATTAATATATCTCTAGTATTAGCTTATCATATTTATTTGTTCTTGCATGCCCTAATTTGTGTTCAATAAATATTCAGGTATTTGTAATTCATTGGTTAAAAATAATTTGAATTTTACAATTGTTTAATCGAGTAATTATTGCTTATCTAAAAGATTTTGTTCGTCATTATTAATGTTTTCATTGGCGATGATAGTTTCCATTTTTTGTAAAAAATTGATTTTTGAAAAATGATTA
>FUAW100006.b1
TCATTGAATCAATCTAGCAGTAAGAAAAACTATAACATCAGGACTAGAGCTGTTAAATGGTCCGTCCGGTCCAGTTCAGTCTTTTTTATTATTTAAAAAGACTGGATGGTCTATTTTTGTAAAAAAAAAAACGGTTTCTGGACGGTTTTGAAAAAGACCATTTAATGAATACATAATGTATTTAATTATTTTATTTATAAAAAATAAAACT
>FUAW100007.b1
TTTAAATTAATTTTTATTAAAATTTTAAATTTGCTTGGGGATTTTCCAACAAAAATTTTTTAAAAATATATAAATTTCACATTTCGGATTTAGGAAATCCGAATATCCGAAAGAAATTCGAGATAACGAGAGTTTATGGTAATTATTATTTTAAAGTAAAAATTTTTGTTAAATACTGATATGTATTTATGCTTAAATAAAATTTATTTACATATATTTTTTAAATATATTTATTAATTAATTTTAATTTTTTTAAAATTTTTTATTAAATTTTACAAATGAAATTTAAATAATAAAAATAAATTAAATTTTATAAAATTTAAATTCAATTTAAATATTCAATACATTTAAATTTTTTTAAATTTAAATTACATTTAAAAAATCAAAAATGTTTCTTTTAAAATTAAATTAGTAAATGTTATTTATTATTTAATGCTTAATACAA
>FUAW100008.b1
TATTATCGATTAATTTGAAAATATAATTATTCCTGATTGTCATCATATTTTCTGTATGAGCTGCTTTTTATCAATGATTGAAAGCAGCAAAGCAACTAAAGGTAAAGTTCATTTATTCATTTATTATTTATTTATTTAATTATTTATTTTAATAAAAATAGTTAGCTGTCCTATATGCAAATAGCAAAACAAATGCTACTATGTTTTATCTTCTTAAAGTGATTGCGCTGATTCTAATAAAGCTGCTAATATTTTGAACCTACAAATTGTATCAATAAAGCGCTTAGATGAAGAATATTATTAAAACCTTCAATGTAAGGCTTCTGAGGGATGTAAAAATGTTGCCCTCTTTGTATGTGATTTTTGCCACAAAGAGTCATCTTAATCATGCGTGCAGTGTTGCCAATCTGCTCACAATACCATACTACAAAGCTACAACAATACAGTCTTTTATTGCGGTTGCAGTCTTGAAGCAGAAGAGATAAGCTTCTAAAATACAGCAGCGCCTTACCTCTAGAAGCTAAAAGAGATTACCACTTCATAAAACCGTGACCTATACCTACAGCAAGCGTTTGCTCACATTTTAAAACAAAAATCATCTTTTAATAATGATCCACACAAAAGTTACTGCCTCTTCTGTCCATTTTACTCTAACATTAAAAAAGTAAAGTAAATGAGCACATGAGATATCAGCACGCT
>FUAW100010.b1
CTCTCTATGTACCTCAACTTTCTCTCTTCATCTTTATGTTGTAAATAGTCTTAATAGCCCACTTATCCAATATGCAAAGTTTTTTTCCTCTTTTTCTTTTCATCAAAAATTACAATTTTAACTTTTTTATTATCTTTTTCTGAGGGACCTATACTGAAAAAATACATTTTATGACAAATTATATATTTTAATTTTAAAAATGGAATCCTAATTTGATAAGACAATTTAGAAAGTAGAAAATCTCAATATCAAATAAGATTCTTCTATTTTGATAGCTGGATAACGCAGATCTGGTAAGACAGTACTTTGTATTAATCTTTTGCTTTACCTTACAGAAAAATATTCCTACTAGTCCATAATTCTTTTTTCAGATACGGCTGGAATAGAAACTAATTCTGCGTTTGATTTCATAGATAAAAATTTCATCTTTGAAAGTAGATAATTGGACGAAATCATTCCAAAATTGATGAAATACTAAGAAAAAGAAAAGAAGAAAAACAAGCAAAAATACATGATTATTGTCCTTGATGACATAAATTTAAATAAGAGATCTAAGTTACTTGATGACCTTTATTCCAAATCAAGACATTATAACATAATGGTAATTACTTTAGTCTAGTATTCTAAAATCGTTGTTACTAATATTATTCG
>FUAW100021.b1
TGTCCTTATCAACTTAAAATCTACTATTTAATACTTTGACACAGTTTATGTCTAATGGAAAATCAGATTGATATCGTAGTTCTAATTATTAAACAAAATAACTTTTGCATTAAAATCATTTTATTCATCATCCTAGGTTTCTTATTCACTAATTAATTTCTTAATCATTTTTAATACTTCTAAAATTGGTTCCTTGTCATAGTACAGAAAACCATAATACACAATAGCAAATTTATAATCAAACATTACACCTCTATTTGTTTAAACCATAGATTTTATCAAACTAGTTTCTACTATTGGTAATAGATGACAGTTTTTTATGTAAAATAATAGAGGTTTATGGCTCTTCTCATAGGTCTTTTTATAGATTACCTTATCGAAAACATTTAATGCATAAATACTTATCTCATTCTCATCACAAAACCTTGCTAGTTATTCAATAGAAACTCCAACAGTTTCGTAGCTATCACCAAATATTCTTTTCAGATTACTTTTTTTTAGAGCTCTTTTCATCGAATGTTTTGCATCGCCATACCTACTAATCAAAAAATCAATAACACATTGTCCTTCATTTGGATTTAGTAATTTTGTATCGCCGAACTATTTTACTAGTTTAAAATGCTATTTAATTGGTATCCTGATTAATTCAGCGTTAGGATCTATTTTGACCTTACTCTAAATTTCTACAATCAATTCTTCTCCAGAACTAAAAAAATAAAAAGTATCATCAGAAGATT
>FUAW100022.b1
TTAATGATTTTGTTTTGCTTGAATGCTTCTCTAGTGTGCCTATCAGTGCTGTGTATGTAAAAGTTTTTTGATTTCAAAAAGTC
>FUAW100025.b1
TAAAGCTTTGAGAGTTTGTCTTTGCAAAGATTCAAAACCTAAATTGTTTTACGTGCATCAAATCGTTGGATAAATGTTTTTATTGAGGGTTATTAAAACTAATAATTGAGTCATATCAACAAAGATTTTAATGACAATAGAGTTGCTAACTTGAAAATTAAATGAATAATATTTTTCTCTTAAATTTATTTATTTTTACCGATTATTTTGTTGAATAATTAAAACTATGACACCAATGTGATTTTTCATTAGTCACAAGCTATGTCAAAATATTAGATAGTGAATTTTAAGTTCGACAAGGACAATCATTTATTAGCAATCATAATTCCATGCAAAAATCTGGTTATTGAAACAGTTATGAATTTTAATTAGACAAGAAAAGATTTCTTACATTTAAAGAGATTATTACCAAATATTTTCAATTAATTTTACAATTAATCTTTTTGCGAGATGGGAATTTAAATGTTTGAGATATTTAATAGCATAAATAATCTAAAAAGTAATATGAATGAGAAATTATTTGAAATGTATTAGCAATTTTCTCGAGGTCCTTACACAGCAACTGTACCATTTGATTAGAAAGAGATTGATAGATGTGCAAATAAAATGGGACTGGACATCAATAAGTCTTATACAAATGTAATATTGAATAGTTGCTATGATTTTAATTAGTACAATGTCTTTGATG
>FUAW100038.b1
AAGATATTCAATCCATTACAGAAAGTTAAGTGCTTCAATAGAAGTACAACATAATTAGGAATGCGATGTAGAGCATTTAGGTACAACTCTAAGATAATCAAATTCAAAATTTTATTGATAGATTAGAGAATGAGTTTGGAATGAGAATTTTGGAATTAAGCTAATAATAAATTTTGGATTTAATTGAGTAGTACACACAACATTTGTATTAAAACTAATAATAATATTAAATGCCTTAACAATTCCCTCAATAAATGCCTTAATAAGTCTCAAATCAACAAATCGTTAATAGAGTTTATACCCACCTTACCCATCGCTTGGACAACTACAATGTCACAGATCTCATAGCCATGCTGAGATAGTACAGAAATAATAACTAAAAAAACAATTATATTATTTAGAACTTTGCAAATCAATTACAATAACTCAATTTTAGAAACATAACCTAATTTTAGCCCTAAATCCTGAATAACTACAGAAATATTTTGGGCTAGATCTATCAATACTTGTAGAATAATGGCTATGCCTACAGTAGAAGATGATCTAATTTTATTTTCTTTTGTCATAATATAAAACACCCGATTTTAAAAAATGAATTACTAGTAAATAGTGACTGAGAGTTTTTCTACACCAGCAGTAATGTCAGCGCTGTAGTATTTCTATGATCTCACGGTAGACGG
>FUAW100040.b1
GAGATCCTTAGCAAGGTACAGCACCGAAATGAATAGAAGGAACCTGAGAGAGTAGCTTGAAGAGGATATTTCTATCTCCTACAGCAATGCAGGGGCAAGATGGGTTAGCAGAAGACTAATTTCTGACTTCATAGTGACCTCTGAAAACTATTTGCATGAGGAACTGGCTCTGCAGGCTAGCAGGCTGTTCAGTTTTCGCAATTCACTTGCATACAAGATTTCTATTGAAGCTTTTCCTGTGGCCCTCTGTGAAACTTACCTCCTACGGGTTTGGGATAATGCTGGAATCAAATTTTTTGCTCCAAGGAAGCCGAAGAAGATCAAAAAATAAAGTCAGGAGCTTGCTCTGGCAGCAAAACTTGCAACTGCTGCAAACTTGCTGGGTAGCAAGTATAGCGCAAGCACATTCTTGTAAGAACGGATCTGTCTCAAGGGTAGCTTTTTGCCCTTATAAGAAGGATAGCACTTGGGGGCAGCGTTTAGCTTTGCCAAGGGGACAAGCAGAGCTCCCTTATTGAGGGCCATCTTGATTTCCTAAGAGGGCAGATGGAAAATCGAAGCTTCATATCTAAGACCTCCTTCAACATCCTTTCAGCCCTCCAGAGGGCGTTCCCTCTTAGCCAGCCCTAGATTTCTTACAAAAATTTCAGCAGGGCCCTCTGAAAGAAGCTCATATGGTCCTACAAGCTGCCCATCCAGCAGAAGGAAGGGATGAATAC
>FUAW100041.b1
AGGCATCAACAGCTGCTACAAGCAGCTACTCATAAGGACAGCAGAGTCAAACAAAGATTTTGGTGGTAGTTCAACAACAAGTACGATGATCTCATTAAACTCAACATATATCTCTAGAACCCTGCTGGACAATTCTGCTGGAAATGTTAAAGGTTCTACAAGGGCGA
>FUAW100049.b1
TTAATTTTATTTTCTGTATCTGTCTCTCTTCTCTTCTGTTGTTCCTGTTTCAATTATTCATCAAAAAAGTTTCTCTGTCTTATGTTCTGACTTCTCTCATTTTTGAGCGACTATTCTAGATTCGCTAATTCTCTCTGCATCTAATTTCTTTCAGAGATTGCTTCATTGAATTTTGTTTCGTATTCTTTCAGCTGTTTCTTCTCTTTGATCGAGTAATGATCCTTGATCTAGTTCTCATTCATAAGTTTGTTAATGTCTCTCTAAAGATGTAGGATGTGATCTTCATTATGGGTGATTTAAGATTTTAATTGAGCAATTTGTTTTTCCTTGTTTTTGAGATCCAATTGTTAGAGTCTGCCCTCATCAAACTTCTCTGTTGAGATACTCCTAATCTTTTTCGTAATGAAATTAGCTGTTTTTTAAAAGATGTTTCTCGGAGGAGAATCTATCCTCGCTTGAATTTGTTTGTCATCTTACTCAATCTTTTTTTGTACTTTATCAATTTTTCTCAAAGCCAATCTTTTTCTTCTGTTGATAATATTCTGCAATTTGGTTTCGAAGATGAAAAGTTTATTTTTATCATCACGCCGTTTAATTTCATCTAATTCTTTCTAAAGATTCTCAACCTATTTTTTTTGCTGGTGATTGTTCTTACCTTCAACAAGTTCATCCATCATTTATTTGACTCTAGCTTGTCTGGAAATGAGAAAATCCAATAGTTTATTTTTGAAAGTTTTTATTTTAGGATAGT
>FUAW100050.b1
AGCTATAAAGATAATATTATTACAGCTATGGCTAATTTTTCTATCAAAGAAGTTATTTCTGTAAAAGGAATGTTGAAAAAAGGGTATGGTTACAGACAGTATAGGAGACTGTCAAAAAATCAAAATTTACACCAGAAATATAAAAATGGATTGAAATTTACTCTAGAAATGAGAAAGTTAATGCTAATTCTGCTGAGGCTATAAGAAAAATGATGCTAAAAGAGCTAAAATTACCTGATGAATCTATCAGTCTTAATACATTTATAAAACATTTAAAAAAAGCATGTAATCTTACAAATAAGAAAGTATCGTATCCTAAGCCTACAATGGATTCTAATGAGACAAAGTTACAGAGGTATTTTTATACTTTAAAATTAATATCACCACTGTTAGATGGCTACATTCCTATATTTATTTATAGATGAGGCTGGTATTTCTATGGGTATGAGTCAAAAAATGGCTTGTATTCCTTGTGGAGAAAGCTTGACAAAAGATTGCCCAAAAAATTCTGAGCATTATACTCTATTAGGTGCAGTTACTCCTAATAAAATTTTAGCTTATATGATGATTAAAGGATTTAGTAACTAGTTTGTATATTTTTCTTTGGTTTCTTTCAAAAAAAGCTAATTCCTTAAGGCAGAAGGCACTATTAAAAATCATTTTTTTGTTTTTGAAGGGCTTCTTCACATGAAAGTCACTT
>FUAW100055.b1
AGAGGCTGCGAGAATTTACGATCAAAAAGCAATAGAACTTTTTGGCGAATTTGC
>FUAW100064.b1
GAGCTTTCGACAGAAATTCTATCCAAAAGCAGGCAAAAGGCCTTTGATAAACTGCTTTCAAAATCAGCCCAGAAGAGAGCAGCAGCATCTGAAGCAGCATTATCTCTAGAAAGTAATAGAATAGAATATCTCCCACCATCCCGGTCCCAGTAGAAGAACTCAAATCGATATCCAATGACACCACAGTACAAGAACCAATATATACCCCTTGAAAATTCACATTATTCCTCACTCCAGTAGTAGCCAAAATCTCCACTACGAACTCCTCAGTAGCAACAATATTACTAGCAAAACAATGCTCAAAGCTTCCAACCACCGCACTATGCCCATAACTGGAACTCCGCTTATTAGCATTAGCAATCTAACAACTAGAGATTTGAACCCAGCTACAAGCCGTCCTACTACTGAAGAAACATATGAAAACTCCTTGAAATGAAATATTAACTTCTCATGCATCAATAAGGAAGTGTTTTACCTCTATTAGAGATGAGTTTTGAGTAAACTCTTATTTAAAGAATTTGGAAAGTTTTAAAAAAGAACGTATCAAAAACTCTGTGTCTCCTTCATATTTACATATTGTAGTTTCTCAACAACGCTTAAATACAGCTCATTCTCTATCCCCAATAATTAGCAACAGCAAATTACAATAGGCTTTGCTCTTATTATAATAATATATAAACAGATATAAAATTTATCAAATCCTATTTATAGATCAAGCAAGAAGTCACTAACACAAACCTCACAAACAATTAAGCTAGATTCAAGACTCATCTCTTAAATAAAC
>FUAW100068.b1
GTAGTATTTTTCTAATATTTTGCAAACTTTACCTTCATAAAATCCAGTTAATTTTGTATAAAAATAAGTGAAAGTACTTTTTTATAATATTTATTTAATAAAAAGAAATTTTTTAATATTAAAATAAAAATTTCCTCCGAAAAGTAAATCGGAGAAATCCTAAAACTCCCCACAGCAAGTAGTCCTCAATGTGAATATGTACAGCAGAAAACAAAAAATAATCATAGCAGCATGCTGCAGTGAACTCTATAAAGGAAAAATGACCCACATTCCAGAGCGTCGCTCAAGATTGAAGTCATTAAAAAATAAAAAGAGTAACAAATAAGCGAAGTTTGAGGAGAAAGAAGCTAAAGAATGTCGAGCTAAAAGGCCAGATGCATCAGCTCCATTCATAAGGTTAAAAACCTCTGCAAAGAGTTTTTTCCCCTTTTTCCCCTTGCATAAACTGTAATCAAAACTGGGTAAAGAATGACGCGTTAATTAATTATTGCCTGTAGCAAAATTAATTAAGAACAAAAGATGATGCACTAACAATTTTTAATTAGTAGTATTTTTAATAAAAGTGTGTCAATATATATACAAGTGCCGTTGACTAATACCTAAATTGCGTGAATTGACAAGCACAAGCGACAGGAATAATGTTGAGTAATCCATCAACCTAGAATGGCAAAGCAAGCTTCTGGCTTGAGAAGATGAAAGACTCTAGAAAAGTTATCCGGA
>FUAW100071.b1
AGTTAAAAATACTTTAAATAAATTAATCTATTAGTTAGATTAGTAGTAAAATACCATTAAAAAATTGTAAAATTCAAATATTTTTCTCAATTCATAAATCGAACAAATGCAAAATACAATTGAAAAATAAAGTC
>FUAW10008.b1
CTACTTTCTTTCTTCATCTTTATGTTATAAATAGTCTTAATAACCTACTTATCCAATATGCAAAGTTTTTTTCCTCTTTTTCTTTTCATCAAAAATTACAACTTTAACTTTTTTATTATCTTTTTCTGAAGGACCTATACTGAAAAAATACATTTTATTGCAAATTATATATTTTAATTTTAAAAATGGAATCCTAATTTGATAAGACAATTTAGAAAGTAGAAAATCTCAACATTAAATAAGATTCTTCTATTCTAATAGCTGGATAACGCAGATCTGGTAAGACAGTACTTTGTATTAATCTATTACTTTACCTTACAGAAAAATATTCCTACTAGTCCATAATTCTTTTTTCAGATACGGCCGGAATAGAAACTAATTCTGCATTTGATTTTATAGATAAAAATTTCATCTTTGAAAGTAGATAATTGGACGAAATCATTCCAAAATTGATGAAGTACCAAGAAAAAGAAAAGAAAGAAAAACAAGCAAAAATACATGATTATTGTTCTTGATGACATAAATTTAAATAAGAGATCTAAGTTACTTGATGACCTGTATT
>FUAW100080.b1
GAAGATGTTGACCTTCTAGAGACAAGCAGCTGTTTTCTCAATTTATTTATCCTGTAATTTACCATCTTTGAATTGTTAGAGAATGAAATTATTTCCATCTTTTGTGACAATCGGTAGATGTTCTTTGTGTAATTCTTCTGACCTTTTTCAAATTACTTTTTCTTTCTGAAGATTCTGACAAAATCATTTATTTAAAATGTTTCATCTATTTTTTACAGAGTTGTGTATTTTTATTCCCTAACGTTGAAGTTGGAAAAATTCTTTTCTTTAGCCTTTTGCGGAGTCTTATTGATCTAAGAATAGATAGTGTTATTGTAAGTTTTTACAAGTTTTTAAAGTTCATCAATGAAATTTTTCTGTTTATGGAAGCTTTAGTACTTGGAGATTTTGTCTCTGATAGTCCTGTTGAATCTTTCTATTAACAAAGTAGCATTTGGATTTGTTTGTTTATTGAAAAAAATGTATTTAATATTGTGCTGGTCAAGAAAGTTCTTTACTAAATTATTATCAAATTCAGAACCTTCGTCTGATGAAATCGACTTAAAATTATCTTTCTCTTTTCTATAAAGTTCTTTTAGACATTCTAGAATAGATTAGGCAGATTTATCTTTGAGTGGAAAAACACAAGCAAAGCAAGTATTAATTTCAATGATGGTTAGGAGAATACTGTAGCCATGATTTTGTCTTTTAAATTATTCGTAAAAGTTAAATCAGCTTAAAATTACCTTG
>FUAW100081.b1
GTCAAAATATCAGGTAGCATCAAGTCTTATGCAGTTTAAAAAAGAATTCTAAGGAAGCTGCTAAAGCGAAGAATCAGATAAATATAATGAACAATGACCAAATCTATGGCAAAAAATATGGAAATAACAAGTTCTATAATTTGATAACTTCTGAAATTAAACAACTCAAAAATTAAGATTAAAAAAGAGATTTTATTTAACCTGAAAATTCCATTTTTTTTGAAGAAGTTCTTCCTTTATAAAAATAGGTTTCAGACTTAGTTTTTTTCAAAGCAACAAAGAAGTCAAAGAATAATTCAGAGTAAAGGCAGTCACAAGAAGTCATAATCGAAGAAATACAAGAGAGTGATAAGCCAGAAGTCAAAAATCTCCTTGAACTAACTGATTACAATCAAAACAACAACACAGTTTCCTAAATAGAAATGAAGTGAGCAATCTAGATTTAAATGAGAAAGACCAAAAAGAGAGACATTCAGATTTACTTGGAGAAGAACAATCATAAAATAATAATAATAATAATATTTTATGCTTTGTTTTTTATTTTTTTATATTTTTATGCATATTTAAAACAAAAAATAATAATTTTAAAAATTAATTAATTTATGTATTATGTAATAAGAAATCATAGCATTAAAAAAAGCTTATAGATAAAATTTTTGATAATTAATTCTAAAATGATATC
>FUAW100084.b1
ACCATATTTCTTCTTCCCTTAAATGACACACGGTTCTAAAGTTTCTAAATCAATAAAGTCAATACTCTCTATCTCATCACTTTCCTAAGCTGCTATCGA
>FUAW100086.b1
AGTACCTCAACAACGCTTAAATACAGCTCACTCTCTATCCCCAATAATTAGCAACAGCAAATTACAATAGGCTTTGCTCTTATTATAATAATATATAAACAGATACAAAATTTATTATTACTATTTTTTAGGTATTATTCTAAAAGGAATTAGGAAGG
>FUAW100091.b1
CAGTCCTTCGTCATCGAGCCTTGTTATTAGCGTCTTCGCCTACAACTGGCTCTTCAACTTCATCTTCCTCCAAATGTTCGAGGCCTACGTGCCCAAGTCCGGCTGGGAGAACATCCTCACTCCTATCGTGGAGAGCACCCTCAATCAGGTCGTCGGCATGTACGTCAACGAAGCCCTCCTCGGCAAGAACTACTGAGGAGAACTAGAGAGAGAAAGCGAGCTAGAGAATGAAAAGTTTTTTAGATTAAATTTTGTTTTTTTTCGACGCATGATTATATAACAACAAAAAAAACATTTTAAAAAAGAAGAAAAAAAACAAAAGAGAACCAGCATGCTGCGCCCCTACCAAGAAATCATGAATGTTCCCAAGTACAGGTACCTCAGAGGCGAGGAGAACGTGTAC
>FUAW100094.b1
AACTGCTAAAATTTTATGTGCATCACTTGGAAAAATGTAAGATTCATAGATTAAGCTCAATTCATGAATTTATCTCTCAAAAAATTAGGTAAAAATTTATCAACAGAGTAAAAAACT
>FUAW100101.b1
ATTTTCATAATAAAGCATTTGCATCATCTGTAAAACTTAATCTAAATAATAATCGTAAAACATGTTTATCCTGTGAATTTTTATTTCTTCGTATCGTTTTTGATCGTTCGTTACTGCTTTGGATAATT
>FUAW100102.b1
TTTAATTTATTGGAATTTGTAAGAAAGCAACTTTTTACAGGTGATAGGGAGATAAAATTGACATTTAAGTTAAGCAATTAATCAAATTATTAATTTTAAGTAAAGCTCATTAAAAAGTTAAGCAAAACTATACTTAACATTAATATTAGCTTAACTTTAGTGTTTGTAGGATAGAAAAAATGCTAAGCTGCTTGTTTAAATACGCTTGAAAATTGAATCAAATTTTATAATATCAAATTAATTCAATAAAATGAAATTAGAAATTATCAAACAAATAACAATTTAAAAGAGAATTAATACTTCTAAAACTTGGAATTACTTTCAGTTATATGAAGTTAATGAAACTATCGAAATAGATGGGAAAGAGAAGAAGCTTAGATACAAAAAATGCAAATGC
>FUAW100104.b1
GGATAGAGATGTTAGGAATGTAAACTCTTTACAATTAAATACAGGAATTGCGTAGTTAGTAAAAAATGATTTAGATGTAGAGTTTTTTAAGAGAAAAAGTAATTTTGGAAAATCACAAAGATTCCGTTGCTGCTTAACTCTCTGATGAACTTAACCAAATGAAAATCAAATATGATAATAATGAATAAGAGAAGTAAACTCTTAATGGAAGAATAGTGGAGCTTAATAGACAGATAGAATAGCTGAGATACGATGTTGGTAACAGAGAAAGGAGTCAAAATCTTCTTGTTCAAGATAATCAAAATATTAATAGGCGAATCATGGAGCTTGATAGAACAATCCTAGAAAAAGATTAGAGAATTGAATAACTAGAGAGACAGCTTTAACAATAATAATAGCCATAATAATAACCATAGTAATAGCCATAACCATAACAACAATAATAACAATAACAACAAGTTTAAGTAGCTAATAACCTATAACTACAACAGAAAAAGGATAAAGTAAATTCTGCTGTAAAATTATAAGGATGGGCATTTATGTATGAACCCTATTTAGGAGACTTTTTATAAAGATTGAGAGATAAAAATGTTGATGTTTTAACTTTGACAGAACAGTAAATACTTGATGAAATTGGCCATTATGAGAGATTCCTGGAATAAAATAATGATATTTATTAGAGATTAAAGGATCAATTTGCTAATGAATAACCTCAATAATAATCTATTTCACCTAGATAACCGG
>FUAW100110.b1
GGATAGGGAGAGTTGGGTGATGGCATTTCTTCAATTTATAAGAATAGGTATTTGTATTTGATTGGAATTATTTTTATCATTATCATAATTAAAAAAGCTTGATGTTCTCATTTTTTCTTACTTCCAAAATTTTATAAAAATTTATATGGATTATTTTACAACAAATCTGAATCATTTTTATCTACTTTTTAAAGTTCGATAGCATTACTTTTCTTTTTTATTTATTTTTGTTGAATTTTTTCTTCTTCATGCTCCAAATATTTTTATCCTGTTTCCTTTTCATATTCTTATTTTAAATATCCTTTTTGTTGAACTAATTCAGCTATTTATTAATTTATAACATCTTCATCATCTGGAAATTATATTTTTTATTATTTTAAATCTTAAATTTATTATTTTATTTGTTAAATATCATATTCTAATTTTTTTATTTTATTTACATTTTTTGAATCTTCAATTTCAAGCTCTTCTTTTTCAGATGATTCTTCTTCATCAGATGATTCTTCTTATTCGTTTTCACTATTTTATTTGGATTCTTCTGATTCATAATCTGATTCCGAATCTTCTCCTATTTACTCTTATAGTTATTTAATTTAATCATTATAATATTATCTAAATTTACTTTATATTTGATATAAAATGTCAATATTGTTTTACCAACTTTGTTATTTTT
>FUAW100111.b1
TTACTATTATTACTGAGAGTAAATAATTTTATAATCTCTTTTTTTTTTTGAAGTTGTTTTATTTATTCATTGATTAATTTTATTATTTTAGTAAACATATGTAATAAATAAAATTGTTTTTAAAATAGATAAGATTAGATATTAAAATATTTTTCATTTTTTGTATGGTAATTTTATAAAACATTTTATTCTTTATGATTCTATACTCCTACCACCTATTTAAAGAAATTTTTTAAACTCTAATATATATGATTTTGAATTCTTTATAGCCTGAAGATATGAATTAAATTGAAGAATAGAAAATAATCAACAATTATGAAAATTATTTGATTAGTAATTTTGGTTAAGTTAAAAAAGTATAAAATAATTTAATATTAAAATAATAAAACAAAAATTCTTTTTAATAAAAATGATAAATTAAAAATTTTTTGGTTTAAAAATTAGTTGCAGAACACTTTTTGTAAAAATAAAATAATTAAGATATTGTTTCTCATAAAGATGATGATTTAAAAAATTATAATGTAAATAATTTATTTTGAACATTGCGTTCGCAA
>FUAW100121.b1
CGATTTTGATAATTTCGCTTTCACTATAGACCAAACATTCTCTATACAATTTAAATCCTTAGAATAGCTTTGCCAATCTGTTCTTTTTGATCTTTTTTTATCCAATAAGGCTTTTGTCTTCTTTTATCTGTGTTTGCAATCATTATCACTGTAGAACTGAATTTTTGTTTTGAATTTACTATTTTTAATAAAAGGGAATAAATATTTTATTATTATACTGGTATATTGTGTAGAATCCATATTTTCTTTAAATAGGTGAATTTTTGCTTTGCCTTGAACTGAAATCGCAGCCTAAACATTAAGTTTAACTGGGTATTTATGTATTGGAAATGAATTTATTTTCGAATTTTTTAATTTCCAGCTTTTTTTAAGAGAAGAGTGAGTTTGTATGTAATAATTAAAATGGGTTTAGCAATATTTCACTCTTTATAATTTGTGCCCATTTTAAAATTTAGGAGTGATTATGGTCCTACAGCCCCATGAATGCGTTATATATATATTTTTAAAAATTTTTTGGGGTTTTTTTTTAAAGTTTTGGGGAACTTCTTGATTAAAATAGTAAAGTTCCATAATACATTATTTTTTAAATTAATTTTTTTTATTTTAGGGCACAATTTAAAAAAATTAATTTTAGGGAAAC
>FUAW100122.b1
TGTATAGGGATACACATATTAAATATTTTAGAATGCGGACTTAATTATGTGATAACAGATTAATAAATAATGAGCGATGATTTCATAAGTTCTAAGAGTTTTGATAAAGATAAAATTTAATAGGAGATAAATAAAAACAAAGAGAAAACGATTGCAGAGAGCTAATTCATACCTTACATAATTATGAGCATCAAAGCAATCAATTAAAATATTACAACGTAAGATACAAAATACCAACAAGCAATATTAGATCAATAAAATTAAATAGAAAAAATTAATGAGAGAATTGACACTATAAATGCTGCAATGATACAAACTTTATAAAAAGTAGATGATAATACATAATAAACTTCACAGTAAATACAAGATTTCAAGAGCAGTTCAATAATCAATTCTATCAACTCAGACAATTTAGAAGATTTGAAGAATGTCGTAAATAAACTAGTTTATCAATTTGATCAGCAATTGCAAAACAATAAAAAATACTAGTCATAAATTGTATTCTTGCAATCTCAGTGCCAGTAGCTATAAGAAACAGTAGATAAACAATAGACAGATATCACAAATTTAAAATTGAAGG
>FUAW100126.b1
AAATTGTAAAAATGATAAATTTGGAATAAGAGATTTGGGTTGATATCGCTGGATTTGAGAATTATGAAATTAGCAATTATGGAAAAATAAAGAATAAAATAAATTAAAATATTTTGAAACAAACATTAAATAATAATAGAGGATATTATTAAGTGATGTTGAAAAGTGATGATAAATAATATTGTAAATTAATACACAGATTATTAGCTTTACATTTTATTCCAAATCCACAAAAATTAAATTGTGTTGATCATAAAGATGGTTGTAAAACAAATAACAATATTAGTAATCTTCGTTGGTGCACTAATTAACAAAATTAAATGAATAGAAAAAAAAATAAAAATTCAACAAGTAAATTTAAAGGTGTTAACTTTGATTAAAATACTAATAAATGGAAAGTGCAAATAAAATAAAATGGAAAGACTTTTCATTTGGGATATTTTATCGATGAATAAGAGGCTGCGAGAATTTACGATCAAAAAGCAATAGAACTTTTTGGAGATTTTGCAAAACTGAATTTCCCAATAGAGAATTAATAAAGAAGAAGAATGAAAGAAAAATTATTTCAATTTGAAATTGGTAATTAATAAACGCTTATTTTTTAACTTTTTTCTTGATTATTTTTTATTTAAAGCATATTGTTACTTTATTGGTTATTAAGTTTCGATGTGTTGATTAATATTT
>FUAW100127.b1
AACAAAAGAGCATGAAGAATGAATGCCTTTCATTCAATTTTTATATAAAAATTTCAAAGTCCTATATTAAAGAGTCTATAAACTAGTTTTGGAATCAATATATTTTTGATATATTCTTTATCACTAAAAAATAATTTGAAGCATTTTTTTGTATTTTTAAAAAGCTTTAATAAATAATATTAAAATCAAAATTAATTTGAACTTTCAAAAAAATATTGGCGGCTAAATAAAATTAATTAGATAATAAAGCAATCTATCTATCACTCATTTATCTTAAACTTAATAAAAAAATCTATAATAAATACAAAAAAAAGACTTATTTTGGGTATTGTTAATTTTGAGGTCTTTGAAATTTATGATCTTAAAATAAGTATAAGATGTGTTTATTTTAAGGTCAAAAAATTTATATTTTGTGATTTTAAAATACTAGATACAAAGAGCCTCATTAACTGCTTCTTCAACCTGTTAAATGGATTGAAATTAAGCTCCTTATTTCCTTATTTGAATTTAATATATTTTTTAAGCTTAGCCCAGAATGACTCAATGCTATTTGTAGTATTGCATCCTTGTCCAAATCCATTTTTATGGTTTACATGAATATGATTATAGTAAAGTGA
>FUAW100129.b1
TGATTATTATTAATTATAGTTTTTGAAAGGAGACTATTAATATGTGGGCTTGGGGAAGAAAAAATGTGATGACTAAATTTGGGAGTACATATTAATTATGGGTAAAAGTCAAGATTCTGATTAATGATAACAGAATAGTGTAACATTGTGTCAGAGTAAAAGTTAACATTTAACTTATGGTAATTATCGATGGATTTGTCATTAAGTTAATCTTAAGTGCGTGGGTTATTATTGGTTTTAGAAGTTAATGATTACGGACTTTTCAATTGAGTGGGGTAGAAGCTAAGAGATTAATTAAGCTTACTGTCATTTAGAAGAGTAGCTTACTACCCAAATAAATTATTATCAAATATCTTCTTATTACTTTAATAGCTTGATTATACTAAAATGCTTATTAAAATCCTGGAAGTGCTATATGTATTTCCATTATTTAAGGGAAACCTTGTATCTACACCACAACCCTTATTTCATTCTATTTAAGCCAACTTTCAATTGTATTTA
>FUAW100130.b1
TTATTTTATTTTTAAAAATCTGTGTAGAGGTTTTTTTAAAAAATATTTTTTATTTCATTTTCTCCAAATGTATTATCTTTAATAAATTATTTGAACATTTGTTTTTCAATGAAATCTGTACCTATTTCTTCTTTAAATATTTAAATATTTTTAATATCATTTAATTTTTCATCATTTGTATTATAAATCAATTCTAATGAATCGCTAAAATTTTCATCTATATTTATTTTTTTATGATAAAAAAGTGCTAATCCATCCAAGATACGAGCACCATCAAAATAAAATTAAGGTTATTTAAAAGGTTCTTATTATTTTTATAAATATTACATTTTTAAATTTTTTGAATTATTTTTTAGTTATATAATTTTATAAAAAATATAATTTTTTTTCATTGATATTCGAAAAGAAGTTGAATTCCTGAGTTGATTTGGAAAAAGTATCCATTGTTTTTATATAATTATATCGTCATTTGGCGTAAATCGCAAGAACAATCGACTTTATTTTCTCCAAATTGATTTTAGTATTAAATATTTGATCCCCTGTTGTTGAAGGTATTGAGAATGAGAAATGAGTAGTCTACAGAATATTTTTGAG
>FUAW100137.b1
AGAATGTTGTTTTGTTTTTTGTTTTAGTTTAATTAAAAAGGTTTGATGTCTTAGACAAAATAATTGAGAGATTTAAGTATTCTGAGAGTTTGAAATTGAAAAAGATTTATTTGGAATAAAAAGATAAAATTGATTTAAGAAAAATAAAAAATAAAAAAATTGATTTTATTCTGAAATTAATTAATCATTAAGAATCTTAAGAAGAAGAATCTGACATTTCAATTTTAGTTAATTAAATTTGATCTTTTGTTTTTTTCTTTTTTGTTTCTTTTTTAGATTATTTGGCTTCTGTTTTAAATTTTTAGAGTTCTTATTTGTGAATTTCTTTTAAATTAATTAATTCAAGTCTTTATTTTTCTTTGAGAAGAGAGAGCTCTTAATGTTGTTGTTATTTTAATTGTTCCATAGAGAATTTTCGATGAAAAAATATTA
>FUAW100144.b1
CTTTCTAAGTATTTTTTAATTAATTGATTTCTTTTTTGATTAATTCTCGATCTGCTTCTTCTAATTTTTCTTTATATTATTTTAAATCTTCATTACTTTTGCTTCTGATTAGTATATTTTCAGTGTTCTTTTTATCGAGTTGATCTTTAGCTTCTTTTAGCTTTTTCTCTCTGTTTAATTATTCAGCTATCACAAATCTATCAATTTTTTTAGGTTACTCATCGATTTCATTTGGCTAAAAATCATCCAATAATTTTTCAAATTCTATTATATTTCTCAGAGTAATGCCTTCTCTCTTCATCTTTTTTTCAAAATTAGTTTATTGTTTGACTTCCTTTTTTGAAATTTCTTTCTTCTTTTTCATGTTTGAGATCAGTTCGAAAATGTTGATTCTTGATAAATATTGAGCTGTCTTTTTAACTTTTTTATCGAGTAATTTGCCATCCTTGTATTTTTAAAGAATAAAATTATTATTTTCTTTTCCGACAATTTTGTAAACATTTTTTGTGAAATTTTTTTAACCTTTTTCGAAGAGTTTTTTGTTTCTCAGAATTCTTACAAAATCACCTATTTTTAATCCATCGTCTATTTTTTAATTAATTTCAATTTTTTGTTAGCGTGCTTAAGAGTTAGAAAAATGAGTTTATTTAGCTTTTAATGG
>FUAW100148.b1
AAGGCATTTATTCTAATAAACATATCTTATAGTTTTACTCATAAAATAATTTTTTTAATAAGTACTTAAATACTTTATTTATTATAATAAAATTTGAGATTTATAGCCAATTTATAAAATTGTCTTCTTTGATAAATCGGTGATTTCGGCAATTTCGGCTAATTAACTGAAGGTTATAAAAATCAATCAGATCAAATACGATCGATTTCCGATACATTAAAAATATACCGTCTAAATTTAATCTAAAAATATAAAAGAGTTATAAAATAGAGAAAATAAAATACATAAAAATATAACCTTAAAAATCAAATATATAATTTTTATTTAAAATTTCTAAATTTTTCTATTGCTTAAGAAAAATTAATTATATTCTTCTATCTATGATCCATTATAGTCAATATTTAAAATATCATTAACAGTTGAGATTTTAAGCTTATTTCTAATCTTAGATTTAATTAAGCTCTCTTTAGAAAATATTCGTTCTGGAAAAAGAGAACCTAATATAAGTATCTATTATAGAATATAGAATTATTTTTTTTT
>FUAW100151.b1
TTGGAGAATTTGCAAAACTAAATATCATCACTTAATGATTTTTCTTAAAAATAAAAACAAAATAAATATTTTTGTACCACATCTCTAATTGAGGTGTGGTTTTTTTATTGTCCAATTTTTTTAGTAGATTTTTATTTTATTTTTGAAAATATAAAAACAAATAATATTTTTT
>FUAW100153.b1
AAAAATTGTAAAATGTAAAAAGCTAATAAAACTTAACTAAAAGATATTGAAAGTTCTTAAAAAAATGGCTTTAAATAAAATGAAATAATATATGATCAAATGAACAAGTAGCAATAGGTAAGAATTTTTTGATTTATCATATGGCTTTCATAATTAGTTTTATAATCGATGAATAATATTAAATATTTTAAACATAATTAGATATTTTGATATTGAAAAATTAGCTTTTAAAATATATCTTAGAAATAGATATGAATTACTTTTTGAATTAAAAAATTTGATGTATTATTTTGATACAAAAATTAGAATGAAATATTAATTTTTTTGATTTATTAGTGAATTATTTTATTTTAAAGTATGCTTCAAAGGCATTTTGAAATATTGAATACTTAAAAATGTTTAGAATTGATAATATTTTTTATTGATTGCATTAGCTTTTTGTATTTTCCATTAGAAAAATTATAAAATCTTACTCAACAAATTGTTGAAGAATTTTTGTTTTTTTATTAAATACTTAGGCACCTGGACAAAAAGAAATCACACCTAGTAATATTGCCTCCTAACTCTTGGCCT
>FUAW100155.b1
TATTTTTATTATTTCTGTAAATGTTTTATACAAAGAGATAATTAACGGATAAATAAATTTACCAAATTTAATTTCAGTTAATTATTATAAAGACTAAGTTGATAATTAACCAGTTGATAGAGTTGATAGGAAATAATTTAATTTTAGAAATTCATTAAGGTAATTTAGGATATTTACTAGACAGACAATCACTACTACGAATATATACAAAAAACTGACAATTACAATGTTGTAAAAAAGTATTTAGAATTGATCTAAAT
>FUAW100166.b1
TTCTTTGAGCCCTTGTATTTTACAAGGAAAATTTCACGACGAATTTTTTAATCAAAATTTAAAAATTTACCCCCAAATTCAGTATTTAGATTTATGTTAAAAGGCTAAATTAAGGGCAGTATCGAGTTGCTAGCTAAGGCAGAAAAGTTTAATTAAGCGAAGTCTAAAAATAGGGGCACAATAGAAAATTTTTTCATAGTGCCCTTAAAATTTACACGCACTTTTTCGAGTGGAAACTAATAACAAAATTAAGGGCATCTTTCACAGTCTAATTTACATGCGTCCCTTATTAAAATATTAAAAGCGCCCTTAAATTTAGCATCTTTAATAGAAAAAAATCTAGTCATAAGTAAAACGCAATGAGCAGTAATTTGGAAGAAGAAATTGAGCTAATTAAGGGCAAAACAGAAACAAGGTGGTGCAGCAGGAGAATGATAAGCGCCCTTATATTGCCTGAAGATAACTATATGCTCCACGAACTCGAGCTTGAGGAAGGGCGAAAATTCTCATTCCTCCCTCCTAAAAGATATAATATACAAATGAAAAAATAATCTGTTGCTGCTTGCTAAGAGCTTCTTTCATCGATTTGGTCTGACAACTAAATTTCGATTAATGACTAAAAAGTGAGGGCCGAAAC
>FUAW100168.b1
CTACTGTATCTTTAGCTAATAATCATTGTCACTAATTTCCTATCCACCAACGAAATTTCTTTTCATTGCTAATTCAGGATTCAAACAGAAATTTAGCATGTAAACATTGTTGTAATAATTAGACGATGGATTTACAATGTGAAATTGTTGAGGAAAGTGTTTTTAAATCTAAAACAGATTGTGAGTTTGAGTCATAACAACATTATTCATGGTACTCTAATTATTCTTACCCAATAGTTCAAAAGCTATTACAGGAACAAGATTTTAATAGGTTGTTGTGAAACTATCATTGTCGCTCTTATTTTGGATGTAGAATAGCATAAACGGTATTACAGCATCTTGCGTCAGATTAAACTTAAAGGAATTGTTAGCTGTAATGTTATTCCAATTGTAGGAAGCATGATTAATCTACAAATAACGATTGTCAATACATTTCAAACCTCTAAAATATTTATCTTGAGAATCTGTAATTTCATAATAGAAAACTAGTACTTCTGAAACTGTTAATTAGACATTATCTATGCTTGCAGTTGCAGTATCTGCATTAAATTTTATGTCAATTCTGATATCTCCGAGACTAGACATTGGTATTGCTTGCTTAGTTAAGAAACAATTAATGTCAATTAAAAATTCCGCATAGCCATTATTAGCTGCTAGAGTAGTAGGATTGAATCCCTTCAAAGCATTTTACAATTGATAAGTATCTTATTTCACTTATAAAAGATTTGACATAAAAAGAGTCTAAGAAT
>FUAW100191.b1
ATTAGTTTTTAAAATACTTAATAAGCATTTATAAACTTTAATCAAACATTTACAAAAATATAAAGTTAAATAAAAGCTTAATTAAAACATGTACTCGTTTACTAGGGAAAATTAGAATCAAGTTTGAAAGAAGCTATTTTTGTAAAGGTAATGTTGAAAAAAGGGTAGAGTTAAAGTATAGGAATGTATTTTAGAAAATCTAAATTTAATTAAGAAACAAAAAAATGGATTGAAATAAACTCTAGAAATTAAAAATTTAATGTCGAGGTAATAAGAAATATGATGCTAAAAGAGTTAAAATTACATAAACAATTTATCAGTCTTAATACTTTGATAAAGCATTATAGGGAAAACATGTATTC
>FUAW100192.b1
AAGCTGGAGTAATTGATTTTGGAAAAAAAGCTGCTCAAGATGGTTTTGATACCGCAGTAGAAAAAGTTGTGAATAATCCAGTAACTAATACAATTGCTGATATTTACAATTTTATTGTATCTCTAGTAAAGAATAGATACTTGTAATTGATTGGAATAGTTGTGATAATCATTCTAATAAAGAAGGTTTGATCTAGATTTTCCATACTTGCATACTTGTTGAAGAATGACCATGCCATTTTATTAAGGTTTAGAGGTTGATTTTGATCATCATCTCCTCCATGAGACTACTCCATTCCAAACTATTCATCGAAACCTTATTCTTTCAATTATTTGAATCTTTTTTTTATTTTTTATTTTTTCTTATGAATCTGATTTATATTTTAGAGATCATTTATGATGTCAGAATCTTGATGAATTTCTTCGGAATTAATTTTTTCTTCACCCCAATCACTCTCAGAATCTTCATTTTCCTATTCCTCTTTTTAAACGTTATTTTTTATCATTCTGATGGAACCGTTAATTTATTTTTACTCTTTTACAAGATCATCATAATTCTATCTTTGATGTAATTTCCAAAATCATCACTTTTTAGATGAGAAATTTCTTCTGATTATTTTTCTTGTTTGATCTCTTCGTTTAATTAATCAATCTCTTAAAGTTTCTATTGAATTATTTAGTTATTTTATTCTAAAATCATTTCGGTTTGTG
>FUAW100199.b1
TATTTATTTTCTTCCATTTTTTGTAGAATTTGTTATTCGTTAAAATTGTCTTATTCCAAAAACTTTTTGAAAAGTTCTTACCTTTTGATATCATTATTATTGAAAATTTATTTTATTTCTTCGAATGTGTCTTCTCTGTCTTTCACTTTTTTCATCTAATTAACATTCGTTTAACCGAATTATTTACTTAATAGTTTGTAATCTAGCATTTCTTATTATTTTTTTCTAATAAATTCTTCAATTTCATTATTTTGATTTATCAATTATTATCCGTTACTTTTAAGTTTTTATATACTTATGAGAATTATTCAAGAAATTCTATTTATATTTTCATATTATTCAAGT
>FUAW100201.b1
GGATTCTTTCCTGCATCGCACGAGATGGACCTGAGATTCTCACCCTCCTTGGCCTGTAAATCCTGCAGACACTCGAGGATGGATCTGCCGTCCTTCTTCTTGAGGGGGTAGAGGTAGGCGAAGCGAGTGTTGATCTCCACGATGACGAGCATGTAATTGTAGCCCTTCGTGACATACTTGCCGTAGTCCTCCCTCTCGTAGTACATAATGTCCATTTGGAACGAGCCGAGGGGGGCACTGATTGGGATCTAGAGGTCCTTGTTCTCCTGCTTCTGGCCGAAGACCTGCTTCGCTTCGAAGTTCTTTATGACGTTCTTGATGTAGCTGAGGGGTAAGTCAATGGGGTAGCCGTGATCATCCTTGTACCTCTGCCTGATGAAGGTCTTGATCTGCTTCGGGTCAATGCTCAGACTCTCGTTGAAGGCCTTGATGACCAGCTGCCTGTCTGCATCTTCGTCCATCTTGCTATTTTTAATTTGTTAATATGAATGGGGATTGGGAAATGTTGGTGGAAGAAGTGTTAGTTTATTTTCTGAAAAAAAAAATACAAACAATCAATATGTAGGTGTATATAAATGAGGGACAATGGAT
>FUAW100205.b1
TCGGTATTGTATGAGACTACTTTTGATTTCTCATTGCAAACATCCAAAGCTAATTAGAATAATTACATCATTCCCAGCTCAATGATCTACCCCTGTAAATAGGTATTGAATTTTTCAACTACATACTTTTGCTTGTCGAAGTAACAAAAAACATATTTTGATGCTAGTAAATCGAAGATTCATTACCTTCGCTCATAACTTTATTAAACAGAGCAGAAGCTTCCAAGTAATTATTTATCATAGTTCCTTTAACTTTCTTATTGTAACTTTTAGCTAAACATCCTATAAAATTATTAACTAAATGTTTAGCAAATCCATATTTCTTCTTCCCTTAAATGACACATGGTTCGAAAGTTTCTAGATCAAAAAAATCAATACTCTCTATCTCATCGCTCTCCTAAGCTACTATCGATGTTAAAACAAATCTCTCAAATATTTTACTATCTATCATTTTTTAAGGAATAATCATATGCGTTATTTCTTCCTTATTTATGAATTTATTCTTCAAAGCCCATTAAACTATTGGATATTCAAAAATTCCAGGAGGCAAATACACTTTGATTCTCTCTATTACTATTCCCTTACTCAAAAAATAACTTCCTTAGACAATTTCTCTACCATCATACTTTACAACCTCATCAAAGACATTGTACTAATTAAAATCATAACCGCTATTTAAAATTACATTTGTGTATGATTTA
>FUAW100217.b1
CAGCACCCACAATTTTTACGAGTACCTTTTTGAGTGTAAGCTAATCACAAAATAAAGGGAATCTTTAACAGCCTAATTTGTATGTGAACCTTACTAAAATAGTAAATTTGCCCTTAAATTTAGTATTTTTTAATTGAAAAAAACCTTGACACGATAAAGATAAATATTTGGGAGAAGAAATTGAGCTATTAATGGGAAAAACAGAAACAAGATGCACCATGAACTCGAGCTTGGGTAAGGTCGAATATTCTCATTCAGTCTTCCTAAAGTATAATATATGTATTAAAAAGCAATCTGTTGCGACCTGCTAAGAGCTTCTTTCTTCGAATTGGGTTGATAGTTAAATTTCGATTAATTATAGCTATATACTATTCTAAAATTTGGTGAACTGACATTAAATCAGATCACCAAATAATTTAATAGCATTTAGCTATTTTAATTCTTTAATAAATATAAATTTCAAGTGATTGAAAGTGATTAAATTAAGCAATTAATTACTCTAAAATTTATTCTAAGATATAATTATTAATAAGTCAATGAATATAAATTCATTGGATCTTTTATATTTTTATTTAATAAATACTTATTAAATAAAATACATTTAAAAAAAAAACACTAAAGCTCTATGAGCTAAAT
>FUAW100219.b1
AGCATAGAAAAAAGATTATTTAATAACACATATATTAACAATACCAATAAATACAAATTAAACAATAAACAAACAGTAAAAACATCACTAAATACAACATATAATATTAATCAAGCATAGATATCAAACCAAATTATCTTCTCACAAATCCTAATTCAAAATCTTATTTAAACACAAATTATACAATAGCATCAAAAGAGATAACCGATATATCAGGCTATCGATTATAGAAAAATTGGGTTATATGTATTCAGTAGCAATAAACTTTTTTTCTACCTTATACTATTAAATAAACATAAATATCAGATCTAGCAAGCTATCTTCTCACTACACCTATAGCAGCAACACCATTAAATACAAATTAAACTTTTAATCAAGCATAAACAACAGATCTTTTTTCCTAATCTTTGATATGCCTCCATTTATTTTCTTTACTTTGGGTATGGATAGGATAAGATCTAATAATTGGTATAAGAGTATTTGCATCCCTTCTTTCAACAGGTATTAAAATAGATCTCTTAAAGCTCGATTCGCTTTCTGTGATGCCTAATATCAATTAGCTTATTTTAAGGCTCCTTCCTTTATGGGTTTTTTCTTTTGAATTTGCTCACTAAATTTCAATTGTTT
>FUAW100227.b1
GCATTCTCTCTCTAATTGTTATTCCCTGAATTTTGTAGATTGTTCTAGCAAATCCATATTCAAAAAATTGATAAAATAGACTCTTTCCCATATTATTTAAATTTACTACTAACTCTCTATCATTTCCATATTAACTCAAAGTTATTCTTCCATCTTCAAATTTTGTTACTTCGAACAATTATCCATTGAATAATTAAATGTCTTTTTAATTCTCTTTACACATGTAATACAATCCTATACTAACATTTATCTCCTTAAAATACTCTTTGTAATGATTTTCTACTATCATTTTGTTAATTTTATCTTTTCTCTTATTAGTCAGAGTAATGTGGTGTCTAACACTCAAATCAATTCCATCAGTCTCTTCAAAATTCTATTCATTAACCTTATAATCGAATTTTCCTTCCAATAGTCTATTCACAATCTTCAAAGTCTCTCCTGAAAATCTGGAAGTTGATTTATACTTCATCTTCAATAAATTAAAATCTACCATCTCTCTGAAGATCTGATTATTCAGATAGTCATAGCAATTATCTTCAACAGGTTTACACTGATTAAAATCTCCAAACATATTCAATTTCAATCCTTATCTTTTTTTTAATTTCATTATCAAATTCATATGATGACTATTTACCATAGAAACTTCATCGACAATTAAATGTGTTATTTCTGCTGGTAATTTTCTTTCTTTCTAATGTTAATTGAAGAATGAATCTAAAGTTTAAACATTCTTAACACCTTATTTTCTAAGATTGTCACAAGCAACATTTGTAAAACACAAAGCCAAGTACTTT
>FUAW100231.b1
TTTACTCTAATTCTTCAGTGTTCCTCCTAATTTATGTTTTTAAATTTTAATTTTCTGTATCTGTCTCTCTTCTCTTCTGTTGTTCCTGTTTCAATTATTCATCAAAAAAGTTTCTCTGTCTTATGTTCTGACTTCTCTCGTTTTTGAGCGACTGTTCTAGATTCGCTAATTCTCTCTGTTACTAATTTCTTTCAGAGATTGCCTCATTGAATTTTGTTTCGTATTCTTTCAGCTGTTTCTTCTCTTTGAGTGAGTAGTGGTCCTTGATCTAGTTCTCATTCATAAGTTTGTTAATGTCTCTCTAAAGATGTAGGATGTGATCTTCATTATGGGTGATTTAAGATTTTAATTGAGCAATTTGTTTTTCCTTGTTTTTGAGATCCAATTGTTAGAGTCTGCCCTCATCAAACTTCTCTGTTGAGATACTCCTAATCTTTTTCGTAATGAAATTGGCTGTTTTTTAAAAGATGTTTCTCGGAGGAGAATCTATCCTCGCTTGAATTTGTTTGTCATCTTACTCAATCTTTTTTTGTACTTTATCAATTTTTCTCAAAGCCAATCTTTTTCTTCTGTTGATAATATTCTGCAATTTGGTTTCGAAGATAAAAAGTTTATTTTTATCATCACGTCGTTTTATTTCATCTAATTCTTTCTAAAGATTCTCAACTTACTTTTTTTGCTGATGATTGTTCTTACCTTCAACAAGTTCATCCATCATTTATTTGACTCTAGCTTGCCTGGAAATGAGAAAATCTAATAGTTTATTTTTGAAAGTTTTATTTTAGGATA
>FUAW100237.b1
GATCTTCATTATGGGTGATTTAAGATTTTAATTGAGCAATTTATTTTTCTTTGTTTTTGAGATCCAATTGTTAGAGTCTGCCCTCATCAAACTTCTCTGTTGAGATACTCCTAATCTTTTTCGTAATGAAATTAGCTGTTTTTTAAAAGATGTTTCTCGGAGGAGAATCTATCCTCGCTTGAATTTGTTTGTCATCTTACTCAATCTTTTTTTGTACTTTATCAATTTTTCTCAAAGCCAATCTTTTTCTTCTGTTGATAATATTCTACAATTTGGTTTCGAAGATAAAAAGTTTATTTTTATCATCACGCCGTTTAATTTCATCTAATTCTTTCTAAAGATTCTCAACCTATTTTTTTTGTTGGTGATTGTTCTTACCTTCAACAAGTTCATCCATCATTTATTTGACTCTAGCTTGCCTGGAAATGAGAAAATCCAATAGTTTATTTTTGAAAGTTTTTATTTTAGGATAGTTCTTACTCTTCCTAATTTACTCATATTGTTGAAGTAACTCTTCGTATTCTTTTTACTCATCTCCCTGGAATAATTAGACATTTTATTCTTAGAGAAATGTGATTTCATCCAAGAATCTCCGATTTTCTTCATGGACTTTTTTACTTTTTTATTCTTTCTCTTTCTTTGCCTAGGCTATGATTTGTTAATGATCTACTTCTACTGGCTATTGTTTTTACTCTTCTTTTTCTTCTTCACTA
>FUAW100239.b1
TCCTTTCTCTCTTCTTTTTATTCTTCCTTCCTCTCTTCAACTATCTCTCCAAAATGTCTATTAAAAGCAGTCCTGATAGATTATTGTTAAAGTTTGTTAATGTTGGCAGAAGTTACTTTATTAAAAATATTAGTAAAATTATCAAAAAACTCTTCTTTATCGTCACTATTATTAAAAGCTTATCTCAAATCAGCAGCAAGTCTTTAAATAAATGCTTTGTCGCTTGTTCCCTCTTAAAATATTTTAATTATGTGGCCGTAAAAATCAAATCTTCCAGCATAAATACTGTCTTCAAAATTAGGAAAATGCTAATTAATTAAATCCTGTATGAAACTCATTTTTATATTTGATTATATAGGTAAAAAAAAATATAATTTAAGAGAAAAATATAATTCATCTGATCTTCAAGTTAATAACTCTATTATCATTTAAATTTTTGTTGATATGACTCAATTATTAATTTTAATAACCATCGATAAACATTTATCCGACAATTCGATGAACGTAAAACCATTTGGGTTTTGAATCTTTGCAAAGGCAAACTCTCAAAGCTTTAGTTTGTTCGTGAGCAACAAATTTCAATAATCGTTTATTTTTTATCGTTCTTATTTAGCCTTAATCAGAAACTTCGTACTTTTCATAATCTGTGATCTATCTCCAATTAGCCTCCATAATTTTTTCTCTATATGTTTTAGATTAAAATAATTTTTATACTAAACCCAATGAGCGTG
>FUAW100242.b1
TATGGCCGTAGAAGTTTGTGAGTTGTGTGGCATCAGAGGCGACAAATCTGAAATGTTCCGCCACATGAAGGAGAGTCACCCCGATGTCTTCCTCGAGAGGCACAGTAAGGACTACGACAAGTGCTCTATCTGCAGGAGAGTCTTTCGAGTCAGCAATCTGGAGGCCCACTTCGCCAGGTGCAGCCAGAAGAAGCTGAACAAAGAGAACAACAAGAGCTACAACAAGATCACCAGGCAGGCAAACAAAATCAAGAAGACCTGTGCAGGCAAGGGAAGCGACCAAAAGCTCTTAAACGGAACCTCTTTCTTCCTCTCCAATGTCATGGAAGCATTCAGCATGGTTGGAGCCGACCTGAACATGGATACTGCCATCAAGAAGAAAGACTCAGTTACTGGTGAAGCCTACAAGGTTGCCGAGGACACTCCCCAGGCAAAGGAGATCCACAAACATCTCTAAGCCATTGCTGTCCAGGCTGACCAGGAAATCGACAACACCAACACCCAAGCACAAAAAGCCTGTTGAAGTCGCTAGTGAGAAGGAAGTGCCCGCCTTCTAGCTCGATGCTGATAATAGCACCGAGCCACCAGCCAAAACCACCTCCAGTGACTTTTTCAAGGAGCTGGAATTCTTGATGGCTAACAAGCAGAGTATCATATCGCCCGACTGGACATAACTCGATTGGAGCATAATTGATAGGCTTTCCTACCTGCCTGGCCTCTACCATCAGAAAGAGACCATCAAGAAGATCACTGACTCTCCTCTCGAGCACAAACATAAGATC
>FUAW100244.b1
TAATAATAATAATATTAACAACAACGATAACAATAATTTCTTTCTTTTTTTTTCAGTTGATAAGATGATATAATGAATTACGAATATGGAATTATATAAAAAAGTGATATGTATTTGTATGTTTGTTTTTCTAATACATTTACATATAAATATGCACATATTTGACTAACTACTTGATTGATTAACTTTTTATTTATGATCAAACTACGAAGAAAAAAATAAAAATATTAAATATTGTTAACATTTTATCTTCTTTGATTTCTATATAAACGCTCTTAAATAGTGATTTTATTTTACTTAATTAAAATGTTAATTTTTTTAGCTAAAAAAACGAAAGAAGACTTATTATTTAAATTGTATTTTATTTTAGTTCTACTTTCAAAAACATATTTACTAAAAAATAAATTAATTAACTATTTTTAAAAAATAAAATGAAAAAGTATTCATAAAAAAAAATAATGCTCAATTAATCTTAAATTACTTTAGAAATAAACTTAGGAAAAATAAGTATTTATTAATCAATTTTCTATGCTAGTTTATAATTTTACTGCAAATAAAAAACTCAACTTTTTTAAAAAAAAGATATAAGACTCTGCTGAATATTTTAAATAATTTAAGAATATTTATTAATTTAATTTGTACTTAGAAATAAAAAAAAATATATTTAATTCATCTAAAAATTAATTATTTGAAATAATTGCAAACAGCGAAGTTTATTTATTTTATTAAAAATGAAATAATAAAAATTTTAATAAATTTTAAAAAAAGTTTTAACGT
>FUAW100246.b1
CTAGATATCCATCTTTGAATTTTGTTTAGTTATATCTCTCTTTTTTTTTAATTTCGCAGAAATCAACTTATGTAAAGTCGTAATGTTACCATTCACATTCATTGCCATATTTACATTTTCCTTTTTTCCAATATTTGCATATTTAGCTTTTCCAAGCTTTTTTTTGCTTTTTTGTTTATAATATGATTTGTTGCTTTGCAACGAGCGGCTTCTATTGGAGTCTTTGGAATTACTTCTATAGCTTTTGCTCCTGCTTGAGCTTGAGCTTGAGCTTGGAGTTTTTTATTTTTTGAATTTATTATTTCTTTTGCTTTTATAAGGAGTTAGGCTTCTTCTTCATTGTCTTCGGTTATTATTTCTTCCTTATTTGTTGTTATTATTCTAATGAGATGACTCTCTGGATGATTATTTAGAGCTAACTGCCGACGACAGCTTGGTTAAACCAAAATTATTAGCACCACTTTAAGACATTTGGTTTATTTATTGATTTTTTCTTTTTAATTATGAATTTTTTAGTGATTTACTTTTTTTTTCACCTTGTTTTTGGTGTTTATTTATTTTTTAATTTTTTTAAGAGAAATAAGCAATATAAATAAAAATTTATTATCATCAGCATTTATAAATTTGTAAAAAAGATGCTAATCAGTAATTGATAAAAATGGTTAACAATAGAATGAATAAGGATATAATTATATATAAGAATAATTACTGAGTGTATTG
>FUAW100248.b1
ATTTTATTTAGGATAATTCTAAACTTAAGAAGAAGCAGCATTAGCTTATAATGCCAAAGCAATAGAATTATTTGGAGAATTTGCAAAACTAAATATTATTTCTCAATGATTTTTTCTTAATAAACAAAAAAAATGATTTTTTACCACATCTTTTAATTAAGGTGTGGTTTTTTTATTGTCCAATTTTTTTAGTAGATTTTTATTTTATTTTCGAAAATATAAAAACAAATAATATTTTTCATCCAAAATTCTCTATGGAACAATTAAAATAACAACAACATTAAGAGCTCTCTCTTCTCAAAGAAAAATAAAGACTCGAAATTTTGAATTTAAAAGAAATTCATAAACAAGAGCTTAAAAAATTTAAAACAGAAAATAAAAAAGAGAAAACAAAAAAGAAAAAATCAAAAGATCAAATAGAATTAACTAAAAGTGAGATATCTGATTCTTCTTCCTAAGACTCTAAAACAGATTCTTAATGATTTAATAAATTTAGAATAAACTCAATTTTTTTATTTTTTATTTTTCTTAAATCGATTTTATCTTTTTATT
>FUAW100258.b1
CTTAAATCTTTACCTTGAAAAAGCTGTTAGCTATTTGCTTGCACTCTTCAATAATTTTTTCATTGACATTGACAATATCATAAATAATTTATTTCACATCCTTCACATAGTCTTCATAAAATTTTAAATTTTTTACGACATTAAAGTATTCAGTTTTCAAATACTGTTGCATTCCACCCTTCACATACGCTTTCTTCTAAACTTTTTATTAACTATTATTATTTTTTACTGCTTACTTAGAAATTACATTCGACAGCGGGTATTAAGGCTAAATCGTTGCACAATCATCGCAGCACAACTATTCATCATAATATGAAAAATTTTAGCTTTCACAAAATTCACAATTAATCGTTCTATTAATTTTTATTTTATTTTTATATATTAACAAAAACAAAAAAAAATAATTTTAATGTCTGACATGAATTACATTTTCATAGACAGTTCCATACTAAACGTACCGAATAATTACAATTTTCGAGTTATTCTCAACGAAAAGATAAAAATAAAAAAATACATAAAACTAATTCAAGCAAACATACCCTTTGATGATTACCTAATCGATAATTACAATAACACATTTTAAATAAATAGCAAAACGTAAACGATAGTAAACGGTATTTACGGTATTC
>FUAW100259.b1
TCATTATTAATGTTTTCATTGGCGATGATAGTTTCCATTTTTTGTAAAAAATTGATTTTGAAAAATGATTATTATTTTTATATAAATAATATAAAAATAAAATTAAGAAAAATTTAAAAAGAAAAAGTTAAAGAAAAATTGATTTTTTAATCATTAATCTTCATTCAAGATTAAAGTATTTTCACTGGATAATTTATAATATTTATCATAATTGTCTACAATCATTTTACTTTCAAGTTTTTAATAATGATTTTAATGATGAATAACTTCAATTTCATCCTCATCAAAACCTTCATTTATCAATAAATTTAATATTTTTCTTGTACTTTATTTTCTATATTTTTCATCATATGAAATAGCATAAAGTAGTTACTCTGTTTCAGGGTGATAAAATAAAGTTATTCTGTGATTG
>FUAW100262.b1
AGCTACCAGCCACAGCACTACGCCCATAACTGGAACCCAACTTATTAGCACTAGCAATCTAGCAATTAGAGATTTGAACCCAGCTATAAGCCGTCCTACTACTGAAGAAATACATATAAAAACTCCTTGAAAGGAAATATTAACTTCTCATGCATCAATAAGGAAGTGTTTTACCTCTATTAGAGATGAGTTTTGAGTAAACTCTTATTTAAAGAATTTGGAAAGTTTTAAAAAGAACGTATCAAACAAAAACCCTGTGTCTCCTTCATATTTACATATTGTAGTACCTCAACAACGCTTAAATACAGCTCATTCTCTATCCCCAATAATTAGCAACAGCAAATTACAATAGGCTTTGCTCTTATTATTATAATAATATATAAACAGATACAAAATTTATTATTACTATTTTTTAGGTATTATTCTAAAAGGAATTAGGAAGGCCATCAAATAAAGCAATCAACAAAAGAACATCTATAAAATGATTAGATCAAATCCTATATATAGATCAAGCAAGAAGTCACAAACACAAACCTCACAGACAATTAAGCTAGATTCAAGACTCATCTCGTAAATAAACTCGCACCTCAACAAACATGATTCTAACCTAAAAAGTAACTTCTGCTCAAGCCAATCAAAGTCTTC
>FUAW100265.b1
AGAATATCCAATATCAAAATTAGAACGATGAGAATATTATCGAAATGACTGGAGATATTCGATAAGTTTAAATTCAACTCTACAAAAACGATGGATAGTATTTTATGATTAATAGTGGTATCCAACTTTTATTCCAATACGAATGAATTTTTATTTTTCCTTTCACAATATAAAACAATATTTTCAAAAAATGAGTTTTTTTGTAATGGAAAAAATTGGTGACGATGAATAGTTTTTTTTCGATGGGTCAAGATTCATAGATGCTGTGATAAATTAGATAAATGGAAGACACGAAGTTAATTAATACCAATATGTAGCAAATGGAACTACAGACAAGAAAAATATCGATGAATTAAAACTTAAGTTAGGATCTTTAAAAATGGAAAAACAACTACTATCTCAATACACAAGAAACAACACTGATGGTACGAAAAACATAAAAAACGATGCTCAAAAAAAGCTTTATGATGAATTTTGCAGAATGAACACTTTCCTGTCTGTCATGTTTTTGTATTTCTATCATTGCTTCTATTATGATAATTATCCGATAAAAGATTTAAAAACGAATGGAGATGGCAAAACCGAATATGCTACTTATGGTACTAACGGTATTCCTCCAGACTAAATAATTGATGAGATCAAATCTATTTATCCTTACCTCAACAATATTATGATGAAGTTACTCCAGTTGAAGCACAATACCAATCTAGACATTGCAATTATGAAAACTCAGGA
>FUAW100266.b1
ATCATCTATCTTTTTCTCATTAGCTACAACTTCTTTTATCTTATCATATCCAAAGTTAACTATATTCTCAACCTTCTCTTTAACTTGATTCTCTAAGTCTTTCACATCATTCTTAGCCTCAGAAAATAAATTACTCTTAATTATCTTTTAGAATAGTTCTTTTATATTATTTATATTACTATCTATGTTTTAGAATTTAATAGTACTGTTAATATCATTCGCTTTATTACTACTTCTATGGAATACGTGTAGAAGTCCAGAATATATTAATCCAGCTCCAGCAACTCCTAGAGATATGTATTATAGTATATCACTCATTATTTTTCTATGTTATTTTATATATAAATTATTTTCAAAAATAAAAATCATTTTAATAGTGTCTCATAGATCTTTTAGTAGATCTTTTAATTATGAAGAAATTAATTATAAAATAAACTCTCATGGTCTCTATGTATTTTATCTAACATTTTTATTTAATCTCCTTAGATCTCGTTTCAGTTAGAAGTTTTCTCGTTATAGTATATTTACTATATCAAATAACATTAAGGTATTAATCTTATTAACACTTATTTAGTATAAATCCTCTTAATTCATATTCTCTGATTGAAAAACTTAAAGTTTTATATCATATAGTGTTAAAATATATCTCACACTAGTTTAGCCTTTAACTTTAAATTAGTAATATCAGTTTATTATTTATCTACTGTCTCTTAGAGCTACTAACATTGAGATTGCAAGAATACTATCTGAGACTAGTATTTCTTTATAGTTTATTACTAAGCATCGA
>FUAW100268.b1
TATTTTTCTTTCATTCTTTTCTCTTATAATCTCTCCTATGTCTATCTCTTGCGCTTATTCATTATTATTCTATTTCTTTTCTTCTATTTCTTATTCTTCTTCTTCCTATTGATTTTAAAGATTATTCTAAACACGCTCCTAGCTCTATTGCTTGGACTTAATGTTAGCTTGTATCTTCTTGAAAGTCTTTTCAAAGTTGTACATGGTGATACATGATGATACATTACCAATATATGAAAAATATATGAAAGAAAGAAAAAATAAAATGAAATACAAAATCAAAATCACATCTTTTTGATGGATTTCTTAGTTGAAACAACTATTTTTTATTACTTGACAATTTTATCTTGCAAGGTTTCTATTGGGAATAACTCATCTACTTCTTCTTATACCATAGATTTTATAGATTGGCATTTTCTTAGAGCTTTCTCATAGCATTATTATAATGTGTCTCCAGATGTATCTACATTTGCATTTTATAATGAAGCTAAAAATGTTTTTTCATCGGCATCAGCAGCTTCAGCTAATTTTTCTACTATAGATTTTCTTATAGTCTTTTCCCAATTGGCATTGTAAGCTCCTCCTAATAAATCTTTGATAGCTTTAACTTAATCATCATTGAAACAATAGATCAAGCCAACATCTAGCTTCTTGTAATATAAAATCTACATAAATTATAAAACACAATCAACATAAAAATCATATAGCATTTCAATCCTATCAATCTTATCTTTGTCATATTAATTTTATAGTATTGTA
>FUAW100270.b1
TATTGAACTTGAAGAAATGAGCTAATAAGACAAAACCAAAATTATTGAGCTTGAAGAAAATATCTATTAGTAAGAAAAAAACAATATCATTCAAGTTGAGGAAAAGAGCTAATGCAACAATTAAGACTAAGACAAAAGCTAAGTTGTGGAACCTTAAAAAAAGAAAATTGCAAAAAGAGATCCTAAAGAAACAACTTAGTATTTGCTAGGTCAGCTTGATGATAAAATTTAATAAAATAAATCAGCTTAGCAAAAAAGTATGAATGTAATTCTACTTGATATTAATGAAAAACATAAGATAATTTAGGATAAGATTTCAGCTATAAAAACTATGATAGAAAAGATTCCAGTGATAAAATAAACATTTTAGATTGCTGGTAAGCAAATGACAATTTAGTAAGTCTTGTTAGCTTACTAGAGTATCAATTCGAATATCGAAAATTCAAGGAGGTTGAATTAAAAAATTAACAATCAGTACATCAACGAATTTTTTAGATAGTATAAGACTAAATCTATTGAAAACGTCTTAGAAACAATCAGAAAATGTTTTCATAAATATTTTGAGTGATTAAATATTATAACTGATAAAAAATTGATTATTATTACCAATACTATAAAAATTAATTAATATGATAAACTGTACTGTGTGTTTTAGATAAATAAATGTATTTTGATATTTATTAATTAATTGATTAATTAATTAACTAATATGATAGATTGTACTGTGTGTTTTAGATAAATAAATGTATTT
>FUAW100271.b1
AACGAGAACCATCGAAATAGAACTATTCGTCCTCTCCTATCTTCTATCTAATCAAAAAGCTCATTTTGAAAATTTTTATTATTTTATATTATTATAATAAAAATTAAAAATAAATCAATCATATTCAAATAGAAGCTATACTGAACCATTTATTTTGAAGAACTATCCATTGTTTTAATATAGTTATACTGAAATCTATCTCAATTCCGTTTATACTTCTAATGTATTTTCGTTGTTTTGATTCTAGTATAGGATATTTTAGCCTTTATTAGTATTATTGAGTATCATAAAGCTAACGTCTGTTTGGTATCTATAGGACTAAACAACTTAAGAATCTG
>FUAW100272.b1
TTTAGTTGTAGGCTTGCAATTGCGTTTAGGGTTGGTTATTAGGTAAATAATTTGACCCGCTTATTTCGTTCTTGTGGTGATATAGTTGGGGACTCACTAAGGTATTCTTGAAGTCCAAGTTGTTATTGAGGTGTTGATTACAATTGATAATACTACTGCATTTAGGAAGGATATTAGATAGCCTCAAGGTATTCATTGTTTCCTTCTTTGGCTTTTCTTTAAGCAGAGCTTTATAGGAGTTGACCAAAAGCCTTTTGTCTACTTTTTGATAGGATACCCTATCTCAATCTAGAGGATAGTTCTGACATGTAACGCTACTTTTTGATGTAAAAGGCATTTTTGAGATCTTCTAGTTCCATTTCCTCAGCTTTGAGGTCTTAGGTAATTTTGGCGAATTCTGTATCTTTCTCTTCCATCATAGTTTTGTACTTGATGAAGAGGGGATTTCTTTCATTTGAGTCAGAATTTGCCCATTAGTTGAGAATTTCTCTATCATTTGGGTTGTATTTATTGCTGAGCTTAGCTTAATCCCAGTTGCTGACTGCTAACTTGGCAAGTTTTTTAGAATCATTAAGTACAGCTTGTTCTATCAGATCTAGGTGGACAAATCTGCAGTCCTGAGAACTTGATCTACATCCATTCATACTAGCATCGAACTTACACATACTCCATATCTTCTTATTGATATCAATGGAAGTTGGTCGCTCTATTTTTGGCTCTTGTGAAGCAGATCTTAAGTCTTATCTGGTATTGCTTGAGTGCCTGTG
>FUAW100273.b1
GAGCCCAGATCTCAACCAGGAAGCCTTCAGCAAGATCTACAAGATCATCCTGCCTCCCAATGCCGAATCAGACAGGAATGTGTACATCGGCAAGACCAACAGGAGTCTCAGATAACGCATGAAGGAGCACAAAGATCAGCGCCACTTCCTCTCGGACAAGTTCCATGTCTTCCTCAAGGGTCTCTCTGACAGCCATATTGCCGCCCTCACCATCATCCAACTGCAGCAAGTCAGGTCAGACCAGGAGCAGGAAGTTCTCGATGCCGAAAAGTTCTGGATCCAGAAGCACATCGATGATGAGTGGAATGTCTTCAACACTCAGCACGGCAAGTCCAAGAAGAAGGATATCCGCACCCAGCCCGAGATCATCCTCCCGCAGAAGAAGGTAAGGAGGCCCCACATCACAAACACCAAGCAGTGTGTCATCGTCAACTACCCAGGGGGAGAAGTCATGCGCAGAAAATTCTACAGATTCGGTGGAGGCAGGAGCATGACCTTCGAGCACGCAAAGGAACTCGCCGATGCATTCGTGGCATCCCTCTATCAAAGTATTTCTTGATTTCTTTTTTCTTTTCTTTCTTTCTCTTTTTTTTCTCTTTTTTTTAAACTTTATTTTTTCATGCTCTCCTATTTTATATATATCTACAAAAAAAAAAAACAACCAACAAAAAACTAACTAAAAAAAAAAAAATATTTTATCACACGCACACAAACATGGATGAATTCAAGAAAAAGCAA
>FUAW100275.b1
GTTAATCAATTAAATCCTGTATGAAACTCATTTTTATATTTTGGTTATATAAGGTAAAAAAAAATACATTTAAGAGAAAAATATAATTCATCTGATCTTCAAGTTAATAACTCTATTATCATTAAAATCTTTGTTGATATGACTCAATTATTAGTTTTAATAACCATCAATAAACATTTATCCGACAATTCGATGAACGTAAAACCATTTGGGTTTTGAATCTTTACAAAGGCAAACTCTCAAAGCTTTAGTTTATTCGTGAGCAACAAATTTCAATAATCGCTTATTTTTTATCGTTCTTATTTAGCCTTAATCAGAAACTTCGTACTTTTCATAATCTGTGATCTATCTCCAATTCGCCTCCATATTTTTTTACTCTTTTTTCTTTATATAATTGAAAAATTAAAAAATCTTCAATTCAACTTTTTTACCTCTATATAATTTTATTAGAACTACTTTATAAAAAATGGGTTTGACAAACAATTATTTTATCACTTTAGAAAATTCTTAAAACAGTTTAGATTCTGAATAGGATGAGATAGATGATTTAGAAGAAAAAATTAAAGAATTGGACGAGGAATTTGATTATTATGCTTAACAATTTGAAATAATTAGCAATGATATTTCTTCAAATATTGAAATTGAAAATTTAGAAAATCAATTGGTAGAGCTTGACTAAATTCTTATCGAAGAAACCGATGTTTGGAAAACAATTGAAAATTATCCTGATTATTAAATTTC
>FUAW100276.b1
ATGAAGAAGAATTCACCGAAGAGGAAGAAATTGAAAACATGATTTACAAATCCAAAACAAAAAAGCTAGCTCAACACAAAATCGTTTCATTCGGAATATAAGTATATGACAAATATAATCTGCTTACAGATCATTATTATGAATATGTGAAATAAAATGAAAACGATAATGTAATGGATAAATTTTTAAAATACATTGAATTGATATCGAAATTGGTAAATAACCTAATTCAAAAAACAAATATTCCTTACAAGTGGACTGAAGAATTAAAGAATCTCAAACAAAATGCAAAAACGTGCTACCTCTGCAATTAACCCTTCACTGAAAAAAATTATGCAGTAGTGGACCACGATCACTTTACAGGAGAAGTCAGAGGAATCGCACATAATAACTGCAACTTACATTATCACTTATTTAAATCAAAAATACCAGTAATTTTTCACAATCTCAAGGGTTACGATTCACATTTGATCATAAAATAAATTGGAGAATACATGAAAAATTAAAAAGAAAACGAAAAATAAAAAATCAGCTGCATAGCTAATAATCAAGAAAAATTTATGTCAATCGATTGGAATTTAGTCAGATTCATCGATAG
>FUAW100278.b1
TGTTTCGAGGTGGTGAATCAACTTTTGCTTGAATGTATTTGTCTTCGCTTTATCGCCTTTGAGCTCGTTGTGGTTGTTGTGGTTGAGGCTGATAGAAAGTTTATTAGGATCTTTATTGTAGAGCTCTCAAGAATATTTTATTCCTGTTGTTGACTAGATTCTGCATTTTGTTTTAAAGAAGGAGTAATTTTGTTTTATCTCTTTCTTGGTTAGATTGGTCTAATTCTTTATGTAATTCTTCCAATTATTACTTTTGCACTTTGCTTTTTTGTTTCTTTTGTTCGATCTGCTCCATTAACTACTAAACAGTCTATTGTTTTGAGAGACAGAAATCTAAAAGCTTATTTTTGAATTTTCTCATTCCAGCATAATTCTTGTTCTGTTTGAATTTGTTGTATTGTCTAAGCAATTCCTCATATTACGCTTTATCTTCTCCTTAAAATAATTAAATGTTCTATTCTGTTAAGAAAGTTATTTTGTCTAAAAAGTTATTATTGAGGTCTTAAGCCTTCTTAATTTTCTCTTTTTTGATTTGCTCGAGGTTTATCTCCTACTCCTAATTTTGTTGAAAATCTTCCTTTTTCTCTTCAATCTCTTCCTCGCTAGAAGATTCATTGTTTTGCTGATTCTGCGGATTGTGTCTGCCTCTAATTTGTTAGATTGCCTTCAGAGTCTTATTGTAGTCAAACATAAAAAACAGCTATATTATTTAAAGAAAAACAAAAAAAAAATAATTAAATCATGG
>FUAW100279.b1
GGAGTAGGCTCTCAAGAGCATTGAGCTGGGCTCCGATTATCTACAAAAACTCGAGAAGGAAGAGAGAACAAAAGTAATTTCGATGAAGCTGAAATACCCTAAAAAGTTTTGCGTGATTCACTAGGACCTTTTTGACTCAGAAGCTGAATATTAGAAGCATATGATCAGGAATCACAAACTGCTTGCTAAGAAGGAAGGCCTCATAAAGTTTCACTGCGAGAATTGTGGTGATGTTTACTAGACTCACGGAAAATTCACCTAGCATGAAAACGGATGCACTGGTATGAAGAAGTACCTCTAAGAAAATAAGAAGCTCACTCCTAGGTAGAAGAGGCTTGTTAAGCTAAGCGCATAGCTAAAGTATGCCAAGCAATGAGAGAGCTTGCTATGCTTGAAGCTATCGCAAAAGACTAATGGTGATGGCTTTCTACAAATTTATATAAATAAAGTAATATTAAATATTACTAATATCATATATTATCATTAAAATAAAATAAAATATAATATAA
>FUAW100280.b1
GAGAGCACAGCCACCAATTTTAAAATTCTAAAAATATTATTTTCATTTTTTTTCAAATTTTTCATAAAAACAAAATTTTATTTTTCAATCCATTGAGGGCGATATTACAATAAAAATAGATTCTAAAAAATTTTCATGGCGCTCTTAAAGTAGAAATCTCATGTAAAAAGTATGAAAAAAATTTGCATTCAAATTACATAGAAATGAACAAAAAGTAACATAAAATTTAGCATAAAAATTATTAATTTCTATAGAGGGCGCCTAAGAAATAGGGAGAATTTGCCCAATATAAAATCCTGTTTAAGCTCATCTACAAGCTTCTAGGCCTTAATAGCTTCAAGTTTGAGCATCTGAACCCTTCTCTCCTTCTTTTATAATCTCTTTTCGAGCTTCAAGGATTTTTCCTTTTCCCTTTGTTCTTCTGTCTTTTTTATAAGCGGGGCGCAATAGCCGATACGAAACACTTAAGTATTTATGTCTTTAAAGAGCCTTTTAAAAATAAATTATAATATAATTTCATAAAGGGCGCTTTATGTGATGTCAGAATTCTCAAAAAAGGTTCAAAGAAAAATAATAATAAAAAAGAAATAATTTTTTTATATACTCAATAGGACATTTAACGGAAGGCACAGAGTCGCTTGATTGAGGGCGGAATTAGAAGAAGTCACACTAGGGGCTTAAGAAAAAGATGATATAAAGCAGATATTACTTGTTAGGGAGGTGATAGATATCAAAACCCCAATCCTTTTCTACTTTC
>FUAW100281.b1
TGTATTAGTTATATTAGTAATTATAGAATTTTGGATATGCCTATAGGAGAAGATGATTAGATTTATTTATATTTATATTTTTTTCTATAATGTTATTTTTATTTTTTTCTATAATGTTATTTTTATTTTTTTCTATTATGATATATATAAAAATTTTTAATAAATGAGTGTCCAATCATTTCTGATGTAAAATTTAACAACTCCGGTTTTATAATCTTTGGGGTAATTCGCTTATGATAGTATCGTAGATAAATACAGTATGGAATAGTCTGCGTATGATTCGGTATAAATGTTTACTTCTATAATGTTAACTAAAATAATAAATAATCTTATTGGAGCTAAAGCTGTAGGATTCTTAACCAATTATTATGCTGTCAATG
>FUAW100283.b1
TATTATATATAGAAAAAAAATAAAAATGAATCCAAAATATCTTTTTTTGTTTCCAGATAATATTGAAGTTCACATGGATCAGCCGTATGCAAGGGTAATAGCATATTTAAATTCTATCAACTAAAATGCATTACTTTCATAATAAATTTAATCTCTCACATTAACTGTAAGTAACAACAAATAATCATCAGATCAATAATTTACAAATGTCAATAATTAAATCGCTCTAATTATCAAAAATCAAAACAATTATCTCCTTATTACACCGACAGAAAAAATAAATTTAAATTCTAATTATCTCATCGAGTTGTCTATGATAAAAGATTTACTAAATTTATAAATTCAGCTAAAACAGATAACCTATTTAGATAAATTAATAATAAAATCTAGCTAGATAAATGATATTGGTCTTTATGCTCTTAAAGCAGATTTAACAAATTACTAAAATAAATAATAAGTAGATTAGAAAATATCTGAAATCAAAATAGATCCTATAGATTTAAGCGGTTATCTAAAATCAAACGATTTCAAAACATAAATTTTAAATTATTACAATAAGCAATAAGGAGATTAGAAAATATCTGAAATCAAAATAGATCCTATAGATTTAAGTATTTTTTTAAAAACAATCAATTTCAATACATAAATTTTAAATTACTAAAATAAGCAATAAGTAGATTAAAAAATATCTGAAATCAAAATACCTCCTTCTACAGATGTGACAAATTATTACACTAAACAGTAAGTAGATTAGCAAATTGAAAATAACAAACAAATAATAGATCT
>FUAW100284.b1
AGTCCACTTGTAAGGAATATTTATTTTTTGAATTAGGTTATTTATCAATTTTTCGATATCAATTCGATGTATTTTAAAAATTTGTCCATTACATTATCATTTTCATTTTATTTCACATATTCATAATAATGATCTGTAAGCAGATTATATTTGTCATATAATTATATTCCGAATGAAAAGATTTTGTGTTTCGCTAGCTTTTTTGTTTTGGATTTGTAAATCATGTTTTCAATTTCTTCCTCTTCGGTGAATTCTTCTTCATCTTTTAATTTTTCTAGAGTTGATTCAAAATCACATATAAATACAAATGGAATTTCCATCTTTTTGTAATTTTTTTAAAATTTGATCTTTGTTCCCTTTTCAGGGTACTCATCGACTGATGCATTTTCTTTTTCATAGCAATATTTTTCATTAATGGTTAATTTTTCTTATTATGAAAAATAATTTAAAC
>FUAW100286.b1
TTTCAATATGTTGATTAATATTTTAAGATAATTACAAAATATTCGAAACTTTTATTACAGTATCTCTGTTTTTTGTCTCTTACTGGTTAACTACAGATTTTATTTTATCATATTCGAAGGTAGTGATACCTTCAACTTTCTCTTTTATCTGTTTCTCTAAATCAATTGCTTCTGATTTAATTTCAGTAAAAAGATTTGATTTAATGATTTTTTAAAAAAGTTCTTTAATAGATGAAATATTTTAATCTAAATTATTAAATTTTATTGTGTTTTAAATATCGTTTGTTTAATTGTTGTTTTTGTGAAGGAAGTGAATTATTGCAGAATAAACAATTCCAATTCCTGCAAATCCCAAAGATATGTAATTTACAATTTCACTCATTTTTTTCTTTAAATTTTTCTTATATTTGTTTTATGAAAATAAAAATCATTTTTTTAAAACACTATCGAACATTTGTTGATAGAATCTTTAATTGTGAAGAAATTGATTTTGAAAGTAGGCTTCGTAATCATGTCT
>FUAW100289.b1
GAAGGGTTAATTGCAGAGGTAGCATGTTTTTGCATTTTGTTTGAGATTCTTTAATTCTTCAGTCCACTTGTAAGGAATATTTATTTTTTGAATTAGGTTATTTATCAATTTTTCGATATCAATTCGATGTATTTTAAAAATTTGTCCATTACATTATCATTTTCATTTTATTTCACATATTCATAATAATGATCTGTAAGCAGATTATATTTGTCA
>FUAW100291.b1
CGGCTCTAAAAAACAATTCTATTTCGATGGATCGAGAATTTTAGATGCACTAGTTGATGCTCTAACTAATCCTGAATCTATTGGTTTTGATGGACTTGAATACAAATTTGGTGGAGATAATCCAATTAAAGACAGAGATAATATTGCTATTTTGAAAGAAGAATTTGGCACTGATTTCGTTGAGAAGCAGATGCTAAAACAATTCACAAGAAATAACAATGTAGGAGATGAGACCATTAAAAACAATTTTCAATTTAATCTTTACAAAGATCTTGTCAGAACAAACAATTTCCTTGCTGCAATGTTCTTGTACTTTTTCCATAAATTCAATTACGATGCATGGCCAGAGGTTGTTTTGAAAGACAGCACGGAAGGAATAAATGCTTATAAAACCTTTCAGACAAACGGTCTTCCCTCCAGCAAAATTGTTGATTAAATCAAAACAGTCTATCCTTTCATG
>FUAW100294.b1
TTTTATCCTTCATTGGATATATATCTAAAGATGGTTAATCTTTTAATTATTTGCAGACTTTATAATGTTCTTATAATTTATCTTCATTTTTAAAACAATATAAACATTATCTACACCAAAATTAATGAGTATCACCATCTTATAAACGTAAAAATCCGTTTATATTTGTAATTAAAACAATATGTTATTATTCAGCATTTTCTATTATTAATATATTTAATTATTTGTAATATTCATCATTATCAATATTTAAAATTGGATATGTAAAAAATGAATTGTCAAATTTCTTTTAATAACCAAATGCTAATATTTTTGTTTTTGTTCTATTAGCAAATTTTTCAATATCTTAATAAGAACATGGAAAATTGATATTTTCGATATTAATTTATTCGTTAATTTTAACATTATCTACTGATATCATATCTAACACGTTATTCTTAATTTCAAATTTATATTTTGATTATCTTTCTAAATGCTTCAAATCAACTTTTTCATTATTTTATTCCTATATATTTATATATCTCTATAACATATATACATAAATTAAACAATAGTTGTCATTTTTATTTTAAATATTTTTTAATGATTTTTTCCCATTTAATCCTTCAATTTAATCCTTCAGGTAATTCAATGTAACCTCCATATCTTTATTTATATTATACAAATTAAAAAATAAAATATTCAACACTCATTAAATTTAAAGAACTATCACCATATTTAAGTAAAATATGTTTACAATCAGCAATACATTATAATATTAATCTTC
>FUAW100295.b1
TAATTGAGTTGGGAATGATGTAATTATTCTAATTGGCTCTTGATGTTTGTAATGAAAAATCAAAAGTAGTCTCATACAACACCGATTATGTCTCTTTTCTCAATCCAAAAGAGATTGATTTGAAAGAATACTCTGTTAATTAAAATTTGTATGAGAAGCAAGAGATTAAATTATATTTGTTAGAAGATTTTATGTAGAAATATGGCAGAATAGATTTGGATTAAATTGATAAGATTAAGAAGGAAGAATTTAAAACAAGAAGTCATATGAAAGAAAAAAGTGATTAGGTGATTTTAGATATTCCTGTTAGAGAATTTAATCTATTTGAGGAGAAAGATGAGATTATGGATACTATCAAAATGGTGATAAATAAGTCTTATTTATTAGACGGTGGAAGTGGTGTAGGAAAAAGTTATTACTGTGTAAAGCTAACATAATTTTTAAGAGAAGGAAAGTACTTGGCTTTATGTTTTACAAATGTTGCTTGTGACAATCTTAGGAAATAGGGTGTTAAGAATATTTAAACTTTAGATTCGTTCTTCAATTAACATTAAAAAGAAAGAAAATTACCAACAGAAGTAATTCATCTGATTGTTGATGAAGTTTCTATGGTAAATAGTCATCACATGAATTTGATAATGAAATTGAAAAAAAGATAAAGATTAAAACTGAATATATGTTTGGAGATTTTAATCAGTGTAAATCAGTTGAAGATAATTGCTATGACTATTTGAATAATCAGATCTTCAGATATA
>FUAW100296.b1
CCAATCTCAGACAAAAATCTAAAAATGATTTCGAAAAGGACTTCTTCAAACTTATGAACAATTCAGTTTTTGGGAAGACAATGGAAAATGTTAGAAACAGACAAAATGTCAAGTTAGTTTACTCTCAATAAAAAATGTAGAAAATTATTAACAGCAGATACTTCAAATCTTTCACACCAATCAGTGATGACTTAGCAATCGTTCAAGTTTATCAAAAAGTTGTCAAACTAAACAAACCAGCTTACATCGGCTATCAAATTCTCGATTTGTCAAAAATTTTTATGTATGATTACTACTACAACAAACTTTTAAAAGAATTCTCAAATGTTGATGTTATTATGACCGACACTGATTCTCTTTTCATGTAGGTTCATTGTAGGAGAGAATATGATGTCTATGATTCTATGATTAGAAATAATAACGAATACGACTTTTCGAATGTCACAAAAGGTAATCTCTACAATAAAATTGTCCAACACTGTGAACAAAATAACTTAGATCTTAAAACTTTCATCAACAAAAATAAGGCGGTAGTTGG
>FUAW100298.b1
TTAATTATTTAGATATGGATAAACTGATTTTATCTCATCTATTATTTATGCAGGAGGAATACCGTTGGTACCAAATTTAGCATATTCTGTTAAAGCTGTTGCATTATCTGCCAATGCAACATTTGGAAATGTATCGTAATAAAAGCAATGATATAAGTACAGAAACATCGAGGCTAAGAATGTATTCATCCTCTTGAAATCATCATAAAGTTTTTTCTATTAATCATTCTTAATATTTTTGCTTCCATCTGTATTATTTCTTGTATATTACGATAATAACTATTTCTCCATTCTAATTGCTCCAAGTTCATATTTTAATAATTCTACATTTTAATTATCAATACCTTTGCCGACATATTGATATGCAGTAAAATCATGTGTTCCATTAATAACATTTATCATTCCATCGATCAATCGAGATCCATCGAAAAAGAACTGTTCATCTTCTCCTATTTTTGTTCTAATTAAAAAACTCATTTTTATAGTTTTTGATTGTTTTATATTATTATGAGCAAAAATAAAAATATGTCAGTCATATTCAAACAAAAGCTATACAGAGCCATTTATTTTGAAGAATTATCCATTATTTTAATACAATTGCACTGAAATTTATCTCAGCTCTGTTTGTACTTCTAATGTATTTTCATTGTTTTAATTTTAGTATAGAATATTTTAGCCTTTGTTAGTATTATTGAGTATCATAAAACTAAAATCTGTTTGATATTTATAAGATTGAACTACTTGAGAATCAGGCAATTCTTTAACATTTATAAGAATTACTTGAGGC
>FUAW100299.b1
CTTTGTGTTTAATTTTCAATTTTTTCATTGAGAGCTTTGATGCCCATTACAATATAAGGTATAAAATTAGTTTCACTTATAGTCAATTGTTGATAGCTGTTTATTACTTATTTTATTTTATCTTTGTCATAACCCTTTTGATCGATGAATTAATCATCCATTATCTACTTATTATTCAAAACATAATTAAATCCACATTCTTAAATATTTTGATATGTGAATCCTTGCTGCGTCTGACATTGTGATACTTGTAGCTGTAGGATATCATCATTGATCTGTTTTTTCTTATCATCTGTCAAGGTTTAATCTTGTAGAGTCTGCTACAGTTCTTAGATCTTTGAGGTGTAATCCATATCGTAGGAGTAAGTAACAATATCTAATTTTAAAAGTTTATTCAATTAGTCTTAGTAATTAGTCTTTTTTTAAATATTCTGTTTTTTATTTTCATCTGAAAGACGATAATATGTGCCGTCGTTTGCTATGTATGCAATCGCAGTAGATGGAGTTGTATTCATACCAAAATAACAGCATATACTTCCACTACCTACTATCCAAGGATATGCACCTGCAAAACCCATAAAAAGTGTTTAATTGTAATA
>FUAW1003.b1
TGAACTAACCAGAATACCAATGAAATAGAATTTTAAACTAGTGAAATAGTTTGGTGATACAAGATTGCTAAATCCAAATGAAGGGTAATGTGTCGTTGATTTTTTGATAAGTAGGTATGGCGATGGAAAAAATTCGATGAAAAGAGCTCTAAAAAAAAGTAATCTGAAAAGAATATTTGGTAATGATTACGAAACTGTCGGGGTTTCTATTGAATAACTAGCAAAGTTTTGTGATGAGAATGAGATAAGCATTTATGCATTCAATGTTTTTAACAGATTGATCTACAAAAAGACCTATGAAAAGAGCCATAAACCTCTATTATTTCACATTGCGAACTGCCACATATTGCCCATCGTGGATACTAGCTTGATAAAATCTTTTGTCTAGACTGATAGAAGTCAGATGTTTGA
>FUAW100301.b1
ATCGCTCATTTCTCTCAGTTTTTTTTAGTTCTTAGTCTTTAGTTTTTTGATTAATTATTATTTAAATTAATTTGAGCTTTTTTCCTCTGAGTTTATAAATCGAAACGAATCGAAACGAAACGAAACGAAACGAAATTATAAATTTTATTAAATATAATTTTTATAAGTATATCAGATAATTATTTTTTTGTAAAGAATTTATGTCGAATGCGCTATTCCCACCTGTTTTTATCGCTAAAAAAGGTTTCATAGCCCGCATTCTCCCCGTTTGTGAAAATGAATTTTTATTTTTTTATGGATATATATAGATTAGGAATTAATTTTTTCAAATTTTCAAATTATGATTTTTTAAAAAATTATTTTTCAAAAATTATTTTTCAAAAATATGTCTTTAAAAATTATTTTATTAAAACATATCTTCGGAAAGACTTCGTCTTCAACTGGGAGGGCCCCCCACGGTCTGCGACCATTTGCCCCCTCGGAGTTCTGAGAGTTAATTTTTTTAAAATGATTTTATTAAAATGATTTTTTGAAAAATTGTAATTTTGATTGAGAATGAGTGATTTTTTGGAAATGATTTTATAAAATGATTTTTGAGTGAATAAAT
>FUAW100303.b1
GTTAATTTTTAGAAACTTACGTTTTAGCATGGTTAACCGGAAGGAGATCATTCGTTGATTAATATGACCTTTGATTTTTAATTTTATTGCCATAATATAAAAAAAATATGTTCTAAAATTTGTAATACTCATTGTTTGTTGGAGGTGCTTAGTTATTATCGGATAAAGCAATTTTTAACTATGATCTTTAAAAAAGTCTTCTTGATACAGGTTTAGCGATACTCTCTGATAAGACTGCAGAGTCTCTCACAAGTATCTACTATGAATAAGATGATACAATTTCGAATTATTTAGTGGAGCCATTGATTAATACAGGCATCTATTATTTGCTTTACAAATTTGTATTTCAAAGTATGTTTGGTAATAGCAATCAATAATTTTTATCGCTTCCTTTCATAATAACCGTAGTAAAAAA
>FUAW100305.b1
TGCTCTGATTGTATATTCTCTCCTATGCTGCCATAAACGCCTAGAAATATCTCTCAGATGAAAACACTTTTCATCAATCTAGATTACAAAGCGCCCTTTATAAAAATAAGGGATTATTTGCTTGGAGTAAATAGCTCTCTAGTTGATAGTTTATTCTTAATTGCATGTCTTCAAAGTAATATTCCTTACATGGCAAACATGGCAATATGAAATTGCTGATTCTTTGGTGATTTTTCCACCTTTTTTAGGTAGGTATTTGAACTATTTCTACGTCCTCTACTAGTTATTGCTCATCTTTTTAGCAGGATAGCTTATTATTTTCAATTTTGACATTGCTACAATCTTTTAGTGGCGCCCTTTGTGCAAATAGTATAAAATTAGCAATTGTATTAAGAAATAATTTTACATCAATTTAAAAATTAAATTTATATTGTGCCTGCCATGCAAAAGTAAAGCTTTTTAGCTTATCTCGAAACTAAATTACCTTTTATATGAATTCATGCCTAGAATGCGAACATTGCGAACAGCGAATATGTTCGCAGGCTGATATTTTGCAAATTGCGAATATTCGCAAAAGACATTTTTTTCGATTTCCTAACATGTTCGCAAATATGATTTATTATCTCTGCGAATATTCGCATTCGTATAATTCTTTTATTATGCATTTATTTATCAAAATTAATTACATTAAAATAAAGATTTTAACAATTATTTTTTTATCATTTGATT
>FUAW100306.b1
CATTAACATAAATATAGAAGGGTTACTTTATTCTAAACATCTGTATTAATTATTTGATATGCAAATAATATCCAAATTATAATATAATTTGAAAAATAAATGCAAATTTTCAATTTTTACCCCTTTTCTAAATTTATCTTGAAAAAATTAGTAGTATAATTTGTTTCATAAATTAAATGAAGATATTTTGAAATTAAATAAATGAAATTTCTATAAACTTAAAAATCTAATTATTAATTTTATGTATGAGTAAATTGATTAATCAAATAATCAAATAATTTAATTTATTTATTTGTATCATCATTTATTTTCTTTTTTTCAATCATCTTCTTTAATACCTGTTTTTTGGTTGCAGCCTGAGATTCGTAACTATTTACGAACTACTATTACCTAATTGTCAGGCTGTTAGACTTTTTCCCCTTCTGATTCTTTTAGTGCTGACTTCTAATATGAGCAATTAGTCTTCTTTTGGATGTAAGCAACATATTAAAGTATTTACAAGTGAACTTACCGAGACCTTGTAAATACGCTTCTTTATTATGATTGACCCTCATATGTTGTTTAAAGCCCTTTATAGTGCTAAAGCCAGTGATACAGGAGAAGCTAACTCAATCAACCCCGTACTCTTGGATTAGATCTTCTAAGGCTTCTTACTCCTATCCTTAAAGCAGTTTCTCCTTAAATTTCTTAGTTTTCTAGATTTCTTCCTTAGAATCATCATCGTCATCAAACATTTGCTCTATCTCTTCAGA
>FUAW100307.b1
GAATAATATTTTTCTCTTAAATTATATATTTTTTTACCTATATAACCAAAATATAAAAATGAGTTTCATACAGGATTTAATTGATTAACATTTCCCAAATTTTGAATAAAGTATTTATGATGGAAGATTTGATTTTTACGATCACATAATTAAAATATTTTAAGAGGGAACCAATGACAAAGCATTTATTTAAAGACTTGCTGCTGATTTGAGATAAGCTTTTGATAATAGTAATGATAAGCAAGAGTTTTTTGGAAAATTTGCTGATATTTTTAATAAAGTAACTTCTGCCAATATTAACAAACTTTAACAATAATCTATCAGGACAGC
>FUAW100309.b1
ACCACAACCACTAACATAGACACTCAAGCACCTCTAGACAAGAAAGTAAACTAGTCTTGTAAGAACTGAAACCGGAACTTCCAACCTCCATCGATATCGGCAATAAGATCTGGAAATTGTGTAGATTTGACGCAGGCCTGAATGGATGCAGATATAGTTCCTAGGATTGCAAGTTTATCCATTTGGACTTTGATAGAACAGG
>FUAW100313.b1
GTATATGAATATTATTTTACATTATTTACTATTTCACTAGTTTCTACTTACATCATCAATTAATATTTAAAAGGCAGATTACTCTTTTGTTGTATTTTTCTCAATTCGTCTTTTAAGTTATCTATATTGGAAAGTATAATTTTTTCGTAAGATTTTGAATCGGATTCATCGATTTGTAATCTGAAATTATTTTGTTGTATGTCATTGACTTTCTTTTAAAAAGATTTAAATTTATTGTCAGCATTGAATTAATTTAATTTCTTTTGATATTTATTAGTTTTTAAAGGTTTTTTTATTTCTTGTTGTTATTGTTATTGTTATACTATTTCTTTGAAATTATTTTTAAATCTGCTATCGATAAATTTCTTATTTAAATTTGTAATTTTCATTTCTAATTGATGAAATACCTTTTCAAAATTTTCGAAAAATGTATCTTTGTCTGAATTTTAAAATTATTATCTGAATTTATTTTCTAATTAATTTATGTATTCGTCTTAATTTTTACTATTTTATCTCAATGTTTTAAAGAAGAAATTGTAAAAGTCAAATTTACCTTGTAATAATTCATCTTCAAAATTTTAAAAATTATCGTCAACGAATTTTTCAAATAAACTCATTTTTCAAAAAATTATTTTTTTATTTTTTTATTTTTATTTTTTTATATATATACAAAAAATAATATTAGTAAATTTAGTAAATATAGATATTTATGTCGAATGCGCTATTCTCACCTTTTTTTATCGCTAAAAAAGGTTTCATAGCCCCATT
>FUAW100314.b1
GACATTTTACTAGATTTTCTGTTGTAAGACTTGAAAGTTGTTTTGAAGATTCTATCAAAAAACCAATTGTAGGTGAAATAATTGAGGACTGGATAGGTTAAGAAGGATGTGAGATTAGCGGCGTAGTAATTCTAAAATTGTCCAATTAAAGGAGGAACCAATTTATTATTTAAAATTTTTGAAATTGATAAAGAGGCAAACATAATAGCTGCATCGTACAGAGATTGTTCTGTGTTGTATTTAAAACCAAACATAGAAATTGGTATTTGAAGGAGCGATAGTACCGTAGGAGTAGCTATTGCCTCTGCAATTTATTCTTTGGTAAAGAGCATCATTTTTTTAAAGTTGTTCTATATCATAAAAAATAAAAATAAAAATCATCTTCCACTCTTTTGATAACCTTGACCCTCGAGATAACTCCGTATTTCTGCTAGCAAAGCTAAGAATAAATTCAATCTGTTTTGCTAATAATTTGTAACAGTTTTTTCAAATTACTATGCTCTAAAAATAAAGTTATTCATAGCCTAGACTTGTCGAGGGATGTTTGGCTAAAATTATCTGAGATATTTAATTAAGACATCAGGGTAATATGAGTCTGCTTTCTACTTTGTGTATTTGAAGATCTAATTTACAGAATC
>FUAW100326.b1
GTATTATTGTATTAATTGATGAGATAGTCATCGTAAGGGATTACAGCTTTAATAAGTTTTATGTATTTTTTTATTTTGATTTTTTAACTGAGTTATGTTGTAAAATCATAAAAACATTAAGGATTTATTTTAGAACTGTCGATAAATAAATAATTCATTTTTTAAAATAACTTTTAGTATTATATTAAAAAAAAATAAATGAATTTTAAAAATTGTATCTATTGTGAAGAGACGAAATTCTCAGTATGTAGAGGATAGATTTATTGTATCGAATGCGCGACTGTGCAACCAAGATATTTAGTAAATGATTTTTTGTCTTACTAAATTTAAAAAACTGTAAAGAAAAACTATTAGAAAAAAGGAGTGAAATAACAAATGAAAACTGAGTACTACAACATAATTAAAGAGTTTGATGTAGAAGGATCAAAAGAATTAATTGATTAAATTATTGATCTAAACGAGGAATTTATCAAATTTTGTAAAGAAATTTTCTTTTCAATAGTTGGTAAAAAAGAGTTTTTTTAAAAGAAATTATTTCATAAATTAGAATGTTGTATTATTTTTTGTTTTAGTTTAATTAAAAAGATTTGATGTCTTAGACAAGTTACTGGATAGATTCAAATATTCAGAAAGTTTAAAATTGAAAAAGATCTATTTGGAATAAAAAAATAAAATTGATTTATGAAAAATAAAAAATAAAAAAATTGAGTTTATTCTAAATTTGTTAAATCATTAGGAATCTTAAGAAGAA
>FUAW100329.b1
TTTTCTGCATAAGCATCAGAAAATTTTTCTGAATTAGATAATTTTTCCGACAACGACAGAAATAAAAATAATATTTCGAATGCCTAGTCGAAAACCGAAACCATTGGTTATTTTAAGAGTCTCGCTGGAATGTTCTTCAACAAAAATCCCACCGGCAGTAATAAAGAAAAGAAATAGTCCGAAAAACGCCCCGACCCAAATAAGGAAAAGGTTAAATTGCTCACTGATGAAAACATGCGGCTCACTTAAGAAAACAGACAGCTCACTAAAAAAAACATGCAGCTCGCCGGAGAAAACATGCGGCTCACTGATGAAAACAGACATCTCGCCAATACAGTCAGGGAACATAACTAGGTAATAAAAATCAATCGTTAATTATTATCTGAACAATAGAATACAATTGTATAATATTCTGATAATATTAGAGAAAAAGATTACAAAATCGGTGAAAATTAGCAAATCATAGATAGTCTAATTGCCTAAATCGAGGAACTTCAAAAATAAATTTAGTCTTTGTCTTCCCAATAGTAACAGACTCTCCAAAATCAGAGCCTCAGAACCGGTACAAACACCATGTGGGGAAAAGTCGATCAGGAAATGCATCAGAACTATTATAAACAAGAGGCATAGTACAAAGCTCAACTTTAATAAAAAGATAATTAAATTGCTAAACTCAATTTCGAACTCTAAGAACAAGATAAGTAAATTGCTAAACTCAAATTCGAACTCTAATAACAAGAAAATGAATATCAAAATTGCACATTAGGA
>FUAW100331.b1
TTCTCTCCATTAAATATAGTACTATCTATAAAGTTCTAGACCCCCCTATTTTTAAGTATTAAGCAGTTAAGAATACTCAAGTACACTCTTTTAGGTGTATTTTTTATTTAGTTTCATAATCTTAAAGAATTATTAAAAAATTCATTCTACATCAAATTCTATGAGTGAAACAAAATTTTACCTCAAATCGAGTTTTTTAAATTGTTAATAAAAAGTGATTTAATTTCAATTTTCATAATTATTGCTGAAAATAACATAAATAACAATTAGCAAACTCATTTATTATATGAAGAGATAAAATATGCTGTTATTATATATAAAAAATAGGAGAAAAGCAATATTCAAATAACAAAAGAAGTAGAGAAATTCTATGGCAGCAGAATTCATTAAAAAGAGTAAAAAATATCTTAGATTAGTACGGAAAAACACAATCTGTCTCTAATAAATGGAACATGAGCGGACGACCAAAACTATTAACAAACGACTAAAGAGAGTAAATTGAAGATTTACTAATTTAAGATAGGAAATTATCTACTAATGAAATAATAAATGAGCTAGAACTACCCGTCAGTCGCTCAACAGTGAACAAAGAATAGTTAGAAATGAGATACTCAACTTATAAATCATAATCCAAACCTAATCTGAATCATAATAATATTAATGAAATATTAAACTTTGCATTTCTTTATTAAAGTTGGTAGATT
>FUAW100332.b1
CTAGAGATTTGAACCCAGCTACAAGCCGTCCTACTACTGAAGAAACACATGAAAACTCCTTGAAAGGAGATACTAGCTTCTCACGCATTAATAAGGAAGTGTTTTACCTCTATTAGAGATGAGTTTTGAGTAAACTCTTATTTAAAGAATTTGGAAAGTTTTAAAAAGAACCTATCAAACAAAAACCCTGTGCCTCCTTCATATTTACATATTGTAACCCCTCAAAAACGCGCGAATACAACTCATTCTCTATCCCCAATAACTAGCAACAGCAAATTACAATAGGCTTTGCTCTTATTATAATATATACATAGATATAAAAATTATTATTATTATTATTATTTTTTAGGTACATCCATTATATTGCCATCAAATAAGTTTCATATTAAAAAGGAATTAGAAAGACCATCAAATAAAGCAATCATCCATCCATCAACACAGAACATTCTCGAAATGATTAGACCAAATCCTCTTTACAGATCAAGCAAGAAACCGCAAACACAAACTCCCTAGACAATCAAGCTAGACTCAAGACTCATCTCGTAAATAAACTCACACCTCAACTGTTATGATTCTGACCTAAAAAGTAACTCCTGCTCGAGCCAACCAATGTCCTCAAAACGACGCATTAACATAGACTCGATAAATAAAGTAAATCAACACCTGAGCTCTAATAAAATTTCTCCCTCTCTAAAATC
>FUAW100341.b1
TTAGTCACTTTATTAAAAAATTATGTGCTTTCTACAGATTTAACCAACATTCTAAAAAACTATCTCATAATAAATCCAACATAATTAACAACTTTAAACTCTAATTACACTATCACCACAAATCAAATTACCGATCTAGGAACTTTTATGAACGATTATTTAACATTTTCAGCTTTCTAAGATGATTTGAATGGTTAATTACAGAATTATTTATTAAAAAGTCCAGCATAATACACAAGTTTAGATCCAAACTATCGTATTGACCACTCATAATTAACATACAAAGAATTTGATTAGATTCCAAATTTAAATGAAAATACATTATACATGTCACGTGGTGTTGCTACAAAAATTGGTTAATATTTTGTAAAAACTGTTGTCTTTGATATTTTTCCACTTAGCAATGTTTAATCAAATTTTTTGAAAGATGTTTCAAATTAACCTCTATAAGCGAATTTAAGATATTTTTTGTGTTTTGATAATCTTTTTAATGTAAACTTTATCAAATGCATCAATTAAAATTAAATCCAAATAACAACAGGACAAATAACAGATTTAACAACTTATCTTTT
>FUAW100342.b1
TTATTTTCAGATCAAATTCTTTTGTCTAGGATAGTATCGAATCCTCCGCTCTTTTTATTGAAAGATTACTTTTAACAATTGATATTAATGTAGTTGGTGTTTATCAAGAACTTTAATAGGATGAGGAATTTTAGTTTTACATGAAGATGTTTTTATGTGAAAATAGTTACATCGCCTCTGCCAAATAAATTCTATTCTTAAAATTTGTTAAAAACTATTACAAAAAATATTCTCAGAATAAAAATAATACAACAACCGAATTAAAACAAAAACTAAAAGAACAAGCAAATTAAGATTTATTGGAAAAATTCAATCGTCTGTGATCAATATTAAGAAGGGATTCTTTTCAAATCAAATCTTTTTTCTATGTCCTCGATTGACTCTTAAATAGTTTTCTTGTTCCATAACAACCATCTAGACCAAAATCCTGCCGACATAATATCTTTCCAATCTTCTCGAGCTTAATGTCTCTCTATGTACCTCTACTTTCTCTCTTCATCTTTATGCTGTAAATAGTCCTAATAGCCCACTTATCCAATATGCAAAGTTTTTTTCCTCATTTTCTTTTCATCAAAAATTACAATTTTAACTTTTTTATTATCTTTTTCTGAAGGACCTATACTAAAAAAATACATTTTATAACAAATTATATATTTTAATTTTAAAAATGGAATCCAATGTAAAGTCTATTGACGATCTTGATATTAAATAGCATAGCACAATAGTTGTTACATCAAAACGTGCTACCGGAAAATCTGT
>FUAW100345.b1
TGATTCTCATCTAATTCTCAAGGAAATATCAAAACATATGAAGAATAATGATATTACAGATATTGACGCTATAGTTAATAATAAGGAAAAATTCATGTCATTTTCATATGGAGATGCTAAATTCATTGATAGCTTTCAATTTATGGCTTCATCTCTACAGCAATTAGGAAAGAATCTCTCAATAGATTAGAAAAAGTACACAATGACATATCTAAAAGATAGATTTGGAAATATCCTCAAGCAAGATGAAATTGAACAAATTATGAACAAAGGTCTCTTCCCCTATGCATGGTTTGACTCAAGCGAAAAATTAAAATAAAAAACTTTCCCCAAGATGAAAGACTTCTACAATGATTTAGATGATAAACCAGTTGATAAAGATGAGTACAATTAATCAAAGGAATTATATAAAAAATTAGGCTTCAAAAGCTTTAAGTAGTGGCTCTCTCTATATCAAATACTCGATGTAAAGATTCTTGTAGATGTATGGCTAAACTTTAGATATCTCTGCATGCAAAATTATAAATTAGATCCATCATTCTACTACACAAGTCCTGGACTTGCTTGGGATGCAATGTTATTAAAAACAAATATTAAGCTTGAATTAATTTCAGATCCTGACATGTATTTAATGTTTGAGAGACAGTCAAGAGGAGGTATTTCTACTACAGGAAATCTTCGTTATGCAAAATCGAATAATCAATACGTAGAGGATTATAAAA
>FUAW100346.b1
AAAATTTTCCTTTATTTAGTCCCCACTGTAGTAATAAAATAGTTAATTAAATTAAAAGGGTTTTTACCCTCTATTCTCAAAAATAATTAATTTAATAAATTTTATCATCTTCCCCCACCAGCTTATGATTATAAAATAATTAATTAAACAAAAGAGTTTAATAAAATTCTTTTATCTCAACTTTAATTGACCTAAATACTCGCTTCTTAATTATTAATTTTGAAATAATTAATAATAATTTAATAATTAATCTAACTATAAAGTCATGTTTCCAACAAACATTAATTTCTTTGTAGCCTTCAATGGGTAGGGATCTATGAAAATGATCTCACAGCCCAATTCCTAAGAATAAGGCCTTACTTGGTGTAAATTCTTTCATGATGCTCTTTTACCCTATGACTAAATGATCAATGATTCTGTATATCCTAAAAATCTTAGAAAATAACTTAAATCTCAAGTTACCTACACCAGAATGCTTGCTATGTTTTTTAGAATGGAGCTTTAATAGGGTAGAGATGATTAAAAGTACAGAGACAGACTCTCTCAGATGTTAGAGTCAATTGAACAACTTGCCTAATAATTAGATGAATCAATAAAATGATTTATAGTTTTGTTGTTGTTAAATAAATCAATTAATTGAAAAAAAATAATAATAATAATAATATTATATAATTTATAAGTAAATTTATGCATAGCTTTATATCACGTGCTTAAACTGTATACATAC
>FUAW100351.b1
TGTTTCTCTTTGTTTTTGAGATCCAATTGTTAGAGTCTGCCCTCATCAAACTTCTCTGTTGAGATACTCCTAATCTTTTTCGTAATGAAATTAGCTGTTTTTTAAAAGATGTTTCTCGGAGGAGAATCTATCCTCGCTTGAATTTGTTTGTCATCTTACTCAATCTTTTTTTGTACTTTATCAATTTTTCTCAAAGCCAATCTTTTTCTTCTGTTGATAATATTCTACAATTTGGTTTCGAAGATGAAAAGTTTATTTTTATCATCACGCCGTTTAATTTCATCTAATTCTTTCTAAAGATTCTCAACCTATTTTTTTTGTTGGTGATTGTTCTTACCTTCAACAAGGTCATCCATCATTTATTTGACTCTAGCTTGCCTGGAAATGAGAAAATCTAATAGTTTATTTTTGAAAGTTTTTATTTTAGGATAGTTCTTACTTTTCCTAATTTACTCATACTGTTAGAGTAATTCTTCATATTCTTTTTGCTCATCTCCCTGGAATAACTAGACATTTTATTCTTAGAGAAATGTGATTTCATCCAAGAATCTCCGATTTTCTTCATGGACTTTTTTACTTTTTTATTCTTTCTCTTTCTTTGCCTAGGCTATGATTTGTTAATGATCTACTTCTACTGGCTATTGTTTTTACTCTTCTTTTTCTTCTTCACTAGGAGGTTATTGTTGTTAGTCTGGAACTCTTTAAAAAAGGTTTAGTGACGGAGGCTA
>FUAW100354.b1
ACTCTTATATATCAAAAATGCATATTTAGCTGATATTTTAAGGGATAAAAATATTTGTAGAAGTATTTGTAGGAAATATAATTTAAAATTAAAGTTATTATAATTCACAAAGAGTAAAATTATATTTATGTAATACAAAAGTAATATGAATTTTAAGAGAATTTTTTTATTTTTTATTTTATAAGATGTATATTTATTATTTTTTAAACTTCTTAAATGATATCTTTTTTTTGAATTTGACTAGCTTTATCTTAATAGTGCAAAAGGCCTCTTCATTGTCGAGCTATAAGGAACTGTTAAGATTATCCTTTATTTTGAGTTTATCATAAAATCTACGATCTATTTATTATTAAATAAAATAATTTATAAATGCAATTTAAATAAAAATAAAATCAATTTACAGAAGACATCTTATGAATACGACAGTTATCCATGATGATACTGACTTTAGATTAGTTTATTAAGTACTTTTATTCATAAATTCTTAATG
>FUAW100355.b1
TATTTTATTTATAATATTTCTACCAATAAGTTGTGAACATGTGGATAAATAGATTTAATTTTATCGATAAATTTGGTTTATGGTAGTCCGTTTGTTTTCATATTTTTATAAATTTGAATCATATCTTTTGAATTTTTAAATTTTTTAATATTATTGATATCATCGCTATTCTAATCATCATAGTAGTACTTGTGAATAAAATATAAAAATATAGATGCTAATAAATTATTTTATTTTTATAAATCTGTGTATAGATTTTTCTAAAAATCATTTTTTATTTCAAAATCTCCTATTTTATTGTTATCAGTAAATTATCTGAACATTTGTTTTTCAATGAAATCTGTACCTATTTCTTCTTTAAATATTTAAATATTTTTAATATCTTTTAATTTTTCATCATTTGTATTATAAATCAATTCTAATGAATCGTTAGAATTTTCATCTATATTTATTTTTTATGATAAAAAAGTGCTAATCCATCCAAGATACGAGCACCATCGAAATAAAATTTAGGTGTCAAAAAAGGATCTTATTATTTTTTTAAAAATTATAAAAACATTTTTGAATTATTTTTTTAGTTATATAATTTTATAAAAAATAAAAATTTTTTTCATTGATATTCGAAAAGAAGTTGAATTCCTGAGTTTATTTGGAAAAAGTATCCATTGTTTTTATATAATTATATCGTCATTTGGCGTA
>FUAW100358.b1
TGTAATTTCAGCTTCTTTTAATTGTTCTTCAGCATCTTGAACTTTCATAAGTGCGATGTTTGCTTGAGATCCATACCTAATTTCTAATAGTTTCACGAAGAGATTGTGCATGAAAGGATAGACTGTTTTGATTTAATCAATAATTTTGTTAGAGGGTAAACCATTAGTTTAATAGGTTTTGTAGGCATTTATTCCTTCAGTGCTGTCTTTCAAAACAACCTCTGGCCATGCATCGTAATTGAATTTATGGAAAAAGTACAAGAACATTGCAGCAAGGAAATTGTTTGTTCTGACAAAATCTTTGTAAAGATTAAATTGAAAATTGCTTTTAATGGTCTCATCTCCCACGTTATTATTTCTTGTGAATTGTTTGAGCATCTGCTTCTCAATGAAATCAGTGCCTAATTCTTCTTTCAAAATAGCAACATTGTCTCTGTCTTTAATTGGATTATCTCCACCAAATTTGTATTCAAGTCCATCAAAACCTGTAGATTCAGGATTAGTTAGAGCATCGACTAGCGCATCTAAAATTCTTGATCCATCAAAATAGAATTGTTTTTTAGAACCGACAGTATCTTTGATTAGAAAACTCATTTTTTAAAAAATTTGTTGTATATTCTAAAAATAAAAATAAAAATTCATTCGTATTGGAAT
>FUAW100361.b1
AAAAATTTATTTAATTAATTAAAATTATTTTTTATTTTTATCTTCATAAAAATTATTACAAAAATTATTCTTTATTTAAATTTTAAATAGTGCTTGGATTTAAAAAGTTAATAAAAATTACAGAAACTCTATATAAAGTTTGTAAGTTTAAAAGAAAAATTTAACATAAAATATAAATTTTCATTCAATTATAAACTAAGCTTGATTTCAAGAATTTTTAAGTTGGTAAACTCTGAAAAATGTTTCAAATTTTAAAGATTCAAAGCAAAGACAAAATTTTAAAATATTTTGATGACATATTAACTATTTTTTATATAATATATCAAAATATTTAAGAAAACAAATTTTTGTATTATTCATGATCTTTAATTTAATTATGTTTATTTTTAAATATTATTTAAACCATAGCTAATAAATATGATTACTCATTAATATTGCAAAATACTATAATTGTATGTAACAAAGTATACAAATTTAAGGAAAAAATGGTTAATTCCTCAAATATTTCCTCATTAACCAATTAGATATAATATTTATTTTTATTTTCTTTATTTATTAATCAACTCATGCATGTTTAATTTTCAGAGTTACTATGGAAATTTTTATATTTAAAAATATTAAATTTTTTAATAATTATTTTATTTTAAAATTTGAAATTTTTTAAATTAAATTCTTTTAAGAAGAAACACATATTATATTAAAGTATTGCATAAAATCTACCTTATATATAAATTG
>FUAW100369.b1
GTTATGACTCAAACTCACAATCTGTTTTAGATTTAAAAACATTTCCCTCAATAATTTCACATTGTAAATCCATCGTCTAATTATTATAACAATGTTTACATGCTAAATTTCTGTTTGAATCCTGAATTAGCAATGAAAAGAAATTTCGTTGGTGGATAGGAAATTAGTGACAATGATTATTAGCTAAAGATTACAGTAGGATAAAATATTTCACAAGCTGTCATTCACGTTTTCTTGTTCAATTATTAAATGACTAGAATTGAGAGGAAGAAAGTAATCTTTTTTGACAACTGAGCTAAATAATTTTTCTCTAATTTTTTTCTTTTTGAAAAATATAAAATAAAAAAATTTCTATTTTGAAAATGAATAAATTTGAAATTGAATTATTAGAAAATCCTACTTAAATAAAAATAGGAGATAAAATATTGTTAGAATATTTTAATGGGATGGAACCTTTGTTTAGGTTGACAAATTTAGATTTATTCATTATTTCTAAAAAAGGAATTTCATAATCAAGCGGAGGATTTTCTTAATCTTAAATACAAAAATACTATGCTTTTGTTAGTTAAAAATCAAAATTAGGAAATGAAGTAATTAGAAAATAATTGTGTAATTTTGTTAATAAATAAGCTGTTTAAGAATACATTTAAAGATCTAGATGTTAAATAGATGATGAGTTTTGTAAATATTTTAAGGTAAAAGAGATAAAAAGATATCTTCCAAAAGAAACAGAATTATTAAATTGCATCATTTAAGTCTTTGG
>FUAW100370.b1
CCAGCCTCATCTATAAATAAATATAGGAATGTAACCATCTAACAGTGGTGCTATTAAATTTAAAGTATAAAAATACTTCTGCAACTTTGTCTAATTAGAATCGATTGTGGCTTAGGATATAATACTTTCTTTTATGTAAGATTACATGTTTTTCCTAAATTTTTTATAAAAGTATTAAGACTAATAGATTCTTCAGGTAATTTTAGCTCTTTTAGTAACATATTTCTTAACCCTCAGCAGAATTAGCATTGATTTTCTCATTTCTAGAGTTAATTTCAATGCATTTTTTCATTTCTGGTGTAAATTTAAATTTTCTGACAGAGTCTCCTATACTATCTTTAACCATACCCTTTTTTCAACATTCCTTTGACAGAAATAATTTGTTTGATAGAAACATTAGCCATAGCTGCAATAATACTATCTTTATAGCTCTGTTAAAGTAATTTAGCTACATGCTTTCTTTTTTAGTTCCTTTCTTGCAGTTATTTTACCTTTTTTGATATATTTTTGGCTTTTTTAACAATCTATTATATTCCGATTAGTGAATTTAGTAAAGAAAGTCTCTTTTCTGCTACACCTTTCCTTACTTTTCTTAAGTCTTCTGTTGTAAATGTAAAGTAAGATGATTAGTTTACATCATAGTCTTGCTTAATAAGAAGGATTAGGTCCTCTATTAGGTAAGTGTTCTTAGAAAAAATCACTTGAGAACATTTTTTGGTGATTTCCCATGTAAAATAGGAATTACTTCAATAATTTTCATTCTAATTTTCCCT
>FUAW100378.b1
TATTTAATTTAAGATTTATGATTAATTTTATGTTATTTAATTTTAAAATTTATTTGTTTATACTCATTTAATTGATTTTTCAATATTAAATAACATGTTAAATATATTTCTAATTTTAACAAAATAATATGCTTTATTTAAATTTTGCCCAGTAGAAATTGCTTAGGATGTAAAATTAAAATTATAAGTCTCTGGGCAAATTTCACTGGGCAAAATTTTAATTGCTTCTAAAATTTTTGCCCAGCAGCCAGAATCTGTTCAATCATAGAGATTATCTTCTCCAAATTTTTTGCCCAGCAAACCTAGTTTTAAATATCGGAGTGTATGATTGAATAATTGAGTGTAGTGCTCAGGTGGAATAGAGTAGAGAGATTTGTTGATGGCTCTCAGCATGCTTACTTCATCAGAAAATCTCTCCTTTGACAGATTCCTCTTCATCAGAGCCCACACCAACTCAATAGGATTGAGTTACGGACTGTAGCTGGGCAAAAAAATTACAGGGATGTGGGCAAATATATTTTTCCACACTGGGCAAGCATTATGAGCTGAAGCATTATCACAAACGAGAAGACAATTCTTCAACTCTCCCTCGGCTTCTAGCTGCTTTAACAACCCAGAAATAAAAGCCATGAACTACTCTGCATGCATTCCTTTCTCCACCACCATATAACCTTCAAAGCGTTCTTCACTCACTGCACCAATCACTGTAAATTTTTGCCCAGTACCTTAAAATTTTGGCGTAACTGCTCTACCTCTCGG
>FUAW100380.b1
GAAACAGTAGATAAACAATAGACAGATATCACAAATTTAAAATTGAAGGCAAAATTAGTATGAGATATATTTTAGCAGATATGATATAGAAAAAATCAGTTTTCCAACAAAAATAATGAATGAAGAAGAAAAATATTAGATAAGCGTTAATAAAATTAACATTCTTCAGCTATTTGATATAGTAAATTATTTATAGAGAGAGAACTATGAATTGAGGAGAGAGACTAGAAGACTCAGTCATCGGCTGGATAAGCAAATCAGAGACACAGAGTCATATTTATACAATTAATTTTTGCATAATTAAAAGCTTTATGCTAAGATCTATGAGACTCTCTTGAAATGAATTTTGTTTTAAAATAGATGATATAAAAGAA
>FUAW100382.b1
TGCTTGCTTAGTTAGGAAACAATTAATGTCAATTAAAAATTCCGCATAGCCATTATTAGCTGCTAGAGTAGTAGGATTGAATCCCTTCAAAGCATTTTGCAACTAGTAAGTATCTTATTTCACTTATAAAAGATTTGACATAAAAAGAGTCTAAGAGTCCAATTTCTCCACAGATTTATTATCGTTGAAAATTTCGATGTAATTGATAAGGTTGTAGATTGTATTGAACGAATAAGTTGCTGCGAGATAATTAGTAACTTGGACATGATAGAGTAGCTGCTCAATGCAAGCATTTGGTTGAGTCTTGATCTAAAAACTAATGAGTTTCCCTCCATTCAGAACAGATTTCTTGTCATCGTTTTGCTAGAAAGTTATGTAGCAATCTCTCACATTCGTGTAGAGTTCATCTCTCTTGGTGTAGAGCATGAGATTTCCAGCTTATTCTGCTTGGTACTTAAATTAATTGCTGAAGAGATTGTCTTAACCCAATAAGAATTGGTTATCGGGATTTTGAAAAATTTCTTTGTAGGCCTATTGACTCATTTAGAGACGAATTTTCCGTT
>FUAW100385.b1
TTGATGTAGTTGATCTACTATGAAACTATCAATAACCAAGATTTATACCTATTTTGCACTGATGTGAGTAATGCGCTAAAAAATGAATTTATTTTAAGTAAAGCAGGGGATTATAATAAAATACTTAGTAAAGAAATAAATAAAATATTCCGATCTAAAGTAAATAAAACTGATGGCAGTATGAGAACTGATAGGGATAATTTTTTATTTTTTTTCGATGCAAATGTTGAAAAAACAGGTAGATAATTAAAAGATTGTTTCAAAATAGCTCTCGAAAAATGTTAACCCTTAAAAACTATGATAGAATAGCAAATCGATATCGAGTTCCCTCTCCAAACCTTCCAAGACAAAATTGTCCAAAAAGAAAAAATAGTCGTTTCCAATAAAAAAACTTTCAAAAAATGATAAAATATTTTTTTTCTTTTATTTTTCTGTTAATCTATATAATTATCAACAATTATTTTATTTTTTTCATGTTTTCAAAATTCAAAGAGAAATAACTATAAAAATTAATAGAAAAAAAATAAAAAGATAAAGAAGATAAGGAAAAATTGTAGTAAAATGAAGAAGCTAAATAGTAACCAAAATAAGAAGACAAATAACCAGCACTGAAACTTTTAAAAAAGGAAGATCTGGAGACACAAACCGATTTTTAAATAAA
>FUAW100389.b1
AAAAACTCCAATTGCAGAATATTATAATAATTCAAAAATTCAATAAAATATATCTCATACTGTATTATATTGAATCCCTTAACTAATTATTTCAAATTATATGAATCCATTTTAATTACCCGATTTAAATTAGCTTTATTATCAGGCCTAATAAACTTAAGGAAGAAGATTATTAAAACATTTTGCTAGGTTGAAAGAATAAGCATCTTAGAATCAACCTCCTGACGCTTCTTTGCCTGTAGTTATAGACAGACCTATCAACTAACCTTCCGATTTGATTTAATAACAATCTTTCTCAGACCTAGTTTAGCCAGCCAATTCATAAGTCAAAGATCTTATTATTCAAACTTTGGAAGAATAATGGCTAGAATTAACCTAACCCCTCTATGATATCTTACTAAATATCGAGTTAGAATTAACCCAACACTCTGATTCACTAAATCTTTTAATTGCTCCCTTCTCAGATCCTGAATAAGCAAAATATGGATTAACTGAAATGTTTTTCCCTACTCTTGAAGTGGGCTACTAGTTGCCTCTTGGACCACAAATTATGTCAGCTATTAGTGAGTAGCAAGATTATTCCATGAATATTTGTAAAGTAAATATTTTATCAAAAGTTTTCAATGGTATTGATAT
>FUAW100392.b1
GAGTAACAAAATACATTAAATTAATCAAAGCTGTGATCGCTTACGATGACTATCTCATCAATTAGTACAACAATACTTTCCAAGTTAATTCTAAAACCTATTCTATTCCAATTGGTATTTATGATATCCCATCTCTCATATCTCAAATTAAATCTCTTGTAACTCCAGATCTTTCATCTTTCCTCGTCTAATTCTCTTCTCTAACTTACAGAATAACTTTTTCAGCTTCCACTAATTTCACAATGTCACTCAATCAATCTTTAGCAAATATTCTTGGATTTTAACAAACCTAATTTTAAAGTAATAGTTCTTACACAACTACTAAAACACCGTCAATTAACTCTCCTCAAACAATTCTCATTAACATTAAAGAAATCCCTGATTCACAGATTATCTAAGCCCAAAATTACGATGTAGATTTCTCCTTTATGATTCTCAATACTAGTAACAGAGGACAAAACATCTAATACGAAAATAGAAGTGATGAAAATACTATCGAAATGACAGGCGATATTCGACAAATTTCTGTCTAGCTCTACAAAAATGATGGTTAATTTTTTATGATTAACAGCGGTATCCAACTTTCATTCCAATACGAATGAATTTTTATTTTTATTTTTAGAATATACAACAAATTTTTTAAAAAATGAGTTTTCTAATCAAAGATACTGTCGGCTCTAAAAAC
>FUAW10040.b1
TTCAAATTAACAATGAAAATTTCTATTTAAAAATACAAGAGAGAAGTCCTTATATTTATACATAAGAAATTCCTTATTAAATAGGAAAATACCTTAAAAAGCAGGATTACTCATACATAAAATTTATTAACCACAATGGTTGAGTTAAAGATGATCTACATCATATTAATAATAGCGCAAGATCACCTCTAACTCAACCATTCTTACTTAAATTTAAATAAATATGCCTAACTTTACATTAGGCATATATTAGTAACTAGCATTTTTTTAAATGCACGTTACCTCTATTCCTAATATGTATTTATTAGAACATTTATATAATGATATATCTTAAGTGATGCATTCAGTATCATAATTTTAGTAAAAAACCTCAGTCTCATTAAGGTC
>FUAW100400.b1
CATTTGATTTTTCCTTGGAGAGATTTCTGCTTGCAAATTTACTTTTTGATATTAGAGGCTCTATCTTTCTCATAGTTTAGCATTTCATCTATTTTTTATCTCTTCTACTTAGCTGA
>FUAW100402.b1
TAATTTCCAAAATTAAAACCATAAATTCTATTATCTGTGTTAAACTAAATTGATGTAGAAGGATTACTTGAATAATTAAAATAACTATCAAAATTTGCATAAGGTAAAAATGAACTTGCTCCATAAATAACTAAAATTTGTTATGAAAAAGTTCCCATTGTAATAATTATTATTTCTTTGAAAAAAGTCTACAGGGATAA
>FUAW100403.b1
AGTATTTACTGTTCTGTCAAGTTAAAACATCAACATTTTTATCTCTTAATCTTTATAAAAAGTCTCCTAAATAGGGTTCATACATAAATGCCCATCCTTTTAATTTTACAGCAGAATTTACTTTATCCTTTTTCTGTTGTAGTTATGGTTGTTGCTATTATTGTTATGGTTATTGTTGTTATGGTTATGGTTATTACTATGGCTATTATTATTGTTAAAGCTGTCTCTCTAGTTATTCAATTCTCTAATCTTTTTCTAGGATTGTTCTATCAAGCTCCATGATTCGCCTATTAATATTTTGATTATCTTAAACAAGAAGATTTTGACTCCTTTCTCTATTACCAACATCGTATCTCAGCTATTCTATCTGTCTATTAAGCTCCACTATTCTTCCATTAAGAGTTTATTTCTCTTATTCATTATTATCATATTTGATTTTTATTTGGTTAAGTTCATCAGAGAGTTAAGCAGCAACAGAATCTTTGTGATTTTCCAAAATTACTCTTTCTCTTAAAAAGCTCTGCGCCTAAATCATTTTTTACTAACTACGCAATTCCTGTATTTAATTGTAAAGAGTTTGCATTCTAACATCTCTATCCATTACTTCGTTTCTCAACTAATTAATTACAGATTTGTTTGAGGTGAGTTTCTCATTCATAACCTTCTGTTTTTACTCTAATTCTTCAGTGTTCCTCCTAATTTATGTTTTTAAATTTTAATTTTCTGTATCTGTCTCTCTTCTCTTTGTTGTTCCTGTT
>FUAW100405.b1
TATCACTATTTAATTATTACTCGATTTCCTGTTAGTTTCTCAAATTTCTTTCTAAATTTTAAACTTGCTATTCCAAATTTCTTATTCTTACTTCTCTATCCTACAACATATTTTCAGTTCTATCCAATTAAATCTCATAATTCTCTATTTCGTTCAACAATTTTAAATTTTCACTATCAGCTTCTTAGACGCTTTGCTAGTATTAAGTTTAGAGCTTTTGATAATCTCTGCTAATTTAATTCTTAGCTTATT
>FUAW100407.b1
CTATGGAAGAACTAGTAAAGAAGAATGGTATTAAGAATGAAAATTTGTAAGAAGCTGATGAGTATCTAAGTAATAAATTTATGAATTTCTTTACTGCAAGAAAAATTTCATTTTTAAAATATTACAAAGAAAAAGGTGAAGAGAAAAATGAGAAAGACTTCTTGTAATCAATTAGAAATTAACTAATTGCCGTTTACTAAAAAGATGGAAAGGTTGTTTTTAATTTTACAACATTCAAAGAAATCTCTGAGAAACTTAAACTAAATAAGTCAATTAATGAGAATAATGAATACATTAAAAAGAATTTAAACAAAGTAGATGTGAAAAAAGTTTTGGATATCAAAGACGAATAGTACAAATTAGTTATTTTTGATAAATTGAAAAAATTTAATGATTTCAAGAAGATTGTTGAGGAACTTGAATTAGTTATCTATTGAAAATCACAATTTTATTTTTTACTTTTTCTTGCCTTTATTTTACAATTAAAAAAAATCTGCTTTAACGATTTTAAGCTTGTTATCATTGTCATGCAGGTTGTAAAAGACAAATTAATTGTTTATTGTATTTTCTCTAATAAATCGATAAAATTCTCTTTTGTCAAGCTCGGTGTTAATACATTCGTACATTGATTCTAGACCAGA
>FUAW100409.b1
TTCTAATTTGCTATGAGAGGAGGGAAATTAATAATTAATATTTTTAAAATAAAAATAGCTAAAATTTTTGAATATAAAATCAATAAATTATTAATGAATTCATCAAAATAGAGCATTTGTCAATAATTCGGATAAAATTCGGATGGAGTTGAGAAATCAGTAAAATTATGAAAAAAACTCAAAATTTTGACTCTTTTCATGGATATGGAGTAATTACGGTAATAATTTAAATTCTAATTTAGATATAAAAAAATAAAAAATCAATACATAACTATTTATTTCTTTATTTTTTAAATTAAACTATTTTTATAATTGATTTAAAAATTTTCTATTTTTTTAATTACTAATTTCATCATTTTAAAACAATCTGTTGTATATTGATTCATCTATCATATCTTTATCATATTCATTTATTAAATCAAAAGCTAATACATCTTAATCTTAATTTCTAGTTTTCCTCCATTACTTGATTTTGAATTATTTGTTCATCCATCACAAGATTCTTATTAAGAATTAATGTTTAACTTTTCTTATATAAAATTAGAATAATTTACAAAGACTTTAACTCTATTCTTCATTTGAAGCTTAAACAATATAATGTGGGGA
>FUAW100410.b1
TTAATGTTCTTGAGAGATAATCATCAACCTTTACTATTCTTCATATTATTTTTAGATTTTTCTATCTTTAATAGCTAATTTATTTTCTTATTTTTCAGTTAATAATATTAAAAATTCTTTGAAAATCTTTTCTAATGTGATCATGTACTTACGATATTATAATCCTAAATTATTTTTTCTCATTAGTAGCATAGATTTAAAACCTTCAGGAGAAATTAGATAATATTTTTTTAAATGACCACCATGTTGTTTTTACTCGGATTTCAAATCCGGGTAAGTTTTCATAAAATCTTCTTTTAAAATTTCTCTGTAATCATCAACTTCGATAAGATTTCTTTTCATAATTTTTATGAAAGAATCATATCTGTCAAAATCTAAAAATCTGTAAGCAGTTTCAGAATCTATCCAAGTATCCATCGAGATTGAATTGTAAAAAATTTGGATAAAATTATCTGGGACATCAATTTCTCTTTCTTGTAAAAATTCGATGAATTAGTTGTTGATTTAGAGAGCCATGATAAAATAGTTTTTTAGTTATATTTTAGAGAAAAAGTAAAAGAAAAATTATTTAGCTCATTAATCAAATAGGATTACTTTCTTCCTCTCAATTCTAGTCATTTAATAATTGAACAAGAAAACGTGAATGACAGCTTGTGAAATGTTTTATCCTACTGTTATTTTTAACTAGTAATCATTGTCACTAATTTCCTATCCACCAACAAAATTTCTTTTCATTGCTAATTC
>FUAW100413.b1
TCTTAGTTATTAGATTGCAATCTCACTTCGCATTCCCTCCATCAGATATCTATGAATTAGACTCTTACACTGAAAACCAGAAGTTAAAAACTCTGCAATCAATTCAAAATTTTGATCCTTTTAACTTTTTAGTTGATCTTTATCATATATTCTATGAAGATTCTTCAGAATTTGTATACTTTTTAAGCTTTAACACTTAAACAAAAATGATAGATGAGTAAGACGAAGAAGACAGTATCCCCTTTCCATCCAAATTTTAAGTTCTTAAGAATTTCGAATCCTAGACAAATTTCATCGTAAGAGTTCATGATAATACGAAATTTTCTGATGTGAAGATAAGCTTTCCTCAAAAATTACAAGTCGAACAAACAATGTACACTTTAATAGGTTTTCTCTCTGAAAAATAAGAAGATATGACTAGAAGAATATTTTTCTCATGGATTGAATCTAAAGAAGAAGAAGTCCTATTGAAGACAAATTCAGATTAAGAAGTATGGGCTTAGAGTCTTAATGAAAAAGACATTTGCAATAAAGGAACTATAATGATGTTTTATTCAAAATTAGATATCTGAAGATATATAAATTATAAAATAAAGTAACTATAAAATATTATTTTACTGTTTTTTTTATATTTTATTAATTTGTATGCATTTTTAATTTTTTTTTGTGAATCCTAGCAAAAATAATTATTACATCTTCATTATTTTCTTAAAATTTTA
>FUAW100415.b1
TCACAGACATTAAGCTAGATTCAAGACTCATCTCGTAAATAAACTCACACCTCAACAAACATGATTCTAACCTAAAAAGTAACCCCTGCTCAAACCAACCAATGTCATCGAAACGACGTATTAACAAAGACTCTATGAAAAAAGTAAATCAATACCTAGGCTCTAACAAAATTTCTCCCCCTCAAAAATCACCACAACAACATTTAAAAAGCAAAATTATTGACTCTCAGCTCACAATTAGAGGCTTCAATACTCAAGGAGTAGCAAAAGCTAACAAAAGAAATAAGCAATACTCTACACTTTACCTCGGAAAGCTTTTCGCTGAAAGCGATGCTACCATACTCTTGGAGACAAATTGCAAAGAAAATATGAGAATAGATATCCACAATCCAGATTACATTCAAATGAACAATCACTGCAAAGTACTCTAAATGGGTGCAGGATCAGCTTCTATCCACCAAAAGGAAATCAAACTTGCACCATACGTCGCAAGCCTCAATAATGAAAAAGTCCTTGCCCAAGTATTAATTCTTGAGAATCAATAGAGAGTTCTAATCATGGGACTACATCTCCAACTCTAGGACAACCCTATTGAAGAATAAGCTCTACTCGAAGAAATAATCTCGTAAGTGCTGCAAGACAACAGGCTCAACCACATACTAATCTACGGAGACTTTAACCTCGATGTTTCAACCTCCAACTCCTCACACGCA
>FUAW100416.b1
TCTGTATTCAGGTAAATTAAGGGGTGGCAAATTGCAACCCCTAAATTTCTAGTTATTTTTTATTTCCATTATCATTCTTGACTTGCTATCAATATTGATAATTTTACAGATGTCATTCACAATAAAAACTGGATCATCAATAGTTCCGTAGATGTTCAATTATGTGTTGTTGAAAATGAAATTTAATGTTTACATTTTTTTTGAAAAATTTTTTGTAGTTATATTTCCAATAAAAAATAAAAATAAAATGAATAAACATCGATTTTGAATAATTTGTTAGCTAATTATTAATTTAATAAGTTTTTATCTTAAAATTTCAGTTCGCTTCGTTTTCAAAACGTAGCAAATTTTTAAAAAATAATTTTTATTTTTTACCGGCACCG
>FUAW100417.b1
TTATAGGTAGACCATATTGATAGAGATAAAACAAATAATAGAGTAGATAATTTAAGGATGGTAACAAATTTAGAAAATTGCTTGAATAAAACTAAATACAAAAAAAGATAGTACACATGTAAATACTTTGGAGTCTCAAGACAATAAAATAAATGGCATGCTCAGATAACAATTCTTGGAAAAGTAATACACATAGGATTTTTTGAAAACAAAAAAGACGCATTCTTGTAGATTTTAATACGTGTAACCTTGGATACATTTGGACGAAACTGATTGAATGTTATCTATCTCTTACTGAATCTTTTATTTTTCTTCTTATGATAAATTTTCTTTATTTAATTTCTCTTCTTTTTGTTTTAACAATTTGCTGAATGATTTTCCATAAGAATAAGTGACAATATCTAATTTAAGTAATTTATCGAGTTGTTGTTGAAAATTCGTTTTTAGCTGGATGTTATCCTTTAGATTTTCATCACAAACGATACTGTATTGACCAGTATTTGTTATGTAAGAAACACAATATGTAGGATTTGTATTTGAGTAAAAGTGATAAATGGTCTATGGACCTCCAACAGTCATCTTGAATAATATTTCTATCAGTTACTATGTAATGTGATCTAATTCTATTACACCATTAATTGTTGGATTCAGCAGCATGTATTTTGACAAATCTTGAGTACCACCACCTGAAGGAATGTATTTTTTTATTTCTGTGTCAAAATTGGAAACTTGTTAGAGTAAAATGGAATATCGCTAATCGATTGCTGTTTTCGTTG
>FUAW100418.b1
GTCAGAAATTAGCCTTCTGCTAACCCATCTTGCACATGCATTGTTGTAGGAGATAGAAATATCTTCTTCAAGCTGCTCTCTCAGTTTCCTTCTATTCATTTTGGTGCTGTACCTTGTTAAGGATCTCTAGGGGCAGTTTGCAAATTTAAAGGGGAAAATTAACTGCCACAAATCTTTTATCTGGCTTCTGCAAAAAAAATGTAGGGGCCTTGACTAAATTTAGCCCTAAATCAAATGTTTAAACCCTCTAAATTTCAAAAAATTAATCAAAATTAATTAGGCGAGGACTTAACATAAATTTTTTTATCGAGCTTCTTAATTTTGCCCCCAAAAATTCAAATTTTGCAAAAGTCAAGTAAAATATTTTGAGGGTTTAATAAACTTCAAAATCTGCCCCAATTTTTCATCGCTGAAATTTTCATGCAAAATGCAATTGTAGTGAGAAGTTTCTCGATCTTTTAATCGGCTACAGAAATTTGGGAGCACTACAGGATTTGCAAATCGACTTCAAAAAAAAAACCAAAAATAAATTAATTTAGCCCCAAAAGTATTCAAATCAAAATAGAGAAATGCAACCTGGATAGCACCCATTGCCCTCGATCAAATTAATGCCCTCTTTGGCACCAAAGACAATTTCTATTGGGCCACCTGGCAGCTGGGCTGGTACTTGCCAGCAGTTGGGGCCTCCAGTATTACTGTTTAGTACCTCACAAAGGTGGTGATGAATTAGGTCTTTCAAATCCAGTGTGACGAGCTG
>FUAW100419.b1
GTCATAGATAAATAAGATTATTAAATAGTATAAAGATGGTGATACATTAAATCTTAAATACGCAGGGAATCAAAATGCAAAAAAAAGAGATTCTGAATTTTCCCAAAATATTTTTGATTTTATTCAAAATAACCAAAATACAAGTCTCAGGAAGATTTAAACTAATGAAGTTCTCAACCCATTGTAGTTATGTAAGTCTACCATAGCCAATGAATTAAAAGAACAAGGATTCCAACCTTATAAGCTCGAGAAATAATTACCTAAAACCAATCAAAGTGATGAAAAAAGATTAGATTTTCTCAAATCTCATTAAAAATGGTCCTATGAATGGTACAATGTCCACTTTACTGATGAGTCTAAGTTTGAAATAGACTCTTTAGG
>FUAW100422.b1
AGAGATACCAAAATATGAAAATACTTGAAGCAATTCTTTTATCCTTTCCTTAGCTACATGGATAAAAATGAATGAATCAAAGCGACAAAGCAAACCAATTGAGAATGATCAATGAAAATGAAATCTAGATTCACCCTCAGGGTCAGTCTGTGTTTATTAAGGAGGCAAATGCTTCTATAAAAGGTCTTGGCAATCACACTGTGCAACTTTTTAAGTTGGGTAACACTTGCCTAAGAGGGAAACGCCCTGTATCACTTCAAAGTACCTGCGCGTCCTGAATCAGGTATTTCTGTACCCAAAACAAGAACAATTGAAGGCAGGCTATCAAACCTTTAAGCTCTGCTCAAAGAATGATTTGTATACTGAGATTTTGACCTTCAGGCTGGGTAGCTGATATTTGACATAGGTAAATTTCCAGACAAGCAATGGTTGATAGACTTCTTATTTCATATTAAGCCTCCTCATTCTCTATTTAAGTTTTAGCCTGAGCTGTCTGCTAATGAAGAATCTGTTATGCTTCCTCTTTAGTAACTTATTTTTTTGCCCAATAAAAATATTTATTTGTCCAGTAACTTTTTCATTACAAATTCTCATAAATTTATAGAATACTTCGTGATGGCAATGTCAACCTCAATGTGTTTCCGAACGTGCAGAGTACGCTCTTTAAGAAGACAAAGGAGTAAAGAGAGAGTGAGAGACAGG
>FUAW100423.b1
GATTTTTCCTGAGAACACTTATCTAATGGAGGACCTAATCCTTCTTAATAAGCAATACTGTCATGTAAACTAATCATCTTACTTTACATTTACAACAGAAGACTTAAGAAAAGTAAGGAAAGGTGAGGCAGAAAAAAGACTTTCTTTACTAAATTTACTAATCGGAATATAATAAATTGTTAAAAAAGCCAAAAATATACCAAAAAAGGTAAAATAATTGCACGAAAAGAACTAAAAAAGAAAGCCCGTAGCTGAATTACTTTAACAGAGCTATAAAAATAATATTATTGCAGCTATGGCTAATGTTTCTATCAAAGAAGTTATTTCTGCCAAAGGTATGTTGAAAAAAGGGTATGGTTACAGACAGCATAGGAGACTCTGTCAGAAAATCTAAATTTACACCAGAAATCTAAAAATGGATTGAAATTAATTCTAGAAATGAGAAATTAATGCTAATTCTGCTGAGGCTATAAGAAATATGATGCTACTGCAGCTCGGATACGACATGACTGTAGATGGTTATAACTTTACCCAAGCCAGATAAGATGCTTTACTCATGTTTGGCTCACTCTTTGCTGCGAAAATATTGTCCAATGCCTTTATCGCGAAGATGGTTGGAAAATTGAGAAATTCTTACAGAACTAGCATAATCGGCAAGCTAACCGAACCCATATTGAATTATTTCATCTATGGATATTTGTATTAAAATTATTTTAAGAAGTAGCAAATAGGATTCAAAGAAAAATCCAGCTAGGAATTGATGTTGACTCCTGTAGTGCAAGCTCTACTCTCACTATGATCGATGGCTTTGTCATATCG
>FUAW100426.b1
TTCCTATGATAATGATTCTCTCTTTACAAATAATTGACAATATCAAAGAGAAAAAGGATATTGCATTTGTTAACAGTGATTTGATAAATCTCGTCTTAATTCATTTTTCTATATCATATTCTTTCAAATTGTTAATTTTGTTTTGAGTTTCAAATTTACGATGTCTTGACTTTATTTTTCTATTGTAGTTTGCATTTATTCGATTTATGAATTGAGAAAAATATTTGAATTTTACAATTTTTTAATGGTATTTTACTACTAATCGAACTGATAGATTAATTTATTTAAAGTATTTTTAACATCGTCAATACTATCGCTGTTAATAGAGTTAATAAGTGAATTTTGTTTCACATCTTCTATTTTCTAATCTGTTTGTGAAGAAACTTCATTAATAATTTCATGCGTCTTCATCATTGCTTGATCTATTATGTCGATTCTCTAACTTTGTTCTTCAATTTTTTGATTGAGAGCCTTAATACCCATAATGACATAAGGAATCATTGCAGATTCAGAAATAGTTTTTAATTAAGTTTCTTATTATCTCTATTTTACTTTATCTGGATCTATTCCGTATTATTTTAAGAAATCATCACTCATAATTTATTTTGATGTTAAAACA
>FUAW100430.b1
TTGACATCTGCTTCTCAATGAAATCAGTGCCTAATTCTTCTTTCAAAATAGCAACATTATCTCTATCTTTAATTGGATCATCTCCATCCAGTTTGTATTCTAGGCCATCAAAACCTGTAGATTCAGGATTAGTTAGAGAATCAACCAATGCATCTAAAATTCTTGATCCGTCGAAATAGAATTGTTGTTTGGAACCAACAGTGTCTTTGATTAGAAAACTCATTTTTTAAAAAATTTATTGTATATTCTAAAAATAAAAATAAAAATAAAAATAAAAATTCATTCGTATTGGAATGAAAGTTGAATACCACTGTTAATCATAAAAAATTAACCATCATTTTTGTAGAGCTAGACAGAGATTTGTCGAATATCACCTGTCATTTCGATAGTATTTTCATCACTTCTATTTTCGTATTAGATATTTTGTCCTCTATTACTAGTATTGAGAATCATAAAGGAGAAATCTACATCGTAATTCTAGGCTTGGATAATCTGTGAATCAGGAATTTCTTTAATATTAATGAGAATTGTTTGAGGAGAGTTAATTGAGGGTGTTTTGGTAGTTGTGTAAGAACTATTACTTTAAAATTAGGTTTGTTAAAACCCAAGAATATTCGCTAAAGATTGATTGAATGACATTGTGAAATTAGTGGAAGCTGAAAAAGTTATTCTGTAAGTTAGAGAAGAGAATTAGACGAGGAAAGATGAAAGATCTGGAGTAACAATAGTTTTAATTTGAGATATGAGAGACGGA
>FUAW100433.b1
GAGAATAATGAATAAGAGAAGTAAACTCTTAATGGAAGAATAGTGGAGCTTAATAGACAGATAGAGTAGCTGAGATACGATGTTGGTAACAGAGAAAGGAGTCAAAATCTTCTTGTTCAAGATAATTAAAATATTAATAGGAGAATCGTGGAGCTTGATAGAACAATCCTAGAAAAAGATTAGAGAATTGAATAACTAGAGAGATAACTTTAACAATAATAATAGCCATAATAATAACCACAACAACCATAGTAATAACCATAACAACAATAACCATAGCCATAATAACAAGTTTAAGTAGCTAATAACCTATAACTACAACAGAAAAAGGATAAAGTAAATTCTGCTGTAAAATTAAAAGGATGGGCATTTATGTATGAACCCTATTTAGGAGACTTTTTATAAAGATTAAGAGATAAAAATGTTGATGTTTTAACTTTGACAGAACAGTAAATACTTGATGAAATTGGCCATTATGAGAGATTCCTGGAATAAAATAATGATATTTATTAGAGATTAAAGGATCAATTTGCTAACGAATAACCTCAATAATAATCTATTTCACCTAGATAACCGGTTGTTTAACCTCCATAATAGAATGTCTAACCTCCATAATAATCCAATTAATAAAGATAATAATCTATTTCACCTAGA
>FUAW100438.b1
GACTTTGGCAAGCATGTAATCAATAATTTCACAGGCATGTTAGGTAAGAAGTACTATGAAAATAACCAATCAACAATAGTCGATAATCTGTACGAAGCCTCCGCATTATTTAATTCAGAGACAGAATAAGGTAGAACAGTCACTATATCTTAAATTTAATCATTATTTTTAGTTAACTCCTAAGAATTAACACCTAAATATAAAAATACCTTACCTATCTATAACTAAATCATATAATTAGGTTACATGCAAACAATGTAATTAGAATTAGATCTCATGTCTTAACATTCTATAATTACCTCTCTCAAGACTGACTATGTCTCCATCATTGGACCTAACGATATCGATATTTAAAATTATTCTGTAAATACTAATTTGATTGGATTCATCTAAACTAATCCTAAATCCGAATAGTTTAATTTTTTAAAATCCTTATCTGCCAAGTATGGTCATCCTAACATATATAGAATAGGTAAAGTCAAAAGTGAATAATATTCCAAGAAAGGTAGATTACTCGAATTTGAAGAAGTTGAGCCTATTACAGGACCCATATACCCCTACAGAGAATTCAATATCATTTAAGAAGATTAAAATATTTTATAAAATTTACAAACAATCAGTTGTTTAGTTAATGCCTCAGGAGGTTATGGTAAATCTTATCTCCTCG
>FUAW100439.b1
TTGTGAGTTCAATTAAAAATTTTAAGTAATCATAGGAAATTAGGAAATTGATAATAAAAATATTTTTTATTAAAGATATAAATTAATTTATTAAATGTAAAATATTAAAATTATACAAACCCCAACTCAATGGGGAACCCGTTTAGTTGGGGTTGGAGTGGGGTTAAGGTTAGTTGGATTATGCCTTTATAAATCGAATCTACTATGCTGATTTTAATCTCCACTTGTATTTTTTTATTTACTCTAATATTCCTTAAACACTTTTAGTGTTTACAACATTTTTTTTGAAAGCCAATATATAATAAACTAATCAAATTTCTTTGATATTTTTAAAAATTATTGAAATGAGAGAAATTAGATATTTTTGCAAAAAATTTGCATTTGCAAAATATTTGCAATTTAAAAGTAAAGCCCATTAAACCATTTCTAACATTTAAAATACCCATTTCACAATAAAATTTATTCTAAAATTAATTGAAAATATTTGGTAATAATCTCTTTAAATGTAAGAAATCTTCTCTTCTCTAATTAAAATTCATAACTGTTTCAATAACTAAATTTGTAATTGGAATTCTAAAAGCTAGCTAATAAATGATTATTTTTATCAAACTTAAAATCTACTATTTAATATTTTGACATAGTTTATGTCTAATGGAAAATCACATTGATATCGTAGTTC
>FUAW100440.b1
TCAAAAATTAGAATTTTTAAAATTTTTTAATTTTTTAAATTTTTATACAAGCGATTAATTTCATAAAGGGCGCCTCTGAAACAAAAATTATTTTTGAAAATAATCAATGGCGCCCTTAATGTAATAAGTAAAGGGAAAAAGTATGAAGCATTTTTTCATTCAAATTACATACAATTTTACATAAAAACAACAAAAATTTAAGATTAGAATTTTATAATTTCATTGAGGGCACAAAGCAAAAAGTTAAAGACGGCTTGATAAAAAATGAATTAAATCAAGCCTCATGCTAATCCATTTCCTGCTTTATTTCTTGGACTAACTTCTAAGCCTTTTCAGCTTCAAGCTTGAGTAATTGCAGTCTTCTCTCTTTCTTTTTGAGTCTGCTTTCTAGCTTCATAGATTTTTCCTTGTCTCTTTGTTAATCAGTCTTTTTGATAAGCGGGGCGCCAAAGTTGGAGGGTAAAACTTGAGTGTTTACTTCCTTAAACAGCCTTTTATAATGTAAGTAAAATTTTCAAAGAGTGCGCCAAGGAGGTAAAAAATCCTTCATAAAGGGCGCAATGGTAAAATAGAATTTTCAAAAGTGTAAAGTTAAATAGATTACTCAATAGGGAATTTGATAGAAGGCACTGTCTCGCTTGATTAAGGGCGGAATTGGAAAAGGTCACATTCAGGCTAAAAGAAAAAGATAATGTCGAGAAGGTATTGCTTGTTTGGGAGATGGTAGAGATCAAAGCCCCATTCCTTCTGAATTTTTATTGCCATC
>FUAW100442.b1
TGAACCACAATCAGTCGGTTCTTACATCAAATTAAAAGGTCTATTAAAAAATAAAAAAGTCTGCTTAAATATCAAAAACAAAGATGAAAAGTGTGCATTATACTGCTTTATGCTATTTTACTACAAATATGAATTAGGAAAAGAATTTAAAGAATATCGCAATCCAAAATATTATGATTTTGAATATAAAAACGAATACTTACACATAAAATCCATAAATAAGGAAAAGATAGATGAAAAAATAAAAATTGGTAATATCAAATTTCCATGTAACCTCGATGATATTAAAAAAATAGCAAAAGGTTTCAAATACACATTTTCACTTTTTGAATACAAATCTGTAACGATAGAGAAAGATGGTGAAAAAGAAGAAAGAATCAAACTCAGAGTTGTAGAAAATCAAAAACCAAGAGATTTCAACAAATAATTTAACATAAAAGAAAAAGAAGAAGAAGAAGAAGAAATTGAGAATGAAGATGACTATTGTGAAGAATTAACTTTTGAAGAACTATGGGAATAAACTGAAAATGAGTAAAAAAAATAAAAAAATAATTTTAATTATCATATCGATTTATTGATGAACAAGTCTGAAGATGAAAATGAAATTAATACACATCTAATGGTAATAACTGATTTCAACAAATTAGTTTCAACATAATAAGATACTCATCGTAAAACATACACTTGCAAAAATTGTCTAAATTACTTTTACTCAGAA
>FUAW100445.b1
CTACTTTCTCTCCTCATCTTTATGTTGTAAATAGTCCTAATAACCCACTTATCCAATATGCAAAGTTTTTTTCCTCTTTTTCTTTTCATCAAAAATTACAACTTTAACTTTTTTATTATCTTTTTCTGAAGGACCTATACTGAAAAAATACATTTTATAGTAATTTATATATTTTAATTTTAAAAATGGAATCCAATGTAAAGTCTATTGACGATCTTGATATTAAATAGCATAGCACAATAGTTGTTACATCAAAACGTGCTACCGGAAAATCTGTTATTGTACAAAATCTCTGCTACAAACTAATTAATGAATTTTCTTACTAAGAACTCATAATGTTTTCAACTACCGCTCACTTAGAAGAAGAATGGGATTTTATCAAAAATATTTACAGCGATTCAGAATTGGATGAAAAGTTGTAAAGACTATTCGACTATTAAGAGAAAAATATTAAGAAAAAAAAATCAGTACTTTTAGTATTGGATGATGTGAATTTATTGAATAACAATAGATCTAAATTGTTAACTCAAGTATTTAGTCTTGGTCGCCATCTCTTTCTTACAATCATAGTAAGTGTTCAATATCCCAAGTACATTCTCAACGGTTTAATAAGAAACAACATAGATTATCTCTTTTTTTCTGAACTTAATTAATTGGCTCTTAAAGGTGTCTATGAAATGACATTTACAAACATGAACTACAAAGAATTCGAAAAGTTTGTTAA
>FUAW100448.b1
AATACATTTGCACTATTGCTAAGTCTTCGTTAATTGGAGTGAATGATTTGAAGTATCTGCTGTTCATAACTTTTTTCATTTTCTTTTCAGTGAAGACGAGCTTGACATTTTGTCTGTTTCTTACATTTTCCATCGTCTTACCAAAAACACTATTATTCATCAATTTGAAGAAATCTTTTTCAAAGTCATTCTTA
>FUAW100451.b1
TAGAGAAAATTGAAATTAAAATCTACCAAAATACTTAAATTTTAATTGAAAATGAGGGTGGAGTATTTATTTTAATTACTGAGAATTACAAGAGATCAACTGCTAAATTAAAGATTTTTTAAATTATTAAAAATTATTTTAAAAATAATGGTAAAAATTAAAAATGAATTTATTATCCAAATAAAAATAAAGAGCACTTCCATGAATTAAATTCTTGTGGAAGCTGAGATATGAGAATTAAATTCATCAATTAGCAATAAATTAGAATAAAACATTTTAAAAAAATAAATTAAACTTAGGCTATTAAATGCTTAAGTGAAAAAAAAGGAAACCTCCCTTTTCAAATTAACCTCTCAATTTTTATTTTTGGTCTATCAAAAAAAAAAAGCCAAACTCTCTTTTTTTATTTTTTTGATTAATAGAACAAACAATTCCAAAATATTTTTTAATCATTAAATATTTTTATTTAAAATTCTTTAAGTATTAAGTGGCTAGGCTTGTAAAAAATGTGTGGGATTTAAGTATACTTTTATAGCAAATCTAGAAATTGAATTCATATTTTTCGTCATCCATAAGAATTTAATTAAGACCTGGAAATGCTTATTTTAATATCTATCTTAATATGTGTGGATTTACAGTTATCTATTTTTTTTTTTATTTATGAGCTCTTTTTTTAATTAAAAGTTACAAATAAATGTTTTTTTATTTATTTAATTTTTAGAAAAATAACAAAAAAAAAAACTC
>FUAW100452.b1
TTTCAGGTTATTTTAAATTACAATATTAAAAATATTCCTCTTTTGTGATTTCTTTGTAGTCAACATCTTTAACAAATTTCTTTAAAATTCTGTTCATTTAATCCTTACATGAATAATTAAAAAATTTATGAGCTGTTTCAGAATCAATCCACTTGTCCATTGTGATAGAGTATTAGAAAATTTGGATAAAATTATCTGGAACATCTATTTCTCTTTCTTGTAAAAATTCGATGAATTAGTAGTTGATTTATAAAGACATTATGAAAAAAGTTTTGATTTTTTTTATACGATTAAAAAACCGTAATGTAAACGTTTAGCTGAATTCAAGTGATATTCTTGATTCGAAGTGTAATATTAAGTTATTTATTTTAAAAACAGTCTTACTCCGCATTGATGCGGATAAAGTTTAAAAAATCATTGTTTCAAAAAAAGAAAAAAATTAGAGAAAAATTATTTAGCTCATTAATCAAAAAATATTACTTTCTTCCTCTCAATTCTAGTCATTTAATAATTGAACAAGAAAACGTGAATGACAGCTTGCGAAATGTTTTATCCTACTGTAATCTTTAGCTAATAATCATTGTCACTAATCTCCTATCCACCAACAAAATTTCTTTTCATTGCTAATTCAGGATTCAAACAGAAATTTAGCATGTAAACATTGTTATAATAATTAGACGATGGATTTACAATGTGAAATTGTTGAGGGAAATGTTTTTAAATCTAAAACAGATTGTGAGTTTGAGTCATAACAA
>FUAW100453.b1
ATGTTAGCTTTACACAGTAATAACTTTTTCCTACACCACTTCCACCATCTAATAAATAAGATTTATCAATCATCATTTTTATAGTATCCATAATCTCATCTTTTTCCTCAAACACATTAAATTCTCTAACTGGAATATCCAAAATCACCTATTCACTTTTCTCTTTCATATGACCTCTTGTTTTAAATTCTTCCTTTTTAATCCTACCAATTTAATCCAAATCTATTCTACCATATTTCTACATGAAATCTTCTAAAAAATCTAATTTAATCTCTTACTTCTCATACAAATTTTAATTAACAGAGTACTCTTCCAAATTAATCTCTCTTGGATTGAGAATAGAGACATAATCAGTATTGTATGAGACTACTTTTGATTTCTCATTGCAAGCATCCAAAGCTAATTAGAATAATTACATCATTCCCAGCTCAATGATCTACCTGTAAATAGGTATTGAATTTTTCAACTACATACTTTTACTTGTTGAAGTAACAAAGAACATATTTTGATGCGAGTAAATCGAAGATTCATTACCTTCGCTCATAACTTTATTAAATAAAGCACAGGCTTCCAAATAGTTATTTATCATTGTTCCTTAAACCTTTTTATTATGACTCTTAGCCAAACATCCTATGAAATTATTGACTAAATGTTTCGCAAATCCATATTTCTTCTTCCCTTAAATGACACAAGGTTTTGCAGTTTCTAGATCAATAAAGTCAATACTCTCTATCTCATCACTTTCCTAAGCTGC
>FUAW100454.b1
CTATGACGAGGAACCTATCGTAGAAGTTTTAAAAACAATAAAAAAATTAATTGGAAAATAAGAGGCTGATGAAGAGTAAAAAGATTTTTAAGCGAAAGTTATTTTGTTGAATAATTAGAACTACGATATCAATGTGATTTGCCACTAGGCACAAGCTATGTCAAAGTATTAAATTGTAAATTTTAAGTTTGATAAGGACAATCATTTATTAGCTTTTAGAATTCCATGTACAAATCTAGTTATTGAAACGGTTACAAATTTTAATCAGAGAAGAGAAGATTTCTTACATTTAAAGAGAGTATTACCAAATATTTTCAATTAATTTCAGAATCAATCTTATTGTGAAATGGGAATTTAGATGTTTGAAATGTTTAATAGCATGAATAAGCTAAGAAGCAATATGAATGAGAAATTGTTTGAAATGTATTAGTAATATCCTCGAGGTCCTTACATTGCAACTGTATTATTCGATTAGAAAGAGATTGATAGATGTAGCAATAAAATGGGACTGGACATAAATAAATCATACACAAATGTAATATTGAATAGTGGCTATGATTTTAATTAGTACAATGTCTTTGATGAGGTTGTAAAGTATGATGGTAGAGAAATAGTCTAAGGATCGTATTTTTTGAACAAGGGAATAGTAATAGAGAGAATCAAAGTGTATTTGCCTCCTGGAATTTTTGAATATCC
>FUAW100455.b1
GTGTACATTCATTATAACTGATAAATGGGGTGAATATAAACGGTTATCTGATTTAGGTTATTCTCATTATAGTGTAAACCATAGTTAAAATTTTTTTCAACCAAAGAGTAAGAAAAAGTATAGTGAAAACAATAACTTAGAATAATAAGATAGAAATTATGAAATGGTTCACGAACACTATATTCACTCACAATTCATAGAAAATAAATGGACCCACATTAAATAGAGATTACGGAGATTAAAAGGAAAGAGAGTGAATTACTGAAATAATATTTTGGAATCACTTTTTACCTATCTTACAAAGATAAATTAGAATAAATGGCATTATAAATAATAAAAGAGTATTTATGTGAAAATAATAGTACATAGAATAATGATACTTTTTCTTTATTAGAGGAATTTAATAAATTAACTTTAGGTAGAATCTCGGCCATTAAATTTTTTAATTTAAAATTTAATTCTTAAAGAAGAAGATGGAAACCAAGACTATATTGATGGTGAAGATGATGCATAAAATGAACCTAACATTTTTGAATATGATGATGAAGAAGAAGAAAATTATAAACTAAATAATTAAATTATAAGATATAATATAACAATAAAAATTACAAATTATTTGATTGTGGTGAAATTGGAGGGGTGTCTTAAGAGGAATTAACTTATCTAAGTAAATTTATTTTTTAATTTTTTAATTTTTTTTAATAAACTATTTATAGAGAATTTTCAATCAAAGCGTTTTAAGGCTAATAG
>FUAW100456.b1
TTGGCAGGTAATTCTTGATGCTGTTGCTGAAGTCGGAAGTTGTCTCGTAGTTGGCGAGGAGGTCAGTGATTTGGCCTACCTTGAGGGTGTAGTTGGAGTTGAGAGCTGTCTGGCTGGCTGGGACAAGCGGCATGTAGCTGGCGAGCTAGCTTCGCAGGTTGTTGATTTATTATTGCAGGAGCGGCTGCTGATTCTGTGTCTGGACGTAACTCAGCAGCTTGTTGTATAGAGCGTCGAGGTCTATCGAGATATCATCAGGGAAGGAGAACAGATTCTAGACCTGGCGAAAATTTTGCATGTGGGCGTTTGTTTTTTTTTTTTATGTGTAAATATATTTAGGGAGTTATGTGGGTATAAAAAAAAGTTCGAATTACGATTACATTTTGATTTGCACTTAGGTTATATACACAAACAAAGTATACACAGAAAAGAAAAAAAAATACAAAATATAAAAATAAAATAAAAAAGAATATTAGCAGCATTTCAAATATGGATTTTGAGTAACGTCTGAAACAACGTCGTAACAGGGAGCTTGAGAAGACTGACTTCTGGAACTTCAGCCGATTTGCCGACAATTTCACCCAGCAGGGCATCAAGGACAAGCTGTTCGTGACAGACAACGAGTACTACACTCCCCTAACCGAGGAAGAGAAGCA
>FUAW100457.b1
CTACTAAATAAAAATTATTTAATTATAAAATTTAAGTACTTTAATTATAAGAATTTTAATGGATTAATTTGATATTTTTATTAAATTTCCATTGATTTTAAAATGAAAAATGAAAAATAAAGAATTTTGAGCAAATTTGAATTTTGATGAGTAATTTTAAAACTGTTTTAATTAATATTAACTCATCTCATATCTGTTTTTTTTTTAAATGTAGATATGAGAATAGTAAGTACTTGATGGTTAACGTTTTAAGAATTTCAACGAACAGATTTTACAAGATGTAATAAAATCAAAAGAGGACAAAATTAAAAAGAAAAAAGTAATGTATATAGATATTAATTGAAGAAACATGAAAGGCTTAATCAAAAATTGAAGATCTACTATAAAACGAGAAATTTATGTGAATTTATTTATTGTTGTTTAATTTATTTCAAAAATTTATCTTTTTAAATCTAAAAATTAATTTTTTCTTTTAATTACTTTTTAATAAAACATAAATTTATATTTCTATTTCAAGTTAATTAAATTTTTCAGTAATCAAATTAAAATGACCTCAGTTTAAAGCAAATATCTTATGAAAAATCATTAAACTATTATATTTTCTAAGATAATTTATAAAAAATTTAAAAAAAATAAAAATATATGAATTATGGAGCAAAATTTAAATGCTATAGTTGTCTGAAATTAATTTCTCTAAAAAAAGAATCTATTTTCTTTGGGTTTCATATGTCACTACCTTTTCTATTTTGATTATATTTCATAGCTTTATTCCCTTTGAGA
>FUAW100459.b1
ATTAATATTTCATTAAAATATGAATGAACTCCAATAAATTCCAAGCAAATTGAGAATATTTTGGGAAATATTAAAAAAAAAAAATTTTGGAAGCATTTAATTTTTTTTAGTTTTGATGAATCTTTGATAAATTCTGATGTTAATATAATCATATTTTTTATTTAAAAAAAAAAAAGTGTTTTGAAAATTTATTTTAAATTAATTCAAACATTATATTTGATAAAAAGTAAGCTTTAATCAAAATATTTACAAACTTCGTTCAAAAATGTAAAAACTGCCCAAAAATTTATTTTTTAAATTTGTTTGTAATTTTAGAAACAAAAAAAATATTGAGATTTTACTAAATTAAAACATGAATGGATTTTATCATATTACCTCAATAAATAAAAAATTAATAATAATCAAAATATTTTTAAAATGTTTTACCATAAGAAAATAATTATTAAAAAATAAAGACCTATCTAAAAATAAATGATGCCATTGCTTTAGATTTTACAAAATATTTAACTATATTTAAAAACTTGAAAATTTTAATTAAATTTAAAGCAAAAAAATGTGCTTTGCATAAAAAATAAAAAGCATTTGTTTTAATAAAGTCAATTATTATATATATCTGAAAAATTCTGATAAATTAAAATAAAAAAAATAAATAGACTACTTAGCATTCAATTTTTAAATAAAAACTTATTAAATTCCTCTTAAATGATGCACTCAGTCAGCTGAATTTCAATACCAGAATTATC
>FUAW100460.b1
TTTAACTTTGACAGAACAGTAAATACTTGATGAAATTGGCCAATATGAGAGATTCCTGGAATAAAATAATGATATTTATTAGAGATTAAAGGATCAATTTGCTAATGAATAACCTCAATAATAATCTATTTCACCTAGATAACCGGTTGTTTAACCTCCATAATAGAATGTATAACCTCCATAATAAAGATAACAATCTATTTCACCTAGATAACCTCCACAACAATCTATTTCACCTAGATAACCTATTGTCTAACAACCTCCATAATAACTCAATTAACAAAGATAACAAACTATTTCACCAAGATAACCTATTGTTTAACAACCTCCTCAATAACCTGTAGTTTAACCTGTTGTTCCACAAGTACAACCTTAACAACAAAACGCCCAAGATGTTGCAGATCATTTCAAACAAGTCCAAGACGCTGTAAATTAGATCTTCAAATACACAAAGTAGAAAGCAGACTCATATTACCCTGATGTCTTAATTAAATATCTCAGATAATTTTAGCCAAACATCCCTCGACAAGTCTAGGCTATGAATAACTTTATTTTCAGAGCAGAGTAATTTGAAAGAACTGTTACAAATTATCATCAAAACAGATTGAATTTATTCTTAGCCTTGTTAGCAGAAATACGGAGTTATCTCGAGGGTCAAGGTTATCAAAAGAGTGGAAGATGATTTTTATTTTTATTTTTTATGATATAGAACAACTTTAAAAAAATGATGCTCTTTACCAAAGAATAAATTGCAGAGGCAATAGCTACTCCTACAGTACTATCGC
>FUAW100461.b1
AAGCCTTTCTTGCTGTTGAGGTTGCTGTCGTTGTTGTTATTTGGTGGATTCATTTTTTTTTTTTACTTTTTAGATATTGCTTTCTTCAAATTAATTATTATAGATCAAAATCTGGGGGCTGTGATCACAAAATTAAAAAAAATTGGCGTTTTTAATTAATTCATTTTAAATTTAGATTAGGGAGTGAGAGTGGGGAGAGAAAAAAGGTGGGGGTG
>FUAW100463.b1
CTGCAATATCTTGAGCATTTTATTGTTAAGGTTGTACTGGTGGAACAACAGATTAAACTACAGGTTATTGAGGAGGTTGTTGTGGAGGTTATCTAGGTGAAATAGATTGTTGTGGAGGTTATCTTGGTGAAATAGATTGTTGTGGAGGTTATCTAGGTGAAATAGATTGTTATCTTTATTATGGAGGTTAGACATTCTATTATGGAGGTTAAACAACCGGTTATCTAGGTGAAATAGATTATTATTGAGGTTATTCATTAGCAAATTGATCCTTTAATCTCTAATAAATATCATTATTTTATTCCAGGAATCTCTCATAATGGCCAATTTCATCAAGTATTTACTGTTCTGTCAAAGTTAAAACATCAACATTTTTATCTCTCAATCTTTATAAAAAGTCTCCTAAATAGGGTTCATACATAAATGCCCATCCTTATAATTTTACAGCAGAATTTACTTTATCCTTTTTCTGTTGTAGTTATAGGTTATTAGCTACTTAAACTTGTTATTATTGTTATTATTGTTGTTATGGTTATTACTATGGTTGTTGTGGTTATTATTATTGTTAAAGCTGTCTCTCTAGTTATTCAATTCTCTAATCTTTTTCTAGGATTGTTCTATCAAGCTCCATGATTCGCCTATTAATATTTTGATTATCTTGAACAAGAAGATTTTGACTCCTTTCTCTGTTACCAACATCGTATCTCAGCTATTCTATCTGTCTATTAAGCTCCACTATTCTTCCATTAAGAGTT
>FUAW100464.b1
TCGATACGACTTATCTTGTTGACATCGTAAACACTGGAGATGGTCTGTAGGCCATTCTGGGGATCGTATGTGCTCTTGATCGCTTCGGACATCTTTATTCTCTTGTTTATCTCCTCCTGGATCTCCAGACAGTCCTTGAGGTCGTAGAAAATCTAATTCGAAAATTCTTGGATTTCAGAGATGAAGGAGCGCCTATCGTAGAAGAACATCTTGGTGCCGTTGATGATCAGCACCTCGCGTGTGAATGGTAGCATGGGTTGTCAGGTATGTGGTGGGATTTTTCTTCTTTTTTTTATATGTGTTATTTATTTTTATGTGTGTTATTTATTTTTTTTGGAAGTCATATATAAATATCTCTTTGGGAAAAAAAAACAAAAAAGTGGAAGAATCATTTTACAGATGTTTCACAGCCCTTAAGTGTTTTATCACTTTACGGGTCTCTCTATCTTGGCGAGCTTCTTGGGCTTGATCTTCTCGATTTGGCCGGTGAGCTCGATTTCTTTGAGATTCTCCTGGGCGTTCTGCACGCTCATGAGGCCGACATTAGCGACATCACCATACTTCTCCTATAGCAGCTCC
>FUAW100465.b1
GGATCATCATACTCTTCCTACGGTCTTTACAAATATTCCTCTCTACTAATCAAATCTCCATCAATATCTTGCATATTTTTTCTTACATTCCACAGATTGAATCCTGTTTCTGCATAATTATTATGTCCCACTAATCAATTTTTATCCGATTAGTCTCTATCTAGATTTGAAATCCATTTTATTCGTTTTCTTATATAGGAAATTTCAAAAATGTAAAATTTACAAGGATAGTATCTCTTCTTATTCCCTGATAATCCTTAGTAGGATATGTAGCAACTTTAAAATTAATTGTTAGCCTACATTTAACAATAGAATTAGTAGTCCCTTCTTCAATAATAAATAACAAATCTCTAAAACTAATTGAGTAATTACATGCTAATAGTTCCATCTACTTCTCCAACAAACATAAATAACGGTTATGTAATAACTTCTGATTAAGTTTAAGGTTTAGTCACTTTATTAAAAAGTTATGTGCTATCTACAGATTTAACCAACATTCTAAACAACTATCTCATAATAAATCCAACTTAGTTAACAACTTTAAATTCTAATTACACTATCAACATAAATCAGATAATAGATTTAGGAACTTTTATGAACGATTATTTAACATTTTCAGCTCTCTAAGACTACATGAATGG
>FUAW100467.b1
TTGATGGAGGAATGGATGATTAAATAAATTTAAAAGATAATCTATCAAAATTAATTAAATTATCATGAATAGTACTATAAATCATGATTTTTTTAGTGAATAAAGAATAAATATAAAATAAATCAAATAAAAAGTAATGGAAGAGAATTTAAAATAAGAACTTATTAAAATTTAGTAACGAAAAATCATCCTATGTTTGGATCTACTTTGAGTACTATTGTTACTAAAAAGAAATTTAATAAAATAATAAAAAAATCAAATAACTTAATGTTAAAAAAAATTCAAATGCATTATTAATTGGTGCATAGAGAAAAATATGTGGGTAAATTACTATGGTAACACAACCAATTTATAATAATAATTAAAAATATACCATTTAGATATATATTTAAAAGAAGAATAATAATAAAACATTGAAAAATATTAAGAAATGGAAGAGTTAGACAATTCTAGGGAATAATAACTTTAAAAAATGTATGTATAAGATACAATAGAAACTTATTTAGATTATAGAAAACAGCCAAAATTTTTAATTTTTATATTTATTTGATGGTAATAATTGAAATAGATAATATATTTGCAGAATCTGTGAATTCATATCCATACTTATATAATTACCTTTTTCTTATTAAACATAGCTTTTCTCAATTATTATTTCTTGAATTAGAAATATATATCTTGTAGAACAATAAATATTATTAAAAAAAAAAATTTTTTTTTTAATTAAAAAAAGGTTTCGAACTTGATAAA
>FUAW100468.b1
AGTTGCCCGTCAGATTGACACCATACAGTGTGGAGCCGATGAAGGTAGAGTAAGCACCAACGCAGTTGAACATGCCGATCGCACCACAGTTGCCGGCGGAAGCCCCATAGATTGACTTTGTCACATCGAATTGGATGTAGGGAGTCGCACCTGTCAAGACGGAGGAGCCTGTAGCATTGAATTGGTAGGCAGAGCCGCCGATGTAGATCTGGCTGTTGCAGGTAAGTGTCGAGTTGTTGTACTGCTTGTAGTAGTGGTAGAATCCCATGGGTGTGCCTGCCTAGTAGGGAGTCGTTCTGCCGTAGTTCGTTATGCTCGGATTGTTGTCTTGCTGGGACATGCTGTAGAGAGAGTAGAAGATGGGTGCCATGCTCGAGTTCAGGTTGGAGATGTTCACGCAGCCGTTGGTGAGCTGGGTGTTTGTGATCGAGTTGATCGCCAGCTTCGAGCCCTAGATGAGGGCGTCAGGGATGTTGGAGAGCTGGATCCTGTAATTTGCGTTGAATGTGGTCATCCCTGTTGGGAGCGAAGGGAGG
>FUAW100475.b1
GAAGACAAATTCAAAAAGCATCAACCAAACTGCTTCGAAAAGGAAAAACCTTCCCAAGATCAATATCCCAAGAAGGATGAATAGGTATTCTTCAATTCTTTTCAAAAATAAATGACATTACCATTTTTCCTAGTGTGCGATTTCGAATCAATTTTAACAAAAACAACTCAAGAAGAAGAACTAAAATTGTAAAATGATGACTAGGAAGAAGCATCAATTGAATACGATATTAAAACGAAAAAGATAGCTCAACACAAGGTAGTTTCTTTCGGTATTCAAATCTATGACTAGCACAATTTGCTCGATAGACATTACTATGAATACATACAAAAAGATGAGAATGACAATGTCGTAAAAAAGTATTTGGAATTAATAGAAATTTTATCTCAACTTATTTCAAACATCATAAAAAATACCAATATACCTTACACCAATAGCTAAGAATTGCAGCAACAAAAAACAGATGCAAAATAATGCTTTCTGTGCTAGTTACCCTTCAAGGAAGAAAAAGATAAAGTAATTGATCACGACCATTTCACTGGTCAAGTCAGAGGAATCGCTCACAGTAACTGCAATTTACACTTCCATTTATAAAAAACTAAAATACCAGTAATCTTCCACAATCTCAAAGGTTATGACGGACATTTTATCATTAAACAGATAGGTGAATTCATGAAAGAAAATAATTTGGATTCCAAAATCGATGTAATTGCAAACAACAGCTAAAAATTTATGTCCATCACTTGGAAAAATGTCAGATTT
>FUAW100476.b1
ACAAACTTGGACTTAAATAGAAATAATATCTAAAAAAGACTTTTGAAATTACTTCAGTGATAATGCTATTGTCGTTTCTTCTTATACATGAAATGAAAAATAATTCTGAAGAATTAAAAAAATAATTAAAAGAGACACCATATTTACCTTTAATAAATTATTATATAGTCAACTGGATAAGCGAAAAGAATTGCCCTATTGAAATGATAAATTAGTCTCGTAAGTTATTTAGATCAAAATTCTTTTCACGTAGCAATAATTGTGTTGAAAGCTTTCACTCAGTCCTTTACTCCAAGTTAAATAAGTTATTATAAAAATTTCTTAAATATAATTATATTTGATTATTAACTAATAAAATTTAAGGCACATTAACCTCCTTTGAATTTACTAATAGATACATTTATTGAAATTGAGTATGAAAAGGCAAGTGAATGGGCGGGCTAATTGCCACTATCAGAAATAAAATGTT
>FUAW100477.b1
ATCAAATGATCAAATAGAATTAAGCAAAAAAGATGTTTCAGATTCTTCTTCTTAAGATTCCTAGTGATTTAACAAATTTAGAATAAACTCAATTTTTTTATTTTTTATTTTTCTTAAATCAATTTTATCTTTTAATTCCAAATAGATCTTTTTCAATTTCAGACTCTCAGAATACTTAAATCTCTCAATTATTTTGTCTAAGACATCAAACCTTTTTAATTAAACTAAAACAAAAAACAAAACAACATTCTAATTTATGAAATAATTCCTTTTAAAAAAACTCTCTTTTATCTCTTTTTTACCAACTATTAAAAAGAAAATTTCTTTACAAACATTGATAAATTTTTCATTCAGATCAATAATTTAATCAATTAATTCTTTAGATCCTTCAATTTCAAACTCTTTAATTATATTGTAGTACTCAGTTTTCATCTATTATTTCACGCCCTTTTTCTAATAGTTTTTCTTTACAATTTTTTAAATTTAGTAACTCATAAAATCATTTACTAAATATCTTGGTTGTACAGTCGCACACTCAATACAGTAAATCTAACCTCTACAAACAGAAAATTTTGTTTCTTCACAATAGATGCAATTTTTAAAATTCATTTATTTTTTGTTTAATATACTCTTAAAAGTTATTTTAAAAAATGAATTATCTCCTTATCGACAGTTCTAAAATAAATCCTTAATGTTTCTATGATTTTACAACATAACTCAGTTAAAAAATCAAAATGAAAAATACATTAAA
>FUAW100483.b1
AAGGGTCTCGATGCTACTACTATTGCAGCTAATGGTGGTACCGCAGAGTTTCTAATCGACATAAATTGTTTCTTAACTAAATAAGCGTTTAGGCGAATTATAAATAAATATTAAATTCAAAGCTGACAGTAGCACAGCGAATGTGAGTAGTGTTGTGTTATCTACTTCAGAGATTCTCATGTATTATTACGAAATTACAGATTCTCAAGATAAATATTTTAGAAGCCTGAAATGTATTGACAACCGATATTTGTAGATAGAGCATGCGTAGTATCCCATGTACAATGTAAATACTGGCACATCTTTTAAG
>FUAW100485.b1
TTTTTCTTTCATTCTTTTCTCTTATAATCTCTCCTATGTCTATCTCTTGCGCTTATTCATTATTATTCTATTTCTTTTCTTCTATTTCTTATTCTTCTTCTTCCTATTGATTTTAAAGATTATTCTAAACACGCTCCTAGCTCTATTGCTTGGACTTAATGTTAGCTTGTATCTTCTTGAAAGTCTTTTCAAAGTTGTACATGGTGATACATGATGATACATTACCAATATATGAAAAATATATGAAAGAAAGAAAAAATAAAATGAAATACAAAATCAAAATCACATCTTTTTGATGGATTTCTTAGTTGAAACAACTATTTTTTATTACTTGACAATTTTATCTTGCAAGGTTTCTATTGGGAATAACTCATCTACTTCTTCTTATACCATAGATTTTATAGATTGGCATTTTCTTAGAGCTTTCTCATAGCATTATTATAATGTGTCTCCAGATGTATCTACATTTGCATTTTATAATGAAGCTAAAAATGTTTTTTCATCGGCATCAGCAGCTTCAGCTAATTTTTCTACTATAGATTTTCTTATAGTCTTTTCCCAATTGGCATTGTAAGCTCCTCCTAATAAATCTTTGATAGCTTTAACTTAATCATCATTGAAACAATAGATCAAGCCAACATCTAGCTTCTTGTAATATAAAATCTACATAAATTATAAAACACAATCAACATAAAAATCATATAGCATTTCAATCCTATCAATCTTATCTTTGTCATATTAA
>FUAW10049.b1
ATTTTTCATTGTGGCCCTTGTTTTTATACAGTTAAATTTTAAGCATGTAGCCCTTGATTTCTTTCAAAACTTTTTAAATAAGCGTGTAATTTTTAAAATAAAAGATCGGCATATTTTTATTCCAACAAAACAACTTAATGCAATTCTAAGGGCATCATAATGGCTGCCCAGCTTATGTTGCCCCTAAATTTGCAAAAACAAATATTCTAATTATAAAAATGCTATATATTTAGATTAAATAAAAATAGCTTTCTAATTCACATAAATTGTTGCTAAATACACAAATGGATATAAAAGAAAATATTTTAGTTGATTTTTTCATTAATATGCTTTTATTCATTCTTGATAGTCTAATTCGTCTTTAAGGGCGGAAGACGTTTTCTTGGCTTTTTCGATTTCAAGCTCAAGCATTAACGCCCTTCTTTCTTTGTTCGCAATTCTCATTTGAAGTTTAGCTACTTTCTCGCTCTCTCTTTTGCTCAGCCGTCTTCTTGAACAGAGTAGCTGCAGCG
>FUAW100491.b1
AAGGTTATGAATGAGAAACTCACCTCAAACAAATCTGTAATTAATTAGTTGAGAAACGAAGTAATGGATAGAGATGTTAGAATGTAAAATCTTTACAATTAAATACAGGAATTGCGTAGTTAGTAAAAAATGATTTAGGCGCAGAGCTTTTTAAGAGAAAAAGTAATTTTGGAAAATCACAAAGATTCCGTTGCTGCTTAACTCTCTGATGAACTTAACCAAATGAAAATCAAATATGATAATAATGAATAAGAGAAGTAAACTCTTAATGGAAGAATAGTGGAGCTTAATAGACAGATAGAATAGCTGAGATACGATGTTGGTAACAGAGAAAGGAGTCAAAATCTTCTTGTTCAAGATAATTAAAATATTAATAGGCGAATCATGGATCTTGATAGAACAATCCTAGAAAAAGATTAGAGAATTGAATAACTAGAGAGACAGCTTTAACAATAATAATAACCACAACAACCATAGTAATAACCATAACAACAATAACCATAGCCATAATAACAAGTTTAAGTAGCTAATAACCTATAACTACAACAGAAAAAGGATAAAGTAAATTCTGCTGTAAAATTATAAGGATGGGCATTTATGTATGAACCCTATTTAGGAGACTTTTTATAAAGATTGAGAGATAAAAATG
>FUAW100492.b1
TTTTATTTTTTTAACAGATGATGAATCCGATTGAATTAACATGAAGATGACTCAAATTTGAAGCCTTTTGCTGCTCAATAATATCTTTTAGTGCCAAGGACCAAGTCCATACCTAATAATCTATCTAAATAATAATAATATATTTTTTTTTTCATTATAATTACTTTATTTGTTGAAAAAAATTTTATGTTTCTATTTTAGTGCTGTCAAATATTTGATTAAACCTTTTATTTTTTTTCTCTTCTAATCGAAAAATCTCTCTGTGTGTCTAATATTAATTTTTCTTTCTTTTTTCACTTTTTTTGAAAATTTCACCTCTTCTCACCTCAGTCTCACATTCACCTCACTTTTGACCCGAATTTTATTTTTTCCAACTTTTGGGGGAAAGTCGGAAAAAACATGGCGGCAGGCCAAGTAGAAGCTGGATGAGTCGATTTTCCTGATCAATGGAGCTGGGAGTATGGAGAATCGACACATAACTACAGTAAAAATGGTGGCTACTCGGATTTTCCCCTAACTGTGTCACAATATATGCCCCTATTTATAATTCTCTGAAAATAACGGGTGATGTAAAAAATTGGATTGAAAAAAACAAAGAAAAACCAGAATTTCTGGCTGGAAATTGTAAGGATCACATAGAAATGATCAGAAAAGATTTAAATTTACCAGAAAAATGGATTACACCAAGTAGTTTGTCAAAGTATTACACCAGAAAGGCTAAACTTAGTT
>FUAW100497.b1
TGAAATTTAATAATCAGGATAATCTTCAATTGTTTTCCAAACATCAGTTTCTTCGATAAGAATTTAGTCCAAATCTCTCAATTAATTTTCTAAATTTTCAATTTCAATATTAGAAGAAATATCATTGCTAATTATTTCAAATTGTTAAGCATAATAATCAAATTCCTCGTCCAATTCTTTAATTTTTTCTTCTAATTCTTCTATCTCATCCTATTCAGAATCGAAACTGTTTTAAAAATTTTCTAAGGTGATAAAATAATCTTTTGTCAAACTCATTTTTATAAAGTTGTTCTAATAAATTTATATAAGGTAAAAAAGTTCGATTAAAGATTTTTTAATTTTTATTTATATAAAGAAAAAGAGTAAAAAATTATGGAGGCTAATTGGAGATAGATCACAGATTATGAAAAATATGAAGTTTCTGATCAAGGTTAAATAAGAACAATAAAAAATAAGCGATTATTGAAATTTGTACCCCACGAATAAACTAAAGCTTTGAGAGTTTGCCTTTGTAAAGATTCAAAACCCAAATGGTTTTACGTTCATCGAATTGTTGGATAGATGTTTATTGATGGTTATTAAAACTAATAATTGAGTCATATCAACAAAAATTTAAATGATAATAGAGTTATTAACTTGAAGATCAGATGAATTATATTTTTCTCTTAAATGTATTTTTTTTTTACCTCATATAATCAAATATAAAAATGAGTTTCAT
>FUAW100501.b1
CTCGCTAGCCCTCACCAGCTTCCTCAACGATGTTCTTGTCCGCAACCTCCTGGGCGCCCTCACCAACTACTACTTCATCAATGTGCAGTCCTTCGTCATCGAGCCTGTTATTAGCGTCTTCGCCTACAACTGGCTCTTCAACTTCATCTTCCTCCAAATGTTCGAGGCCTACGTGCCCAAGTCCGGCTGGGAGAACATCCTCACTCCTATCGTGGAGAGCACCCTCAATCAGGTCGTCGGCATGTACGTCAACGAAGCCCTCCTCGGCAAGAACTATTGAGGAGAACTAGAGAGAGAAAGCGAGCTACTGAAAAGGCTAGAGAATGAAAAGTTTTTTAGATTAAATTTTGTTTTTTTTCGAC
>FUAW100502.b1
CCGAGCCAGGAGGTTCCAATCAGCAGCAATACATCAATCTCGTAAAGATCAAATAGCAATGATAGTAGCAGTCTAAAACAGAACCACAACCACTAACATCGACACTCAAGCATCTCTAGACAAGAAAGTAAACCAGCCTTGCAAGAACCGAAACCGGAACTTCCAACCTCCATCGATATCGGCAATAAGATCTGGAAATTGTGTAGATTTGACGCAGGCATGAATGGATGCAGAAACAGTTCCTAGGATTGCAAGTTTATCCATTTGGACTTGATAGAACAGGTAGCTCTAAGCGACAAAAAGAAGCTAGCCAATGTAGCAATCTGGAACTGGGACTAAGCTAAGCTCGACAGCAAGTATCAACCTTCTGACAAGGACCTTCTCAACTCTTGGGTAAACTCAAATTCAAACGAGGGAAATCCCCTCTTCACCAAATACAAAACAATGATTGAGGAGAAGGATCCTGAATTCGTCTAACTCACTAAAGATCTCACAGCTGAGTAAATGGAACTTGAAGAACTCTAAAACGCATTCCAAGTCAAGAAGCAGCGCTACATGTCAGAGCTTTCGTCAAGACTAAGACAGAAAATTCTATCCAAAAGCAGGCAAAAGGCCTTTGATAAACTGCTTTCAGAATCAGCCCAGAAGAGAGCAGCAGCATCTGAAGCAGCATTATCTCAAGAAAGTAGTAGCATAGAATATCTCCCACTATCCCAGTAGAAGTACTCAAATCGATATCCGATGATACCACATCACA
>FUAW100504.b1
AGTACTTAGCTGGATACATACCAAAAAACCTAACTGTTGAAATGAAGAACCTCTTGAGTCAATTTGTGAAATATCCTCCTTAGTATTGCTTAAAATTGCTTAACTTAGACTTGCCTATTGTGATAAAAGAATTTAGAGAGACTCATAGTCTGCCTTTGAGTATCGATATCCAAACAAAACCTGATAAACCTGCAAACAATA
>FUAW100506.b1
GCCACTATTTTTTAGAATATTGTGTATTGATGATTTATACACTTTCTCAAATTAGATACCATCATTTTACTATACTTTTTTCTTACTGTTTAAGTTGGATTTTAATTAAATACATGAATAGTTACATCTTTGAATGTTAAATGACTTGCCAAAATTACTATACTTAGTCTAAAGACCTTTACCATAATCCCATTATTTTGTAAATTGAATCAATTTTGATACAATCATGAACACCCTACTTTGCTTTTATATCTTATAATTATTCATAGCTTTATTTAGCTGATATCGATCACACTATTTGATATAATAACACTTTTACTAAATGGTGATGTAGCTCTTGTCATCAGATGAATGTTTATTTGACTTTTTAATATCTAAAAAGTTACTATTTATTTGCAGAAAATTAAAAAAATATAATAACTCTATATGAGGTGGTATTGATACTGGAAATTCTTGGACATTTTATATTTACCTAAAATTAATTTTAATATTTGTCTGGGATGATAGCTTTAAGCTTAAAAACCTTTTATTTGATTAAAATAATTGAAGAAAAGAAATAAAAAGCAGTTAATTTCATCAACTAAATTAAAAATTGATTTATTATTTTAAAAATACTTGATTAAAGGTAATGAGAGATCGAGTAAATATTTAAATTATGAAAA
>FUAW100507.b1
TGTGAACACAAGGCCCTGATGAAAGTTCTAGATCCCTTCCTCAGAATAAAAGGCCCTCGATGAAAATCAAATTTTTTATAAAAAATCAAATTTTGCAAAAAAATAAAAAAATCAAACAATTAAAAGAAGCGGCCCTGACATGAACTAAATGAGAAACCTGAACAACTTAACCACTGCTGAATCGATCAATCGACTCTTCGGCTCAAAGGACAACTACTACTGGTCAGTGTGGTAGCTGGGCTAGTACCTTCCTGCTCCCTCAGCATCCTGCGTGACTGTTGAATACCTCACGCAGGTGACAAAGGGGGAGGTTTTCAGGGTCTAGCAGAAAGAGATCATGAAGGGCATCCGAATCCACAAGTCAGTCAACAAGATCCAGCTGCTAGAAACTATCAAGGCCCTGAAACCCAAAAAGGGTCTTGGCTTCGGGTTAAACAAGATGCCCGACAAAAAATTCCTCATCGACATCTTGAATCACTTAGACCCTGAAAACCCCCTCTTCTCCTTTTGTTCAGTTTGTTCAGGGGACAAGTTCAGCTCCGTTGTGAAGGACTTCTCAGTTGAGTAATTACTTAAAAAATTTGCCAGAGCCTCTCAAAAAGGCTGCTGGCAGAAAGCCACAAAGTGATTTTATTAAAATTTTTTATTTAGGCTCTTTAAGGAAGTGAACACAATGGTATTCCCTCACAATAACTCTGTCCTGCTTAAGAGAACAAGGAAGATCGCGAGAAGATGAAGAAAGA
>FUAW100510.b1
AGACAAAATGAAATTGCTCCTTCTTTAAAACAAAATGCAAAATCTAGTCAACAACAGGAATAAAATATTCTTGAGAGCTCTACAATAAACTTTCTATCAGCCTCAACCATAACAACCACAGCGAGCTCAAAGAAGATAAAGTGAAGACAAATACATTCAAGCAAAAGTTGATTCACCACCTC
>FUAW100514.b1
TATGTTTACGAAGTAGATCTCGATTATCCTTAACACCTTCATGACAAACATAATAATTATCCTCTAGCTCCAGAACAACTCACTGTCTAATATGATTAACTCTCAAAATACAACAAAGACGCTATCGAAAAATTAGCAAAAGACGATAACATAAAAATTTCAATGACAAAGGTAAAGAAACTTACCCCAAATCTTTACAACAAATAAAAATACGTCTGTAACATCAACAATCTCAAACTTTACTTAGAGTAAGGATTAATTATCAAAAAAATCCACAGAATCATCTCCTTCGATTAAAAAGATTTTATGAAACCATACATCGATCTTAATACCAATCTCAGACAAAAATCTAAAAATGATTTCGAAAAGGATTTTTTCAAACTTATGAACAATTCAGTTTTTGGGAAGACAATGGAAAATGTTAGAAACAGACAAAATGTCAAGTTAGTTTACTCTCAATAAAAAATGTAGAAAATTATTAACAGCAGATACTTCAAATCTTTCACACCAATCAGTGATGACTTAGCAATCGTTCAAGTTTATCAAAAAGTTGTCAAACTAAACAAACCAGCTTACATCGGCTATCAA
>FUAW100520.b1
ATAATATAAAATAAAGAATTCAAGATTATAATAAAAAAAATAAATTTTAAGGACTTAAAAATTAAAATAAGAGAATCATCAATATTAAAAGTTGATTTACTGCTTTATAGCATATTTAATATATAATTAGCATTTTTAATCTTAAAATTATTATAAGAGAGTTAAAATTTCTAAAATGACTGATTATTTCACTTTCTTAATAGTAAATTCTTCAATTGCTATTGGTAAATTTATAATTTTTTCAAATTCTACCTTAATGATGTTTATTAATTGTTCTTGGTCAAAATATCTCTATTTTTAATTTTCGTAGAATTTTTAATCTTTCTTTTTTATCAATTCAAATTATTGTTTTTCTCCTTCATAATTATTTTTATTAGCATCTATTTCTTTTTAGTCTATATTTAGTTGGATAGGGAGGTTTCTTAATATTATCTTTGGTGTTCTGATCTTAAATGTGATTTCTTTACCATATTTTAATGTATTACTTATTATATTATTCTTTTTATAGTTTCTCTTTGTGATTAAATTCAACAACTATATACTTTAAATGTACTAATAGAGTTCATAATTCTTTTAAAAGTTTAAATTTGTTATTTTTATTGTTAAAGATTTTCCTTCTTGAATATCTAATTTTGTAATTCTTTTAAAAAGTTAATATTTATCCGTTTATTTTTACATAACTTTATATAACTAGTGATAAGTTATGATGAAATTATTAGTATTATTTATTTAGATATTATACTGAAAGTTTAGGTGGTGGTA
>FUAW100521.b1
ACTAGCATAGAGGCAATACTTCGAGAGTCAAATTAGCAAGGAGTAATCAGCTAAGAATTAAATTAGCAGAGATTATCAAAAGCTCTAAACTTAATACTAGCAAAGCGTCTAAGAAGCTGATAGTGAAAATTTAAAATTGTTGAACGAAATAGAGAATTATGAGATTTAACTGGATAGAACTGAAAATATGTTGTAGGATAGAGAAGTAAGAATAAGAAACTTGGAATAACAAGTTTAAAATTTAGAAAGAAATTTGAGAAACTAACAGGAAATCGAGTAATAATTAAATAGTGATATTGTCCTTCACAATCAAATTAGAGAATCCAACGAGAGGCTGATTCAATAAAATTTAGATTTAGACCTACAAAATCAACAGATTTCCTAAAGGATAATAAATTTAGAAAATTACATCTAACAGTAAAACGATAATCTAAATAATGCGTAGCTGATCAACGACTAACTGAGAAATGAAAATTATCAAATTAATTAAAGGATAGCGTAGTTAGAGTAGGAGGTTCTAATGTTGAGAAATTAACAAACAAATCAATACATTCCGAATAACAACGATAATAACAACTAAGAGGAAGAGTAAAAAGAAGATATTCAATCCATTACAGAAAGTTAAGTGCTTCAACAGAAGTACAACATAATTAGGAATGCGATGTAGAGCATTTAGGTACAGCTCTAAGATAATCAAATTCAAAATTTTATTGATAGATTAGAGAATGAGTTTGGAATGAGAATTTTGGAATTAAGCTAATAAGAAATTTTGAATCTAA
>FUAW100522.b1
TTAAAAAGCATAAATAATTGATCTGCCGTCATATCTATTGACAGTACCAACAGCTTCTACAGCATTGAATACTAATTACACAATAACAACAGACTAAATAACTGATTTAGGAACCTTTATGAACGATTATTTAACATTTTCTGCTTTTTAAGATGATTTGAACGGTGTATTGTTGAATTATTTATTAAAGTCACCAACATAAAAAACAGCTCTAAATTCAAATTACACAATCACATCAGCTCAAATAACAGATCTAGCAAATATTGTATCGCCTTATTTATTAATCAGCACTTATAATACCGACAAGGCTACTTTTGCATTGAAATCAGATATAAGCAATATTAACAATTTTCTTCTTATTAATCCAACTGCTACAACATAATTAAATTCTTTTTACACAATAAAATCTTCGTAAATAACAGATTTTGCTACAGCTGTAAGTCAATTAATTCCTACAAATACCTATCTACTAATAACTCCAACGCAAAAAACAATTCTAAATTCTAATTATCAAATAAATCTAAGCTAAATTGTCGATGATTAGATAAGTAATGTACAATCATAAATACCTGGAGCAGTCTATTTGTAATATTCAACTTTTAAGTTAGTAGGACAATTTACATCAACGTAGACACAATATAATCCTTTGTCAATTTCAAATTTAATACAAACTTTTTAAAATGATTACAATAATAAATAAGTAACAAATAGTAATCTAAAATATTATGTATGCTTTAATCCATCAAAAAATGTATTTATGAA
>FUAW100525.b1
GATTTCATAGTAAAATAAACAACTATCTTTTAATAACTCCTTCAGCAATAACACCTCTAAATTCCAATTACACGATAAAATTAGCATAAATATCAGATCTCCCAAGCTATCTCCTTACTAATCCTTCTTCAAAAACTTCTTTGAATTCTAATTACACAATAACCACAAATTAAATTACAGACTTAAACATTTATGGAATGAATTTCTTAACAATAGCATAAAATACACCAACTGGTTTAGATAAAAACTATTACATTCAATTATCTCAAGTGAGAAATGATTTAATTAAAACAATCTAAAATCCAAATGAAAATTCTGTGTATGCCTATCAAGCAAATTATTCATCAAATTAGTTTAGCACGACATTCGATTTACTTCCTCTGTAGAAACTCTAATCTACATTCACAAAAGATTATTTTAATAATCCTATTTCAAATTTAAAAACTTATTTGGCAATTTTCAATATGACAAATTCACCTTCTTACATGCAATTAATTGCATCAACAGATTTTAAAATAACTTCGTCTTAGATAACTGACATAAATAATTACTTAATTACAAATCCTTCATCAAAAACTTCTTTGAATTCAAATTACACTATGACAACTTCTCAAATTACTGATTTTGTTACAGCTGTAAACAATTTAATTCCTTCAGGCAATAGTAGTTATCTTCTAGTAAATCCTCCATCAGTAACAACATTTAATTCTAATTATCGAATAGCTGATGCAAATGTACCTTCTAATTCAATCGATGGTAGCAAATTAAAATCAAATACAGTCACATTTAGT
>FUAW100530.b1
ACCTAAGACACATCTAGCCTGTATCGCTTATAAACCTTCCATCTTTTCCTGTATTATTTTCTTATCTTCGTCTGAAGTGTTGCTGTCTTATAATTATTTTTTGTAATTATCAATGTCTTGCTAATATTTTTATCCGTAAGAATAAGTAACTATTTTAAGATTTAGTAATTTTTGTAGTTATTATTGGTGATTTACTTTTTCAGTGAGATTATGCTTTAGGGATTCATCTGAATTGACTGTATAAGTTCCTGTTGTAGAAATATATGAGATTAAAGAGTAAGATGTATTATTTAACGAGAATGATATCGGATAGCTATAAGAAGAGTTACCCATTAAATTAACGCCTAGAGCTGTAGAACCTATGAAAGTTGAATAAGCACCAACACTAGTAAACATTCCAATAGCTCCTTAAGAACTTGATTATGAGCCAAAAATATATTTTGAAGTATCGAATTAAATGTAAGGAGTTGCACTTGTTGGTATTATTGTACTTGAACTATTCATAACGAATGAAGAACCTCCAATGTAAAGTTGATTGTTCGATTAGAGCACGCCATTGTTGTAATTTTTAGCGAGATGATAAAATCCAATGG
>FUAW100531.b1
GATAAATATTTTTGATTTTACATTCATTTTTGAATGAGAAATATTTTTTGATTTTACATTCATTTTTGAATGAGAAATATTTTTTGATTTTACATTCATTTTTGAATGATAAATATTTTTGATTTTACATTCATTTTTGAATGAGAAATATTTTTTGATTTTACATTCATTTTTGAATGAGAATTATTTTTAATTTTACATTCATTTTTGAATGAAGAAATTTTCCAAAAAATTTTCCAGAAAAAATTCCAGAAAAAATTCCAGAAAATTTTCCAGGAAATTTTCCAGTAAATTTTCCAGCA
>FUAW100535.b1
CGTTCTTTCGCATAGATACAATTTTTAAAATTCATTTATTTTTTTTTTAATATAATACTAAAAATTATTTTTAAAAATGAATTACATCTTCATAGATAGTTCTAAGATTAATCCTTCTTGTTTTTACAATTTTTAAGTCTAGCTCAATCAAAAAGTTAGAGTAACAAAATACATTAAACTTATTAAAGCTGTGATCGCTTACGATGACTATCTCATCAATTAGTACAACAATACTTTCCAAGTTAATTCTAAAACCTATTCTATCCCAATTGGTATTTACGATATCCCATCTCTCATATCTCAAATTAAAACTATTGTTACTCCAGATCTTTCATCTTTCCTCGTCTAATTCTCTTCTCTCACTTACAGAATTACTTTCTCAGCTTCCACTAATTTCACAATGTCTTTTAACCTATCTTTAGCAAATATTCTTGGATTTTAACAAACCTAATTTTAAAGTAATAGTTCTTACACAACTACTAAAACACCTTCAATAAACTCTCCTCAAACAATTCTCATTAATATTAAAGAAATTCCTGATTCACAGATTATCCAAGCCTAGAATTACGATGTAGATTTCTCCTTTATGATTCTCAATACTAGTAATAGAGGACAAAATATCTAATACGAAAATAGAAGTGATGAAAATACTATCGAAATGACAGGCGATATTCGACAAATTTCTGTCTAGCTCTACAAAAATGATGGTTAATTTTTTATGATTAACAGCGGTATCCAACTTTCATTCCAATACGAATGAATTTTTATTTTTATTTTTATTTTTAGAATATACA
>FUAW100536.b1
CAAATCAACTCTCTCGAGTAAACAAATGTAAGTCAATAGCTGTCTGAGTAACAAAAACAAATAGAAATGATGAGAAATCGTTTAAAAGAATTAGAGCTAAAGAAGAATCCACAAGTAGCTAATAATAATTTTCTTGACCAATCATTCATTAGCAATACAGATAATTAATTCAATTAAAGTAACAACTATACTTTACCTTAATAATCAACTTAACCCAATAGTAACAAATCTACTTTATAATTTTAACATACTCAAACTAATCCACTACTTTCAAACAAATCAACTGTAAATAACAAATAAAAGAAATCCGATATGGAAATAGAAGAAGCTGAAAAATTGAATAAAACTACTACCTTCTGAATGAAATACTCTTCAACAACTAACTCTAATATTAATTTATTGCTTTATAATTTTTAATTTATTACTTTATTGTTTATTTTTATTTTTTGAATCTATGTAATTGTGTTGTATTATATATATAAATAATTTGGTTGTGATTGCAGGAATATACACAAATATTCCTGGTAAAAGAGAAAAAAAACATTTTATTTTTTATTATAATTATATATAAAAATTTTATATTTTAAAAATGTAATAAGAAATCCTAGACGTATATTCAAAGA
>FUAW100546.b1
ACCAAGCAGAATAAGCTGGAAATCTCATGCTCTACACTAAGAGAGATGAACTCTACACGAATGTGAGAGATTGCTACATAACTTTCTAGCAAAACGATGACAAGAAATCTGTTTTAAATGGAGGTAAACTCATTAGTTTTTAGATCAAGACTCAACCAAATGCTTGTATTGAGCAGCTACTCTATCATTTCCAAATTACTAATTATCTGGCATCAGCTTATTCGTTCAATACAATCTACAATCTCATCAATTACATCGAAATTTTTAACGATAATAAATCTGTGGAGAAATTGGATTCTTAGACTCTTTTTATGTCGAATCTTTTATAAGTGAAATAAGATACTTACTAGTTGTAAAATACTTTGAAGGGATTCAATCCGACTACTCTAGCAGCTAATAATGGCTATGCGGAATTTTTAATTGACATAAATTGTTTCTTAACTAAGCAAGCAATACCAATGTCTAGTCTCGGAGATATCAGAATTGACATTAAATTTAATGCAGATACTGCAACTGC
>FUAW100547.b1
TAGTTCTTACACTACTACCAAAACACCTTCAATCAACTCTCCTCAGACTATCCTCATTAACATTAAAGAAATCCCTGATTCACAGATTATCTAAGACCAAAATTACGATGTAGATTTTTCTTTTATGATTCTCAATACTAGTAATAGAGGACAAAATATCTAATACGAAAATAGAAGTGATGAAAATACTATCGAAATGACAGGCGATATTCGACAAATCTCTGTCTAGCTCTACAAAAATGATGGTTAATTTTTTATGATTAACAGTGGTATCCAACTTTCATTCCAATACGAATGAATTTTTATTTTTATTTTTAGAATATACTACTATTTTTTTTAAAAATGAGTTTTCTAATCAAAGACACTGTTGGTTCAAAACAACAATTCTATTTCGATGGATCAAGAATTTTAGATGCATTGGTTGATTCTCTAACTAATCCCGAATCTACAGGTTTTGATGGACTAGAATACAAACTGGATGGAGATGATCCAATTAAAGATAGAGATAATGTTGCTATTTTGAAAGAAGAATTAGGCACTGATTTTATTGAGAAGTAGATGCTCAAACAATTCACAAGAAATAACAATGTGGGAGATGAGACCATTAAAAACAATTTTCAATTGAATCTTTACAAAGATCTTGTCAGAACAAACAATTTCCTTGCTGCAATGTTCTTGTACTTTTTCCATAAATTCAACTACGATGCTTGGCCAGAG
>FUAW100549.b1
ACAACTATTATAATTATCTATGTATTGAATACTATTTTAAATAGTCTAATAGAACAGACCACTCATAATCGAAGATGTCCATATTAGCAAATGAACTATCTAATTCTAAAATGAAATCCTTCATAATTTCATTATCAAATAATTTTGCTAAATTTCTATCTTCCTTCTTTAATACCGTCAGCATTAATTCCTCATTTGGTATTGGTATCTTTTTGCTTAAATTATTTTAAAAATTATTAATTTTACTTTGCTTTTCAAGAATCTATTTCTCCTTTTCGTCGAGTAATTTTTCTTTCTCTGCGATTGAATTTTGTTGAAGTTACAATTGCTATTACATCTAATTCTTCTCATTGTTTACTACTTAATTTTCCAGTTAAAAATTTTCCAATTGTAATTCCAATTCGCGTATTCTCTAATTAGAATCTTGTATGTTTTAAAACTTAGAATTATTTTCGAAACTTATCACTTATAGACTAAGTTACAAATTTTAAATTTCACTTGCCAGACTATTGATCCTTACATTTTAGTTTTAGATTATTTCATCTTTGTTGTGTAATCTACTGCTGTACTCAACTATTTGATTCTGGTATAATTACAATTGACTATCCTTTTCTTGAATTTTGTTG
>FUAW10055.b1
CTCACAGAGTCTCTCATATTGGATTCATCATCAACTATTTTAAATAAAATATTAAGTGAAATAAGAAGATTTTTAAAACAATATTTACTTTAGACTTCTTCTTGAGATTTTTTTGATTTTTTCTAATTTTT
>FUAW100550.b1
GAAATAGTTTTTAATTAAGTTTCTTATTATCTCTATTTTACTTTATCTGGATTTATCCCATTTTATTTTAAGAAATCATCACTCATAATTTATTTTGATGATAAAACATAATTAAAACCATTATCTTCTAAATCTTAGTATGTGTAACCTTGGACAGTTTATGATTGAATATTTTGTAATTCAAATAATTATTTTACTAATTATTATTTTTTTTCTTAATCTTATTCTTGTTGAATTTACTATTTTAATTTATCTATTTAATCCTAATAATCTTTTCCATAAGAATAAGTAACTATTTTCAATTTTAGTAATTTATTTAATTATTCTGAATAATTAGTTTTTTGTGTGATATTGTTTTTTAGATTTTCATCAGAATTGGTAAAATATTATCCTACCACATTAATATATGAGATAAGAGATTAGTCTGCATTACTTAAACCAAATGAGATTGGTACACCATAATTCGAAGGTCCATTGATATGTACAGATTTTCCTGTTGAAGTTATTGTAGAGATATTACCTCCTACTACATTATACATACCAAGAGCTCCTGCATAGTTTTATGATTCAAAACCATAAATTCTCTAACCTGGGTTAAATTAAAGTGATGAAGAAGGATTAATTGGTAAGTTAATTTAAGCATCAAAACTTGTATAAGGTAAATATGGACTTGCTCCATAATAACTAAAATTTGTCGATGTATAATCTCCGACGTAATAATTAAAATTTTTTTGGAAAAGCCTATAGGA
>FUAW100555.b1
ATTCAACAGAACGATCAGAGAAAAAATATCAAAATACCAAAACTTCAACAAGCAAAAAAATTATG
>FUAW100556.b1
TATTATTGTTAGACAGGTAATCTTTGAAAAAGGTTTACAGAAGGAGGAGGTGATGGTGATGGCTATCTTTACTTTTGATGTTTTTTCAGCTTGGCCCTAATACCTATAAAGTTGAATGACATATCTCAAGTAAAAATTCTATATTGATTAAAGAAAAAATAAAAAAAAAGTTGGTATCATTTTTTGGTCTTTTTTTTAGCAACAACTAAATTTTACTATTCGACAACCTTGTCCTAATAAGTTTTTAATGGGAATTCGAGGTCGATTTGTTACTCTATGATGCTCTTCAGAGGTTGCAATTTTTAAATAGCTTGTTCATAGCACTTGGAGAGCTGCAACCCAGATTTCTTTACAAACCTCTTGAATGTCTTTAGGAATTTCTCTTCAACTTCCAAAACATTGTTCTCGTCAATATCTTTTAATCCATCGTTTATTTTTTCTTGGAGCTGTTAAACATCGTAATTAGGATCATCAACTATGCTATTGACAGAGTCTTGTATGACAGCATAAAATTCTTAATTGTATTTGTAGAGATATTGGCTCTGAAATTACTCGTAGTAGAGGATTTGCATAAACTGGAGAACATAATCAACATAGCTATCGTAGAGCAACTCAATCCTCAAAATCTTATTTCTGTCATAAAGTTTCTAAACTATCACGGCCTGCTAGTTTTGATAATCATACTCGCTATTGATTGCTTCAGACATCTTCTTTCTCTTGTTGATCTCTTCCTAGATGCCGAGGTAGACTTTTAAATCATA
>FUAW10056.b1
TTTATCATTTAATTAAATTAATACAGCATTCTCTTTATTTTTTTCTTCTTTGATAATTTGTGGTTGATTTATTTGAAAATTTGTGTAAAAAGAAGGTTCTTGTTTTTTATCTTGAATTAACATTTCTTCTGTGTTAAATTGTATGTCACTAAATCTTTCATTGTTAATTATTTTTTCAATATTTTTATTATTAATTTTTTTATCTTCGCCTTCTATATTACTAATTTATTCTACTTTAAAAACTTTATTATTCATAGCATTTTCTTTTGAAATATTTTTTTTAACCTCTTTTTCTTAAAATTCATTATTATTTATTATTTGACCAACCAACACATTTTCTACTTACAATAAACCATTAGTATCATCGAAATGATCTAACTCATTATTTTCAATTTATTTGTTTGCGCTATCAATTTATTGTA
>FUAW100568.b1
AAGAAAGTGAAGGAGAAGAAACAAAATAACCTGGATCTAATTTATAAAATTAAAAACACATATCTCTAAAATTCAACCAAACATCAGCTAATAATTTAACATCAATAGCTTAATAGAAATAAAGATATTCTTTAAAGTTTTTCATTTTTAATTCAGAATATAAATTTTTAGCAAATTAATAATCTTATTCTGAAATATTTGATTGAGTTAAATTTGAGAAAAAATGTTAGTATGCTG
>FUAW100570.b1
GAATTTTTTAGCAGAGCTATTAAGTTCTCAATTATTTTTATTTTTGTAAAATTCAAAAATTGAATTTACCAAAATAATGATGGAAATAGAGGTACTGAGTGAATGATAATCAATAATCTAAAAATTTAGTTCAGATGTGTAAAATTTTTAAAATTATAAGATCTAATATTCCATCAAACTCTACTGTTTTAGACTAAATAATCTCTTAATGGGAAAAAGTATATCTTAATATGATAAAATTAAAGGAAATATTATAAAAAACTTAAGATATTTGAAAAAAATATGTTCACAATATTTTAACAAGTTAATTAGAATAAATTATTAAAAGAAATTAAAACTAGATAGATAAATATTTGAATTAGAGTAAGAATGATAAATTGCAAAAAGAGTTGTATAGCACTATATCTGAGATTGTGCTAATAAAAATGTTGCTCTAATAACTGGGTTGAATAAATTTCTCAGGAGGAACTCTTAAATTATGCAATCAAATTAAATGATTTTAATGTATTAACATAAGAAATTATTCTTATAACACCTAT
>FUAW100575.b1
GGTGAATAGATTATTATTGAGGTTATTCGTTAGCAAATTGATCCTTTAATCTCTAATAAATATCATTATTTTATTCCAGGAATCTCTCATATTGGCCAATTTCATCAAGTATTTACTGTTCTGTCAAAGTTAAAACATCAACATTTTTATCTCTCAATCTTTATAAAAAGTCTCCTAAATAGGGTTCATACATAAATGCCCATCCTTATAATTTTACAGCAGAATTTACTTTATCCTTTTTCTGTTGTAGTTATAGGTTATTAGCTACTTAAACTTGTTATTATGGCTATGGTTATTATTGTTATGGCTATTACTATGGTTGTTATGGCTATTATTATTGTTAAAGTTGTCTCTCTAGTTATTCAATTCTCTAATCTTTTTCTAGGATTGTTCTATCAAGCTCCATGATTCGCCTATTAATATTTTGATTATCTTAAACAAGAAGATTTTGACTCCTTTCTCTGTTACCAACATCATATCTCAGCTATTCTATCTGTCTATTAAGCTCCACTATTCTTCCATTAAGAGTTTACTTCTCTTATTCATTATTATCATATTTGATTTTCATTTGGTTAAGTTCATCAGAGAGTTAAGCAGCAACGGAATCTTTGTGATTTTCCAAAATTACTTTTTCTCTTAAAAAACTCTGCGCCTAAATCATTTTTTACTAACTACGCAATTCCTGTACTTAATTGTAAAGATTTTACATTCTAACATCTCTATCCATTACTTCGTTTCT
>FUAW100579.b1
AGAAGCTTTATGATGAATTTTGCAGAATGAACACTTTCCTGTCTGTCATGTTTTTGTATTTCTATCATTGCTTCTATTATGATAATTATCCGATAAAAGATTTAAAAACGAATGGAGATGGCAAAACCGAATATGCGACTTATGGTACTAACGGTATTTCTCCAGACTAAATAATTGATGAGATCAAATCTATTTATCCTTACCTCAACAATATTATGATGAAGCTACTCCAGTTGAAGCACAATACCAATCTAGACATTGCAATTATGAAAACTCAGGACGTAGAAGAACAATTGCAGGATGCACAATTAACTGGTGCAGCAGAGATTAAAACTAAAAAATTACCGTAATTAAAATTAAAAAAGAAATGATTTTTATTTTCAAAATGATAATATAATTAAATTTTTCTAATGTTACCATTCAACAAATCCTACCTAAAAGTTCAAGGGTAATACATTTTTTACTATGATAGGAGATCATTCATCCCGAAAGTCAATTAATTCTCTAATCAACTATTTCTAGACCTAAAAACGCATTTGGGTATCAGTTTAGAGATTAAGAATAGAATTAAAGCTTCCTAAGCAGTTAAGAGTGTCGTAGAGTACGATGGAGATAATAACCCAACGTCAAAAACTTTACAAAATGAGTATGATAAGGATAAGATTGATAGGATAGAAATGCTTTACGATTTCTATGTCGATTGTATTTTACAATTTATGCAAATTCTCTATTACAGAAAACTAAATGTTGGTTTAATCTATTGTTTCAATGATTTTTAA
>FUAW100581.b1
GTCAATGATTTGGCTGAAAATATTTTAAAAATTTAAATTATGAGTTAAGATAAAAATTGATGTATTTTTTGTGTTCTATTTTTAGTCTTAAATTAAATTAATAATTTTTGTTCATAATTTTAATATTTTTGAAATTGGCAAATAAAATGATATTTTTGAAATTATTAAAAATTTTTACTCTAAAAATATAAAATAGTTTTTTTTAAAAACCCCTTATAAAAAAATGAAAATACAATATGCTTGTCAATAATCCACGCGATCCTCCATAATCCACTCGATCCAACTAAATCCAAGGAATCCAAAGGATCCAACAAATCCAATTAATCCAACAAATCCAACTAATCCAATAAATTCATAGATAAATCAATTATTTTTTATTTTAATTAGATAAAATGTTTTTTTTTATTTTATTTGAATTTTAAAATAAATATGCAAAGAAGAATTTATATTTTTTAAATGAAAAAAAGGAAAAATGACACATCACATAACATAAAAATTAAAACCATTGAACTTTAATTTTTAAAATAAATAAATTATTTTATAAACATTATCAAACCTTATAATTTTGGCTTAGAGGTTTTTTATGTTAATAGCCATTATGAAATTTCAGCTAAAAAGTTGCTAATATTCAATTTAATAGTTTAATTGTATTTTTTGTTGGCTTA
>FUAW100583.b1
GTATTTTGTATCATTTAATTTTGTACTTTTATGCTATGTATTTTAAAATATTTTTGTCAAATTTTAAATTTTTTCAAAATTCTCTATTTTATATTTTTTCATTCTAAAATGAATGGATACTTAATTAAAATTTTTGATATCAATACTATAGTTTTTGAAATTAAAAATGAAAATTTAAACTTAATTTTAAAAACTATTTAATAAAAATTAAAAATCTTTAATTAAACATTTACAAAAGTATAAAATTAAATATTTTTACAATATAAAATTAAAGATTTAATTAAAACATATATGTACTCATTTATTAGGGAAAATTAGAATCAAGTTATGAAAGAAATAAATTCCTATTTTAAATCACTACAAAATGTTCTCAAGTTATTTTATCTGAGAACTCTTACCTAATAGAGGCTAATCCTTCTTAATAAGCAAGACTGCAATGTAAACTAATCTTTTTACTTTACATTTACAGTAAAAGACTTAATAAAAGTAAGGAAAGGTGAGGTAGAAAAGAGATTTTATTTACTAAACTCAACAATCGTAATATAATAGATTGTTAAAAAAGCCAAAAATATACCAAAAAGTAAAATAACTGAAAGATTTAACAGAGCTTTTAAGATAATATTATTCTAGCTAAGGCTAATGTTTCTATCAAAGAAGATATTTTTGTCAAAGGACTATTAAAAAAAGGGTATTATATGATTAC
>FUAW100584.b1
AAATTTAATATTTTTAATTTAATTTTTTTTTGTTTTTCAGGTTTGAATCCTATTTCGATAACTTTATTTGATTCTTTTATTTTTTTTATTTTAAATATTTATTTTTGTACGAAATATATATTTCCTGCTCACCAATTAATTATCCAAATATAGCAATAAATCAAAAAAATAATTATTTGATCTGCATACTTTAAGTTATATATTATTTAATATTTTTTGAATACATTTTTATTATTTATTTTTGAAAAAAAAAGCTTCATTATTTTTCAAAAAACAAAAAAAATATTTCATTCAAATCTACTAATTTAACGAAAATAACAAATAAATTTTAATCACTGTAAATTAAGGTTCTAAATTAATTTCATATGTTATAATATTTAATTTAAGGCTCTAAACTTCGAAAATAAAAAAAATTATTTATCATAAGCATTGTTGAAATATGAATCTGCTTAAAGGGGATTTTCATGATTTTTAATTAGAAAAACAAATGATTTTTAAAATCTTAAAAAATTAATTATTTTATGATAGATAAAAATTAAAAAATTTTTTTTCTTTGATTAATTTCAGAAATTAAAAAAATTGGTTATGATTTTCATTATAATTTTTAATCACAAATTCCACAACTGATTATGAGGTATGTATATAAATAAAA
>FUAW100586.b1
TATTTTATAGCAATAGCATATTTCTATAATATTTATTATTCTTGAATTAATTAATTGTGAAATGTGATCAAAAACATCTATTAAATATTTTAATTGACCATTTTTTAGATTTCATATATTTTCTAATAAAAATAAACATTAAAAAATACAGTTTTATTAAGGGAAATATATATCAAAAAATTTGGTCTTTTAAAAAGATCAAACATAATTTAAAATTTTTACAGAATGAAAAAGATATTAATTTTTTATTAATCAACTTCTTTCACTCAATTTTTAATTTTAAAATTAATGTGATATAGCAGAAGCGCTATTAATTTAAATTTAAAAATTATTCCCAGCATATCAGTTGTTTGATTTTTTGATTTTTTGCAAAATTTGATTTTTTATAAAAAATTTGATTTTCATCTAGGGCCTTTTATTCTGAGGAAGGGATCTAGAACTTTCATCAGGGCCTTGTGTTTCACATGAAAATCTTCAAATCAAATTTTGTTTTCAAAAATCAAATTTTTTAAGTGATTTCTATTTTAGGCTCTGGATTTCAAATTTTTAATTCAAGCTTTTTTTTAGTACTAGGAGGCACCTTAACTTTTTTTTTATGCTCAAAAAGTCAAAGTTAGGGGGCTAAATTTAGCTTTTTCACCCTGTTAGATTTGATCAGGTCTAATTTAAGAAACTATTTAACATAAAAGTGAAGTCCTTGGGCTAAAATACAATCTTTAACATAAAAATCTC
>FUAW100587.b1
TCTAAGAGATGATACCAGCTGAGGTATTCTAAGATCGATTTGTTCCACTGCATCTACTTTATGTATGGAGAAGACTGTATAGTTATTTAGTAGACCTTCTAATTATTCATTCTCAATCATCATCAATGCAAGCTGATTATTCAATTCGATGATTTACTCATTATGCTCAATCTAGGCAATCATCAGTTAGTTTTGTACTTTGACTAATCTCTCATGACTATCCAATGCTTTAATCTTAGACTATTAATGAATGAAGAGTAAGAATTATTTGAATACTTTCTCAAGAGTAATCATATATTTACGATACTAGATTCCTGTTTCACTTCTTCTCATTAGCAACAAAGATTTAAATCCATCTGGAGATATTAAGTAGTATTTCTTCATATGACCTCCATGCTATTTTACTCGGATTAGCTACTCTTCCTTTAAAATCTCTCGATAATTTTCACCTTCTACAAGATTTTTTTTAATACCTTTTATGAAAGAATCATATCTATCAAAGTCTAGAAATTTGTAAGCTGTCTCAGAGTCTATCCACATATCCATTAGAACAGATTAAAGAAATGTTTCAACGAAATTTTCAGGGATAGCAATCTCTCTATCTTGTAAGAATTAGAGAATTGGTTGTTGAGTTG
>FUAW100588.b1
GTTTAACACTTATTGATAAGCTTCATTTCTTACCTTTTGGAAGAATATCTTTATTCATGAAGCTTATTATAAATTCTTTTTTTTTCCATTATATTAAATCAATAATGATACCAGAGTCAAATATTAAGAAATTTAATATTGACAGATATGAGTAAGGTATAAGATATTGAATAAGTATTTAATTAGTATTATAAATATAAATTGAAGAGTAAGATAAAAATTTAGATGAATAAAGTTGTATTAGTAATACCAAAAATGAATCTATGAATATATTAGAAATAAATATGATGGAATTGAGAAAAAATTATTTTTTTTTTTTTTCTTGGATGAAAAATTCTCATTCAAAATTTTTTTTCTTTTCCAAAAAAATTAGAGTAAATTAATAATAAAAAATATCAAAATTTACATAACCTATCTTTGTTTACACATATTATTATTTATTTATTTATTTCAAGCAAATTAAACAAAACTAAAATAATTTATTTTTTTATTTTGAATGGTTTTTTATCTATATTAGTACACGCATAAACTAATACCTCAGATTTAAATATCTAAAATGTTATTTATTCTTTTTAAATTATTTAAAAATTAAAATCTTCATCAATTTTTTAATTAAATTCTGTAAGCTTATTCTTATTTTTGATAATGATTACTATTCTTTTTACCTATTTTTGTGTTTAAATCTTTCTCTGTTTACTTTAATATAATAATTAATTAATTAA
>FUAW100589.b1
AACATAATTAAATTATTATTAATTTACAATCAAAATGTTAAAATTTATAATAAAAAAATTAAAATTTACAAAAATAAATACAATAAGAAAGAATTGAACATTAAGAAGAATTGGAGAATAGAGAAAAAATATTTTCAGTTATTACAATCCATAAAATTGATGACGATTATGATCTCGAGGATGATGAGAATGATATCGATATCGAAATGAGACCATAATTAGTCTGTGTAACTATCAATCCAGAATAAATTTTTCAGACTTATGCTGCAAAATTAAATAAGTATTACAAATAAGAATATGATTATCATTACAATGTTTTAAGAGAAGGATTAAAGAAGGAAGAAGCAATTTAATTTAGAAATGATTATCTTACTAATGTTTTAGGCTGTACTGAACCATAACACAATTGTAAATAGAGTGTTACTCCATTATTTGATTGAAAATAATTTTTATTTTTATTTTTTCTTATTGATATAAACTTTTTAAAATGTCATTAATTATCCCAGAAATTTCAAAAGAAGAATTATTAAAACAAACTCTTGAAAAGTTCAAAACATTTTTAGTCGGAGATCTCAAAATTGATGAATAAAGGCTAGACAGTGTAGAAGGTCTCTATGAGAATATTAATCTTTTGAAAAGAGTAAAACCTTTTATTGCTATGATAGGACAAGGAAATGTTACAGAATATGTTTCTGATAAACTAATTGCTCATTTTAGTCTAAAAGAAATAAATTAGGATTAAAAGGAAAAATTGAATGAATACTT
>FUAW100591.b1
TAAAAAATACATTAAACTTATTAAAGCTGTGATCCCTTATGATGACTTTCTCATCAATTAATACAATAATACTTTCCAAGTTAATTCTAAAACTTATTCTATCCCAATTGGAATCTACGATATTCCATCTTTAATAGTTCAAATTAAATCTCTTGTTACTCCAGATCTTTCATCTTTCCTCGTCTAATTCTCTTCTCTCACTTACAGAATAACTTTCTCAGCTTCCACTAATTTCACAATGTCTTTTAACCTATCTTTAGCCAATATCCTTGGATTTTAACAAACCTAATTTCAAGGTAATAGTTCTTACACTACTACTAAAACACCCTCAATCAATTCTCCTCAAGTAGTTCTTATCAACATAAAAGAAATTCCTGATACTCAAATAATCTAAACCTAAAATTATGATGTAGATTTCTCCTTTATGATTCTAAATACCAGCAACAGAGGACAGAATATCCAATATCAAAATTAGAACGATGAGAATATTATCGAAATGACTGGAGACATTCGATAAGTTTAAATTTAACTCTACAAAAACGATGGTTAGTATTTTATGATTAATAGTGGTATCCAACTTTTATTCCAATACGAATGAATTTTTATTTTTCCATTCACAATATAAAACAATATTTTC
>FUAW100599.b1
TTAGATCTTTTTTTGTATCTGCTTACACTCTAATGTGAATAGTTCAAATTTTTCCTTCAAGGAGGGCGCAAAGAAAATTTAACATAAAATCAAAAAAATACAAGCAAAAAAAAACCATGAATAACCGTAATGGAGCCCTGGATGAAGTCCAAATCATTGAGGGCGCAAGACAAACGAGCTGGAGAAGTAGAAGGAAGATTAGTCGTTTTATTGTGCCTACCGATTAGTACCTAGCTGAGGAACTCAGTCTGACATCCAATAGGCTCTTTACATTCCGCCCTCAAGGAGGTTACACCATTTACATGAGAACTTTCACGTAAAGGAACTGTGAGGAAATGCTAATGGAAGTTTGGTAAAGGGCGCAAATAGAGCTGATGCAAGCCCCATAGAGGGCGCCTTAGACCCTGAAATAAAAGAAGTAATGCCTTCACTAATAACGTCTGGAGCATGCTGAGAAGCTCCTAGCACTGGGAGTAGAAAGGAAACTCATTTTAGGCCAAACTGGACTCAGCAAGGGCTAGCTCGGAGCGTTGGCAGATCGCTTAAAGTATGGAGG
>FUAW100605.b1
TCAGATATCTATGAATTAGACTCTTACACTGAAAACCAGAAGTTAAAAACTCTGCAATCAATTCAAAATTTTGATCCTTTTAACTTTTTAGTTGATCTTTATCATATATTCTATGAAGATTCTTCAGAATTTGTATACTTTTTAAGCTTTAACACTTAAACAAAAATGATAGATGAGTAAGACGAAGAAGACAGTATCCCCTTTCCATCCAAATTTTAAGTTCTTAAGAATTTCGAATCCTAGACAAATTTCATCGTAAGAGTTCATGATAATACGAAATTTTCTGATGTGAAGATAAGCTTTCCTCAAAAATTACAAGTCGAACAAACAATGTACACTTTAATAGGTTTTCTCTCTGAAAAATAAGAAGATATGACTAGAAGAATATTTTTCTCATGGATTGAATCTAAAGA
>FUAW100607.b1
AGGTATTCAAGAATGAACAAAAAATATGAAGAAGAATTTAAAAAATTTGTTGCTGATAAAACTGAAGAATTCAAAAAATTCTAATAATTCATAAATTAACAATAATAATTTTAAAATTAAAATCAATAATAATTAGATGAAACATTATAAAAAAATATCAAAAATTTAATTAGCGATGACAATTAAAAAAAAGCTGAAATAACAATAAAATAGGAAAAAGAGAAAAAGATTGAAATACCAAAGAATATAGGTAAGACTAATTTCATCAAAAAAACTACAAAGAATGGAAAAACCGTATATCAATATGAAAAAGAATTGAATACCTCAAATTAATTCAAGCACAAAATAGCAATCATAAATAATATACCTGAAGTGTAATTTGAATGTGAATTTGATGAATCAATTCATAAAGATTACCATGCTATTATAGATAGAAATTTAGAAAGAATCAGAGATGAATTAATACAAATTTAGAAAAAATCAAATTTACCTTTTAAAATTTAAGTCAAATACACATTTCAAATGG
>FUAW100612.b1
TTCTCATTTTGAGTGGAATGCCATACATATATTAAAATTATTATTTCGAATTGAAAATATGCATTCATAGCTGAATAAGATATTTCCAAACTTTCTTCTTATTTGTTTCAGTCAGTTAATGTATTATATTCAGTCTCGCATATTTAAAGCCCATTTCTTTAAGAATATTGCAAATGGTAGTTTTTGATGGCTAATTTCATAATTTTCTAGAAGTGACTCTG
>FUAW100614.b1
AAAAAATCATTTTACTGAAAATAAGATCTATAATTGAAGAATTTTCCAAATCTTAGGGAACCAAATCAAGATCGAATTGTTGTTGCCCAGTACTAAGATCAAATTGA
>FUAW100616.b1
TCATACAAATATACTTATTATTTAAGTAATATCTAAAACTGTTTTCCTATTATTCTTTATACGATATTAAATCTTGTTTACATTTTGAAAAATGTTTAATTTAACATTTTATTTTTATAGTTAAACATTTTTTCATACATTTTATATAAAAAAAAATTAATTCAAGATTAAATGTTTGATAAAAAAATTTATTTAGATTTTCTTCATCAAAAATAAAATTTTTGATTAAATAATTTTTATTTTTTTCTTCTATCAGGTTCGAAACCCACTTCAAAACCTTTTTTTATTTCTTTTAAATTTTACTTTATTAAATAATATTTATTGTTATATTAAACGTATATTTCCTAATCAAGAAATAATTATTCGAAAATAGCTATATATAA
>FUAW100617.b1
TCAAAAAATTAACAAAGATTTAAAAATCTAATCTAATTTTTTTTTAAGATAAACATTTATTTGTCTAAATTTTTTTTTTCATTAAATATTCCTTAGTATAGATAGCCTATTAAAAATTAAAAAGGCATTTAACTCTAATTATTTATCAAATTATTTTCTAATGCTCTTTATTTCTTTACACAATATTTGAGTGAATTAGAGCTAAAAGAGATTAGAAATGA
>FUAW100620.b1
ATTTTTTAATTTAAAATTAAGTAGGATAGTTTGTAAAATTTATTTTTAAAAGTAATTTATGATATAAAATATTGAAATTTTACCAATTTTTTAAAGAGGGTATAGTTTTTCAAATTTTTCTTAATTATTTTTGAATATTTTTATTCATAACAGTGTATTTTTTATATTTATTTTTAGAATTTATCTTAATTAAAAATAAATTAAAATACTTATTTTTAAATATTCAATACC
>FUAW100622.b1
TCCAAATGTTGAATTGAAAGATAATGAAGCAGGTCTAAAATTATATGGTAAATTTGGAACTAACGGTATTCCTCCTGCATAAATAATAGATGAGATAAAATCAGTTTATCCATATCTAAATAATTTAATGATGAAATTACTTCAAATCAAATATAACACAAGCTTAGACATTGCCATTATGAAAACATAAGACATAGAAGAATAGTTAGGAGATGCTTAATTAACAGGTATCGCAGTAGTTAAGACTAAGAAGCTTCCTCAAATTAAATTAAAAACAAAGAAAAAATGAATTTTGTTTTGATACTCATTATATAAAATAAATTTTTATGAAGAATGCTACCATTCAAT
>FUAW100623.b1
ATGCTCAAAATAACTAGAATAAGATTGGACTTGATCACTAACCCCGATATGTATTTGATGTTCGAAAGACAATCGAGAGGAGGAATCTCAACAACTGGTAATTTAAGATATGCTCAAGCGAACAACAAATACTGCTCAAATTATGATGAGTAAAAACCTTACACTCAATTGATGTATTTCGATGCAAATAATCTATACGGACAAGCAATGTCACAAAAATTACCCTATAGAAATTTCACTTTCATAAGAGAAGAAAAGTTTAACGAATTCAATTAGGATTTCATTATGAAATACAATAATACAAAATTCGGTTATGTGTACGAAGTAGATTTGGAATATCCATTCGAATTGCATGATTTACACAATGCATATCCTCTTGCACCAGAATAAATCACCATTCAATATGATTAATTATC
>FUAW100624.b1
ATTTTGATAATCAAACTCGCTGTTGATTGCTTCAGACATCTTAATTCTCTTGTTGATCTCTTCCTAGATGCCGAGGTAAACTTTCAAATCATAAAAGATTTGTTAAGAAAACTCATTAATACTTAGAACTAAAGAATTTCTATCATAGAAAAAAACATTCTAACCGAAAATTGTTAATTTTTCTCTTGTGAATGGTAACATTTCTTTTTAGCTATATCAATTAAAATAAAAATAAAAATTGTATGAAATTAATCATTTTTTGGATAAGGAAATTTTAGGATTTTTCTTTGTTTTGATTTTTTGGATCTAACCTGTAATTTCAGCTTCTTTTAATTGTTCTTCAGCATCTTGAACTTTCATAAGTGCGATGTTTGCTTGAGATCCATGCCTAATTTCTAATAGTTTCACGAAGAGATTGTGCATGAAAGGATAGACTGTTTTGATTTAATCAATAATTTTGTTAGAGGGTAAACCAATAGTTTAATAGGTTTTGTAGGCATTTATTCCTTCAGTGCTGTCTTTCAAAACAACCTCTGGCCATGCATCGTAGTTGAATTTATGGAATAAGTACAAGAACATTGCAGCAAGGAAATTGTTTGTTCTGACAAAATCTTTGTAAATATTCAATTGAAGATTGTTTTTAATAGTCTCATCTCCCACGTTATTATTTCTTGTGAATTG
>FUAW10063.b1
TAATTTTATTTTCAAAAATAATATATAAAGAAAAAATAAAGAAAAAAATGAGCGATTAAATAATTTAATACATTTCATTAGGTTTGGGAGTGATAGCTTTTACTTACACTAGCATTCAACACATTTTCCACAAAAATAATAATAAGACAAACG
>FUAW100633.b1
CTAAGAAATAGAACAGCTTAAAAAGGAAAAGTAAGAAGCAATCTAACTCAGAAACTAACTCTATGTCAATCTAGAGAGAGACAAAGACGAAGAAATAGAGGAAAAGGATGAAAAGTAGAAATACCTAACATTTTATCACAATATGAAGCTCCTTCTCAAAGATTTCACTGATTAACTCAATGCCATTCTTAATTCAAAAATCAACACAAGAAAGTAATTTCTGGAATTCAACAATTACATCATAGACGATATCTAACTAGATGAAAAGGAACAACCTTTC
>FUAW100650.b1
TTTAATGAAATGCTTCAAGTCAATGATATGAATCACTACAGAAAATGCGATGCTAGAGAATAAGTAAAAGAGTTGAGAAAGATTCATCATATTGAATGCGTCAAGACTTTAGTTTGATTTTACCTCAATTCTTAGTGACTGGAAGTTAATACACAGACACTCTATCATTAGCACTTTATTTTATTGTTATTGTTTTTCTTAGATTTGTCTAGAGCTGATTATTGCTCTATGCCTATTAAG
>FUAW100651.b1
AATGAAATAGCAAATTACAGATTAATACTTTAATAAATTTATCACAAATTTAATAATGAATATATTATTTTTAATAAAGGTACATCGAAATAGTCTA
>FUAW100657.b1
GTCGCATTGGGCTGCTCCTGCTTGTTGAAGACGAGAAATTCGATGCCCTCCCTGGCGAGGTAGTCCTCTACAAGCTTGTTCTGGAATTCCTTTCCTGCATCGCACGAGATGGACCTGAGATTCTCACCCTCCTTGGCCTGTAAATCCTGCAGACACTCGAGGATGGATCTGCCGTCCTTCTTCTTGAGGGGGTAGAGGTAGGCGAAGCGAGTGTTGATCTCCACAATGACGAGCATGTAATTGTAGCCCTTCGTGACATACTTGCCGTAGTCCTCCCTCTCGTAGTACATAATGTCCATTTGGAACGAGCCGAGGGGGGCACTAATTGGGATCTAGAGGTCCTTGTTCTCCTGCTTCTGGCCGAAGA
>FUAW10067.b1
TTTAAAATAGTCTCTATAATGAGTCTCTACTATCATTTTGTTAATTTTATCTTTTCTCTTATTA
>FUAW100678.b1
GAGAGTTGAAAAAAAGACTTAGGAAAAAATTTTAAAAGTGTAAAAAAAGACTTAGAGAAAAAATCAAAAAGAGATAAAAAGACTTAGAGAAAATTTATAAATTAAAAATGATAGAAAAGTAAAATTTATTTTATATTTTTTAATCATTTAAATGCTAGTAAATTTAAATAAAACATATATAAAAAAACATAAAACAATTTTAACAGCATGCGTATATCATTTTTTATATGTAAAAAACATTTTATCAATTTCATTTATTCATTTTAGTTAAATTTTACATTCAAAAT
>FUAW10068.b1
ATTTTGTAGTGTTAAAATTAGTAAATTTTAATATGAAAAGTAAAAGATAATGTTATTTATGTAAATTTTTAATTAATTAAACAAGATAAAATCAAAATAGATTAAAAAATCATAAGAAAAACAGATAAAAAATGAATTAAAATTAAAATAATGCTCAAAATAATTAGATTGCTACTCTTCAGTAGATCAACCAGATGTTTGGAAGCTTGGAAAACATGTATTTATCTGTGGAATAGCTTGGATACTATCTACCAGAACTCAAATGCTCCTGTATAACAGCATTTTTCTTGATAAAAGTTGTTAATGGAGAGATTTTTACAGTGAAAAGGTCTTAAATAGCGCCAGGAGGAGCTAAAACCATAAAGAATAAGACTAAAATTGAGCTCTATGAGATCCTTTTCAGTTTGGTAAGGTAATAAGCCAACAAAGACCTTGGTTTTAATCTCAACAGGCTTCCAAACAAGTAGTACATCCTAGATTTAATCCATGTCTTAAAGCCTAATCATCATCTTTTCAAGCTAGAAGATGATAGTGGTCTCA
>FUAW100687.b1
AATATAAATTTTCAAACAAAAGATATTTTTAAAAAAATAAATATATGATAAAATTGAATTCGTACTTGACTAGATTAGATACTACAGATTATTGCTTATTCTATATAAGAAGAGCTTAGTTTTTTAGTAAAAATAGAATAAACAATAATTTAAAAGTTTTCTAAAAAGAGAATATCGATAAATATTTGATGAATATACCTCCATTTCCATTCTATAATTAGAAAATACAGTTTTTTTAAATAATTAATATCTTTTTAATTTTAATATTAATTAAAAATTTAGGTTTCATTCCTCTATTATATATAAAGATAACCAAATAACCTTTTTCTTTTTATATAACCATTAAAAAAAGGGAATGGGTTATTGTTAAAGACATGACTTTAATTAGTGAAGAATATATTAGCAATAAATTTAAATAATATTATTTAATTAAAATTTTTTTTATTTCTTAAAATAGAAA
>FUAW10069.b1
CATGTACAACAGTAAAATATCTAACTTAGGTCATCAAGGGCACAGTGTATAGAGTAATAAGGGACGATATTAAGATGGGCAAAACCACCCACAAGAATGTCAACAAGGCCATTCTCTATGAAATGCTCTCCTCAATCTAAGAGGTGAAGGAGTGGGGCTGTGACATAGTCCACCTTCCTAACAAACAATTCCTGCTTG
>FUAW100699.b1
AGTAATTTTTCTTTTTCTGCGATTGAATTTTGTTGAAGTTACAATTGCTATTGCATCTAATTCTTCTCATTGTTTATTACTTAATTTTCCAGTTAAAAATTTTACAATTGTAATTCCAATTCGCGTATTCTCTAATCAGAATTTTGTATGTTTTACAACCTAGAATTACTTTCGAAACTTATCACTTATAGACTAAGTTATAAATTTGAAATTTCACTTGCTAGACTATTGATCCTTACATTTTAGTTTTAGATTATTTCATCTTTGTCGTGTAATCTACTGTTGTACTCAACTATTTGATTCTAGTATAATTACAATTGACTATCCTTTTCTTGAATTTTGTTGTCATAATCGCTTATTTGCTGTCTAAAACTATCATCCATTTCCTTGATTTTGCTTTTAACTT
>FUAW100700.b1
CAATGTCTTCTATTATTAATTATTTTGATAGATAAATTTCTGTTTTAAATTTGGAGATTTCGCTTATGAATTTTGATAGATAGTAAGTAGATCAAAGATATTGAATTTTTAGAGATAAGTAGCTATTTTATCTGTTTAAACTACTATGATCTCTTATTCTATTTGTCCTATATCAGAAAAATTCTAAAATCAATTTTAATAAACTATAAGAAGTCTTACTCATTTTTTTCTTCACCTTTTTCTTTGTAATATTTTAAAAATGAGATCTTTATAGATGTGAAGAAATTCATGAATTTATTGCAAATATACTCATCAGCCACTTACAGATTTTCATTCTAAGTGCCATTCTTCTCTACTAGTTCTACCATAGTATCTTTTTCTTTCTACTTGATTTAATGATAGTTATCTTCTTAAATTTGTTTTAGAAAAATTAGTGCTCCTACATTTGTAAAAATGATTTTTAAAATTGTGAAAGTTTATTAATTTATAAGACTACAAATAATTATTATTAAAATATTCAAAAATAGCCTAAATACTAGAAAAATTTTTGTATCATTCAACTAATTCTAAGAAGAGTCCTCAGAACTCATTCAATATTACATTTTACCCCAAATTTATTTCTTTTAGGTTAAAGAGAACTATTAGTTTATCAGAAACATATTCTGTAACATTTCCTTGTTCTATCATGACAATAAAAGGTTTTACTCTTTTCAGAA
>FUAW100703.b1
GAGAATATTGAATGATAAAATATTTAAAATTAGGCATGATTACGAATCCTACTTTCAAAATTAATTTCTCCACAATTAGAGATTCTATCAATAGATGTTTGATACTGTTCTCAAAAAATGAATTTTATTTTGATAAAACAAATATAGAGAAAAATTAAAAAAAAATGAGCAATGAAATTATCTCCTATCTTAGTATCGGAGTTGCTATTTCAGGAATGATTTACACGGGAATTGTACATTTTATTCATAAAGGAAACAATTGAACAAACGATATTCAGAATACTATTAAATTTAATAAGTTGGATTAAAATATTTCTTCTATTAAAGAGCTTTTTTTAAAATCATTAAGTCCAACCTTCTTACTGAAATCAAATCAGAAGCAATCGATTTAGAGAAACAGATAAAAGAAAGAGTCGAAGGAATAACAAATTTTGATTTTGATAAGATTAAAGATGTTGTTAAAAATGAAAAAAAAGTTGATAGAGAAACTGTGATTACAAAAGTTTCCAATATTTTGTAATTATCTTAAAACATCTAGAATCATATTGATAATCAAACCTAATAAACTTCCAATAATGCTCTATAAGTAAGAAACACTTTAAAAGAAAAAAGTTAAAAATTAAGCGTTTATCAATTACCAATTTAAAACTGAATAATTTTTCTTTCATTCTTCTTGTTGATATTCTTCTCTTGTGAAATTCAGTTTGGCAA
>FUAW100705.b1
GAGATTCTTTGCCTTTTCTACTTTCTTAGCTACATCCTTGTGGATTTTGCCCACGTTGTTGATGACTAAGCCAAGGTATTTGAACTCCATGACGAGATCTATGCCCTTCGCTTGCCTTAGTCTGAAAGAGTCCTTTATGTAGGTTTCCTGCTTGCCGATTAGCATGATTTTCGTCTTTGATTGATTGATTTGGAGGTTTATCTCACAATATGCTTGCTTGAGGACTTCAAGGAGAGTTGCTGTGAGCTTGTACTTTTTGAGAATGATTAGCATGTCATCGGCGAAGAGCTCAAAGTGGAGGTCTTGATGATCCAGCTTCTTACTCTTCCAGATTGCGAGGATTTTCACTCTGACTTCTTCATAGAGGTAATTGAACAGTATAGGTGACAATTTTCCTCCTTGGATGACTTCTCTTCCTATTTTGTACCCATTGATGCGGTAGTGTTAGTAGAGAAATGGGACAGATTTGATGAAAATGTCGTCGAAGCCTTGATTTCTCAGTGCTTGGAATAGCTATTCATAATTAACACTATCGAAGGCGCTCTTGACATCTACAAAGATGGCAACTCTGTTTTCTTTCCTGGCTACTGTGTTTTGGATGAGAGCAATAGTTCTGCAAATGTTGATGATTGTGCTTCGATTCTTTTGGAAGCCACACTTGCTGATGTAGAAATCTTTA
>FUAW10071.b1
AAATTCGATCTATTTTCATAGTTCGTAATAACTCATCTATTTACCTCCTGTTATCCACATTATCACACCTTTGTCAATTGCCATGCCAACAATAGCCATCATAGCTGGAAGTATCACAGACATTTTACTAGATTTTCTGTTGTAAGACTTGAAAGTTGTTTTGAAGATTCTATCAAAAAACCAATTATAAGTGAAATAATTGAGGACTGGGTAGGTTAAGAAGGATGTGAGATTAGCGGCGTAGTAATTCTAAAATTGTCCAATTAAAGGAGGAACCAATTTATTATTTAAAATTTTTGAAATTGATAAAGAGGCAAACATAATAGCTGCATCGTACAGAGACTGTTCTGTGTTGTATTTAAAACCAAACATAGAAATTGGTATTTGAAGGAGCGATAGTACTGTAGGAGTAGCTATTGCCTCTGCAATTTATTCTTTGGTAAAGAGCATCATTTTTTTAAAGTTGTTCTATATCATAAAAAATAAAAATAAAAATCATCTTCCACTCTTTTGATAACCTTGACCCTCGAGATAACTCCGTATTTCTGCTAACAAGGCTAAGAATAAATTCAATATGTTTTGCTAATAATTTGTAACAGTTTTTTCAAATTACTATGCTCTGAAAATAAAGTTATTCATAGCCTA
>FUAW100715.b1
AGAACTTTAAAGGTTGATAAAAAACTGCGGTATCTATCAAACACATTGAAAACCAAATAATTAATTATGAGGTTTATAGAGAGGAAAAAAGAGTTAAAAAATCGAGATAAAATTCAAATTTGTTTAATAATATCTAAGATTTTATTTTTAATTAAAAGATAGAGAGGTTGTTTAAAAGATATCTTTAATTAAAAGTCCCATTGTTATGGAAGTTAAAGACTCAGGTAAGAGATGGTAGTAAAAAAAATACAAAGACTACTACGCTGTCTATATGAGTGTTAAATAAAATGCCTTTAAGGCTTATATATAATAAAAAAATAAAATGAGTAAATCCTCTTTGTGTTTTATATTTGTAAAAAAATAAATAATTATACAATACAATATAAGAAAGAATTTCGGTTTAACAAA
>FUAW100720.b1
ATAGATCACTAATTCAAGTTCCTCAATAATCTTCTTGAAATCATTAAATTTTTTCAATTTATCAAAAATAACTAATTTATACTATTCGTCTTTGATATCCAAGACTTTTTTCACATCTACTTTGTTTAAATTCTTTTTAATGTATTCGTTATTCTCGTTAATTGACTTATTTAATTTAAGTTTCTCAGATATTTCCTTGAAAGTTGTAAAGTTAAAAACAACCTTTCCATCTTTCTAGTAAATGGCGATTAACTGATTTCTAATTGATTACAAAAAGTCTTTCTCATTTTTCTCTTCACCTTTTTCTTTGTAATATTTTAAAAATGAGATCTTTCTAGCTGTGAAGAAATTCATAAATTTATTACTTAGATATTCATCAGCTTCTTACAAATTTTCATTCTTGATACCGTTTTTCTTTTCTAGTTCTTCCATAGTATCTTTTTCTTTCTGCTTAATCTATTCGATAGTGATCTTCTTGACTTTGTCTTAGAAAAATTTGAGTTTCTACATTGTAAAAAATTGTAAAAATTGATTTTAAAATTGTGAAAGGTGATTGTTTTATATGACTACAAAAAAATTTTATAAAAAAATTTGAAAATAACCTAAATACAAAGGAAACATTTGAATCATTCAACTAATTCTAATAAGAGTCCTAAGTATTCATCCAATTTTTTCTTTTAATCTGAATTTATTTCTTTCAGATTATAAAGAGCAATAATTCTATCAGAAAGAAATTCTGTAGCATTTCCTTGTACTGTCATAACAATAAAGATTTTACTCTTCTCAAACGTTA
>FUAW10073.b1
GTGAAGACTTATTGATTTCTAATCCCATTTTATTGGCACATCTATCAAATTCTTTCTAATCGAATGGTACAGTTGCTATATAAGGAACTCTGGGATATTGCTAATAAATTTCAAACAATTTCTCATTCATAATGCTTCATAGCTTATTCATGCTATTAAACATCTCAAATATCTAAATTCCCATTTCGCAATAAGATTAGTTCTAAAATTAATTGAAAATATTTGGTAATAATCTCTTTAAATGCAAGAAATCTTCTCTTCTCTAATTAAAATTTATAACTGTTTCAATAACTAGATTTGTGCATGGAATTTTAAAAGCTGATAAATGATTGTACTAATCAAACTTAAAATCAACTATTTAATACTTTGACATAGCTTGCGCCTAGTGACAAATCACATTGATGTCATAGTTCTAGTCATTCAACAAAATAACCTTTGCATTAAAATCTTTTTATTCATCATCAGCCTGTTATTTACACTATAGAACCTCTGTTGGTCTAAACGAAAGACTTTATTAAACTCGTTTCTACGATTGGTAGGAGATGACTGTTTTCTATGTAAAATAGTCAGGGCTAATTACATTTTTCATAAGTTTTTTTGTAGATTAGCATATTAAAAATATTAAAGGCATAAATACTTATCTGTTTTAGATGGGTTT
>FUAW100735.b1
ATTTAGTAGATTTTGTAGCAAATATTGTCACATATCCTCCATTTGGATGTTTATTTGGGACTGTTTGAGCAGCTTTATCTTTTCTTCTACTTTCTAAGACTCTTCAAGCAACATTTTTAGCCTCATTTCCTTTTTTAGCACTCTCTGAGCTTTCTCTTTCTTCTTGCTTCTTCAATCTGATCTTTTGATCTCTTGAATAGAGATTAGCCAGATGAAGGTAACAGTGTTGTCTTGATATCTTTAAAAACTCTTTATAAGAATAATATATTTATTTTACATAAATCAATATTTTAACTAATTTTACTCAATAGGAAACTTTATTTGATGTTTATTCATGTCGCTTTCTGATTCTAACTTGAAAAATTGGTGGTTTGGTTTCAAGATGAATATTAAATCAAGGATATATTGCTTATTAGGCTGTCTATTATTTCAATGCCTATGTCTTTAACCTGCTGCCTCTGCACTAAGCTAAAAAGTATTTCATACAGTTGGATTTTTGTCTTGTTCTGAATAGTTTTAGCTCCCCACGGTGCTACTCTTGTCCTTTTCACAGTAAAAACTTCTCCACTGACAACCTTAATCAAATAAAAAGAGCTTTTGATGTCTAGGAGGTAATATCCTAGTTATTCAGCAGCCAGGTACATATTATCAAGGTTACCGAATACTCTTTTCTCCTTTTTATCAATTTATTAGATTCTAAAATAAATAACAAAATTGATATTAAATTTATACATATTTTCCTTTCTATTTTGAAAAGTAATCTTC
>FUAW100736.b1
TTTTGTTCTTCGCCTTCCATTTTAATTAACTCCTTTGAGCGCCCTTACTTTTTGTCTCGATAATTTTATCTCTTTTTCCTAAATTTTAATTTCAAAATTTAAAGTCGCAGTCCAGATTTTGAAAACTGAGAGTATGTCTAGAAACTTCTTTGAGCCCTTGTATTTTACAAGGAAAATTTCACGACGAATTTTTTAATCAAAATTTAAAAATTTACCCCCAAATTCAGTATTTAGATTTATGTTAAAAGGCTAAATTAAGGGCAGTATCGAGTTGCTAGCTAAGGCAGAAAAGTTTAATTAAGCGAAGTCTAAAAATAGGGGCACAATAGAAAATTTTTTCATAGTGCCCTTAAAATTTACACGCACTTTTTCGAGTGGAAACTAATAACAAAATTAAGGGCATCTTTCACAGTCTAATTTACATGCGTCCCTTATTAAAATATTAAAAGCGCCCTTAAATTTAGCATCTTTAATAGAAAAAAATCTAGTCATAAGTAAAACGCAATGAGCAGTAATTTGGAAGAAGAAATTGAGCTAATTAAGGGCAAAACAGAAACAAGGTGGTGCAGCAGGAGAATGATAAGCGCCCTTATATTGCCTGAAGATAACTATATGCTCCACGAACTCGAGCTTGAGGAAGGGCGAAAATTCTCATTCCTCCCTCCTAAAAGATATAATATACAAATGAAAAAATAATCTGTTGCTGCTTGCTAAGAGCTTCTTTCATCGATTTGGTCTGACAAC
>FUAW100742.b1
ACTTGATAAAAGTTGTCAATCGAGAGATTTTTACAGTGAAAAGGTCTTAAATACCGCCAGGAGGAGCTTAAACCATAAAGAGTAAGACTAAAATTGAGCTCTATGAGATCCTTTTCAGTTTGGTAAGGCAATAAACGAACAAAGACCTAGGTTTTAATCTTAACTGGTTTCCAAACAAGTAGTACATCCTCGATTTAATCCATGTATTAAAGCCTAATCATCATCTTTTCAAGCTTGAAGATGATAGTGATCTCAGTAACCACTAAATACAGTACCCTATTGAGTAAAATCATTTTTAATTAACTTTAAAATAATTAATTTTTCTATTTTTAAAAGCTTTCAAGGATATCTGGACTATATTTCTACCTACAACTGG
>FUAW100744.b1
ATGGGAGTAATAGTGCTTATATTGCCTTTCATGTAATTTTTTAGATTTAGGATGTTAGCTTTTGACATGTAGTTCACCATGTAAGAATCTAAATCTGTAATTGCGCCTGTGGTGATAGTGTAGTAAGGATTTAATGCTGTTAATTACACTATGTTTGATTTTAAGTAATTTTTTAAATCTTGCTAATATTGATTATTTTTTATGAATTGCTAGCTTTTTAAGTAAGCATCGATGTCAGTTATTTAAACTACTTAAAATCGATAATTTGTATTTGTCTGGGTTATGCTAGTTGGGTTGTTTATCATGTAATTTGATAAATCTATAGGAGTTCCAGTCCCACCTGAAGAATTTTAAAA
>FUAW100745.b1
TAGAAACATTAAGGATTTATTTTAGAACTGTCGATAAGGAGATAATTCATTTTTTAAAATAACTTTTAAGAGTATATTAAACAAAAAATAAATGAATTTTAAAAATTGCATCTATTGTGAAGAAACAAAATTTTCAGTTTGTAGAGGTTAGATTTACTGTATCGAATGCGCGACAGTTTAGCCACGATATTTAGTAAATGATTTTTTGTCTTACTAAATTTAAAAAACAGTAAAGAAAAACTATTAGAAAAAAGGAGTGTAATAACAAATGAAAACTGAGTACTACAACATTATTAAAGAATTCGATGTAGAAGGATCTAAAGAATTAATTGATTAAATTATTGATCTAAATGAAAAATTTATCAATGTTTGTAAAGAAATTTTCTTTTCGATTGTTGGTAAAAAAGAAATAAAAGAGAGTTTTTTTAAAAGAAATTATTTCATAAATTAGAATGTTGTTTTGTTTTTTGTTTTAGTTTAATTAAAAAGGTTTGATGTCTTAGACAAAATAATTGAGAGATTTAAGTATTCTGAGAGTCTGAAATTGAAAAAGATCTATTTGGAATAAAAAGATAAAATTGATTTAAGAAAAATAAAAAATAAAAAAATTGATTTTATTCTAAATTTATTAAATCATTAAGAATCTGTTTTAGAGTCTTAGG
>FUAW100752.b1
TTCTGGTGCTGGTGTATTATTTGTTTTTACAAATTACACAAATTCAAATGGATCAATAGCTGTAATTTCAGGTAATGGATAGTACACAATTTCTTCTGATGAAAATCTTAAAGATAACATAACAGTCAAAACAAATTACTAAGATTAATTAAATAAAATACTGAAATTAGATGTTGTAACTTATTCTTATGGTAAAAGATATGATGAAACTTATGCTTAGTGCTGATGAA
>FUAW100760.b1
CTTTATATTTCTTATTCTTACTGTCTGAGTGACTAAGCTAAAAGTAATAAATAGTTCCAAATTTCATTTGCAATGTTTTTATATATAATCATGTTAAAAATAAATCATGGAGACATAGAGCAATCTCTTCGATAGTAAAGTTTTAAAAGTTGAAGATCTCAATATAAAATAAGACTCTTCAATATTAATAGCAGGATAAAGAAGAAGTGGAAAAACAGTATTAGCTGTTAATTTATTATTATATCTAACAGAAAAATATTCATATCAATCAATAATTTTGTTTTCAGATACAGCAAAGATTGAATCAAATTCAGCATTTGAATTTATAGGTAAAGATTATATCTTCGAAAGCAGATAACTCGATGAAATTATTCCTAAGCTAATGAAGTACTAAGAGAAGTAAAAAACAAAGAATTTAAAGAAACATATGATAATAGTGCTTGATGATATTAATTTAAATGTAAGAAGTAAATTGCTTGATGATTTATACAGTAAGTCAAGACATTATAATATTTTAGTAATGACGTTAGTATAATATTCTAAGATAGTCGTTACAAATATCATAAGATCCAACATCGATGTACTTTTTATGAGCAAATAAAATAATTCAGGACTTGAATCAATGTATGAATGCATAAATACAGAATTACATAAAAAAGATTTTTATAAATTTATTAGAGAGAATACCAATAACAATCAATTTGTTTTTTATAATCTACATGATGAAGACTGCAAGTTGAAAGG
>FUAW100767.b1
TTAAAAAGAATTTAAACAAAGTAGATGTGAAAAAAGTTTTGGATATCAAAGAC
>FUAW100769.b1
CTAACTTTTTTATCTTAATATAATTTCATCAGAAAAATGTGTTTGACAAACGATTATTTCATCACTTTAGAAAATTTTTAAAACAGTTTCGATTCTGAATAGGATGAGATAGAAGATTTAGAATAAATAAATAAAGAATTTGATTATTATGTTTAACAATTTGAGATAATTATTAATGATATTTCTTCTAATATTGAAATTGAAAATTTAGAAAATTAATTGAGAGATTTGGACTAAATTCTTATCGAAGAAACCGATGTTTGGAAAACTATTGAAGATTATCCTAATTATTAAATTTCAAGTTAAGGAAGAGTAAAAAATATTAAAACTGGAAAATTTTTGAAACCAATAGTTGATACTCATGGATATTATTTAATTGATCTTTATAAAAACAAAGTCTTTAAACACTAGAAAATCCATAGGCTTGTATCAAAACATTTTATTCCGAATCCT
>FUAW10077.b1
TTAAATGATTTTATCGAGTTATTTTTGTAAATTATACTCTGAGTGTAAATGTCTAGGTGATTTTTCTTTTTTCAAGTTTTTCTTTTGCTTTCACTACTTTTTCAGATTTTCATTAAAACTTTTT
>FUAW100777.b1
CTTTGTTCAGAGCCTTCTTGATCTATTTTTATTTTAACCCTAATTCTTTTTTTAGGAAAAAATTTAGCTCTATTCTGATTTCTCTTCTCTCCTTTTTACTGTTTTATTTTGTATCTTTAAGATCATCTTTTGTTCTGTTAGCGATTTCTCTTATTATTTCTTTGGAGTAATGAGTTTTCTTAAATCATCATAAGCTTAATTTTAATTTCCATTTTTTATCTTGATGATATTTTCTGTAATTTTCTTCTCTTCTTAGTTATTTTGTGAAAGCTAGTTCCATTTCTTATCTTCTCTTT
>FUAW100785.b1
TCTTAAGCTTTTTCTTCTACATAGTCTATTACCTTAGCTTCTTTTAAAATTTAATAACCTCTAGGAGCTTAAACTAATCCATCCCAAAAATATTTTAAAGTCCCTGTAAAACCATCATATCTTTCTCTATATTCTTTTTCTAATTCTTCATTTTATTTTTCAATTCTTTTTCTTTTTAACTCTTCTAGCTCAGCTGCCTAATTATCTTAATACTATTACAAATCTTAAACTGTTCTTCTAGATTACTCTTCTCTAGAAATTAGTTCTCCATCAATCTCAAACATCTTTTATCTAACATTTTGTAAAGTGAAACCTGAATCAACATAATTATTCATGTCCCACCAATCAGTTTTCTATCCTATTAATCTTTATTTTTGTTTAAAATCCATATTTTATTTTTGTATTATATTATATATTAAAAAAATAAATTTCC
>FUAW100791.b1
TGTAATACAATCCTATGCTAACATTTATCTCATTAAAATAGTCTCTATAATGAGTCTCTACTATCATTTTATTAATTTTATCTTTTCTCTTATTAGTCAGAGTAATGTGGTGTCTAACACTCAAATCAATACCATCAGTCTCTTCGAAAGTCTATTCACTAACCTTATGTTCAAAATTTCCTTCTAATAGTCTATTCACAATCTTCAAAGTCTCTCCTGAAAATCTGGAAGTTGATTTATACTTCATCTTCAATAAATTAAAATCTACCATCTCTCTGAAGATCTGATTATTCAAATAGTCATAGCAATTATCTTCAACTGGTTTACACTGATTAAAATCTCCAAACATATTCAATTTCAATCCTTATCTTTTTTTCAATTTCATTATCAAATTCATATGATGACTATTTACCATAGAAACTTCATCGACAATCAGATGTGTTATTTCTGTTGGTAATTTTCTTTCTTTCTAATGCTAATTGAAGAATGAATCTAAAGTTTAAACATTCTTAACACCTTATTTCCTAAGATTGTCACAAGCAACATTTGTAAAGCACAAAGCCAAGTACTTTCCTTCTCCTAAAAATTATGTTAGCTTTACACAGTAATAACTTTTTCCAACACCACTTCCACCATCTAATAAATAAGATTTAT
>FUAW100792.b1
TGAGATAATTGATTAAGGAATGGTCTAGAATTTATTAATTATTATCTTCATCTTTTGACTAATTTTGAATAGATTTTTAGGATTAAATTTCTTCTTTTGACTATTCATTATCTTCAGTTGAATCCTCATTATTTTCTGATTAAAAATTTGTTTCTTCTATTTCTTCATTAGATTAATTATTTTCTGAATTTTAGGATTGAGAATGTTCAGATTTTTAGGATTGAGATTGTTCGGAAATCTGAGATTAATTTACTGACTATTAGGGAGAGTGATCTTAATTTTTTAATTGATTGATTAATCGAGTCACGGATGATAGAGATATTGAATACTTGGATGCCAAATCTTTCTAAAGTAAAATGTCTTTATCTCTTTTAAATTATTCAATTAATTCTTTATTGTTTAAAATCTTTTTCATATTTTTGAAAATAGTTTTTGAATATATAAAAACATCAAAAATAAAAATTGAAAAATGATTTAGAGAGAGGGTGAGTAATGGAAAAATATTATTGATTTTCCAATTTATTAAATTTCAAATTTTGGTAACGTCAGAAATACAAAGACAGAAAGAGAATTAAAACCAAAATTTGATACTGGTGGATATTAATAAGTGACATTATATAGAAAAGATTTTAAATAAATTAAATACATTC
>FUAW100794.b1
CAATATTCAAAGTCTCTCCTGAAAATCTGGAAGTTGATTTATACTTCATCTTTAATAAATTAAAATCTACCATCTCTCTGAAGATTTGATTATTCAAATAGTCATAGCAATTATCTTCAACAGGTTTACACTGATTAAAATCTCCAAACATATTCAACTTCAATCCTTATCTTTTTTTCAATTTCATAATCAAATTCATGTGATGACTATTTACCATAGAAACTTCATCAACAATTAAATGTGTTATTTCTGTAGGTAATTTTCTTTCTTTTTAATGTTAATTGAAGAATGAATCTAAAGTTTAAACATTCTTAACACCTTATTTCCTAAGATTATCACACACAACATTTGTAAAGCACAAAGCCAAGTACTTTCCTTCTCCTAAAAATTATGTTAGCTTTACACAGTAATAACTTTTTCATACACCACTTCCACCATCTAATAAATAAGATTTATCAATCATCATTTTTATAGTATCCATAATCTCATCTTTTTCCTCAAACACATTAAATTCTCTAACTGGAATATCCAAAATTATCTATTCACTTTTCTCTTTCATATGACCTCTTGTTTTAAATTCTTCCTTCTTAATCCTACCAATCTAATCCAAATCTATTCTGCCATACCT
>FUAW100798.b1
GAATAGCTGCTAGATTATAGTGAAAATTTAGATCATACAATTTAAAGTTTACACGTTTCGGGAATTAATATAGAAAGATTTTTATACATTTATCTAAACACATTCCAATTTGAACCACAATCAGTCGGTTCTTACATCAAATTAAAAGGTCTATTAAAAAATAAAAAAGTCTGCTTAAATATCAAAAACAAAGATGAAAAGTGTGCATTATACTGCTTTATGCTATTTTACTACAAATATGAATTAGGAAAAGAATTTAAAGAATATCGTAATCCAAAATATTATGATTTTGAATATAAAAACGAACACTTACACATAAAATCCATAAATAATAAAAAGATAGATAAAAAAATAAAAATCGGTAATATCAAATTTCCATGTAACCTCGATGATATTAAAAAAATAGCAAAAGGTTTCAAATACACATTTTCACTTTTCGAATACAAATCTGTAATGATAGAGAAAGATGGTGAAAAAGAAGAAAGAATCAAACTCAGAGTCGTAGAAAATCAAAAACCAAGAGATTTCAACAAATAATTTAACATAAAAGAAAAAGAAGAAGAAGAAATTGAGAATGAAGATGACTATTGTGAAGAATTAACTTTTGAAGAACTATGGGAATAAACTGAAAATGAGTAAAAAAAATAAGAAAATAATTTTAATTATCATATCGATTTATTGATGAACAAGTCTGAAGATGAAAATGAAATTAATACACATCTAATGGTAATAACTGATTTCAACAAATTAGTTTCAACATATT
>FUAW100817.b1
TAGGAGAGAATATGATGTCTATGATTCTATGATTAGAAATAATAACGAATACGACTTTTCGAATGTCACAAAAGGTAATCTCTACAATAAAATTGTCCAACACTGTGAACAAAATAGCTTAGATCTTAAAACTTTCATCAACAAAAATAAGGCAGTAGTTGGTAAAATGAAATCCGAATCTCCTAATTCAGAAATATTGGAAGCTATTAGTATAAAAGCAAAGTGTTATGATTTTATCACATAAGATTCTTGTACTAAAAAGATTAAAGGTATTAAAAAATCGGTTGTGAAAAAGGATATTACTCATCAAGATTTTAAAGATTGTGTGATAAATTAAAAAATAAAAAACATAAAGTAAAAAACTTTAAGATCATACTAACACGAAGTATTCACTATCGAATAGGAAAAATTAGCACTT
>FUAW100818.b1
ATTGTGTGATAAATTAAAAAGTTAAAAATATCAAATAAAAAACTTTAAGATCATACTAACAAGAAGTATTCACTATCGAATAGGAAAAATTAGCACTTTAATATTTTAACGACAAACGTTACATCTTATAAGATGGTATTAAGACAAATGCATATGGGCATTATTAGAATGGACAAGGAGAATTTGTATGATAATTAAAAAAATAACTTTTTCTTTTAGATAAAATATTTTGAGAAATATAATTTCATCAGAAAAATGAGTTTGACAAAAGATTATTTTATCACCTTAGAAAATTTTTAAAACAGTTTCGATTCTGAATAGGATGAGATAGATGATTTAGAATAAATAAATAAGGAATTTGATTATTATGCTTAACAATTTGAAATAATTAGTAATGATATTTCTTCTAATATTGAAATTGAAAATTTAGAGAATTAATTGA
>FUAW10082.b1
TTATCATAAATGTATAATGCTGTTTTTCCACATTTACTCACTCCACCCCAGACATGAACCTATTATTCAGAATATTAGAGTTCTTTATTTTCTAAATTTCTTTCACTTTAATCTGAGTACCAAAAGTCAATTTTTGAGTCTTTTATTGAAAAAATCGACTCATCTGAGAAAAGAATGTTGTCGAGTATTTAAAATGATTAGTTCTTACTGTAAAGTCTTCTTGCATTTTTATTTGCATCAGTCAATTGATGAACTATCCTTGCCTTGCCATATTTTAATCCAAGTTTTTACATAATTCTATAGGTTGAGGATTGTGAAATATCCAATATATCTAATTCTTTATTATGAGCCACTTTTAAATCATTAATATTATATTTTTTTTCATCTTGGTTTTATAATATTTCTTCAAGTATAACTTATGGTACTTCTGAAATTCTTTCTTCTCTTCCTGAAAATTAAAAGTTATTATCAATGTTCCCTTATAATTTATACTTCTCCAATATTTTTGTAATAGTGCCTTTACTCTTTATTTGAAAAGTCTCCTATAATTCAGAATAAGATTAGTTATAATATTTATAACCAATAACAATGCCCCATTTTATCTCCTCCGAGAGCAATCTATTCTCAGTTACTTCTTCCATTTTTTTCATTC
>FUAW100824.b1
ACATCATCCCTAACTCAATTATTTATCTGTAAACAGGTATTGAATTTTTCAGTTAGGGACTTTTACTTGTCGAAGTAACAAAGAAAATATTTTGATGTAAATCGAAGATTCATTACCTTCGCTCATAACTTAATTAAATAGAGCAGAAGCTTCCAAATAGTTGTTTATCATTGTTACCTTAACCTTTTTATTATAACTTTTCTCCAAAAATCCTATGAAATTATTGACAAGATGCTTTGCAAAACCATATTTCTTCTTCTAATTAAAAACACAAGGTTTTAAAGTATCTAAATCAAAAAATTCAAAAATCTCTACCTTGTCACTTTCTTAAGCTGCAATTGATGTTAAAACAAATCTCACAAATATTTTGCTATCAATTTTTTTCTAAGGAATAATCATATGATATTTTCTCATCTTTAGCTATGAATTTATTCTTCAAATACCACTGAACTATTGGATATTCAAACAATCCAGGAGGCAGATCCACTTTGATTCTCTCTATGACTAATCCCTTGCTCAAAAAATAAGTTCCTTAGACTATTTCTCTTCCATCATACTTCACAACTTCATCAAAGACATTGTACTAATTAAAATCATAGCCACTATTCAAAATTGCATTAGTGTAAGATTTATTGATGTCCAGTCCCATTTTATTGGCACATCTATCAATCTCTTTCTAATCGAATAATACAGTTGCTATGTAAGGACCTCGAGAGTATTGCTAATACATTTCAAACAATTTCTCAT
>FUAW100825.b1
TTCTATTTCTTAGTGGATTTATTCAGGAGGTAGATATTTATTATCAGGAATGATATTCTTGAGATCAATACCTTCTCTCTTTAACTTTTTAGATAAATTTGTTTATTTTTTAACTTCCTTTTTAGAGATTTCTTTTTTGGTTTTTTATTTTGAGAAGAGAGTGGAGATGTTAACCTTTTAGAGATAAGCAGCTGTTTTCTCAATTTGTTTATCCTG
>FUAW100828.b1
CCCAAACAAATATGAACACAATTTAATTGATATAAAAGATAAAGTCTTGTAAAAAAAAAGACAATATGGTTGCTTTTTTCATAGACTTAAAATCAGCCTATAACACCGTTAACCGAAAAATATTATTTAATTATATTCTTGAAAATCATATCATAGATGAAAACGAATGCAG
>FUAW100833.b1
CTAAAAAATCTTGAAGAATTAAAATTAATTCACAAATCGATTGAGTTCGAACTTTTATTTTCAAGATCAAATTCTTTTGTCTAGGATAGTATCGAATCTTCTGCTCTTTTTATTGAAAGATTACTTTTAACAATCGATATTAATGTCGTTGGTGTTTATCAAGAGCTTCAACAAGACGAAGAATTTTAATTTTACTTGAAAATGTTTCTTTGCGAGAACAGTTACATCGCCTCTGCCAAATAAATTCTATTCTTAAAATTTGTTAAAAATTATTACAAAAAATATTCTCAGAATAAAAATAATACAACAACCGA
>FUAW10084.b1
CTTAGACTATTTCGATGTACCTCTATTAAATTTTATATATTCATTATTAAATTTGTAATAAATTTATTAAAGTATTAATCTGTAATTTGCTATTTCATTTATGTTGTTTTTTTTACTCAATACA
>FUAW10085.b1
GGTTAATCAACTTTAGACTAATTAATATAAAGTAAAAAGATTCTCAAATTTAAATGATTAAGGAAGTAATTATTATCCTTTACTTGGAGAAGAATAACCCAGATCATCTAAATAATTTTGAACGAATGTACAAAGAGTTTATTCTTTTTTAACTGGTTTAATATAGTTAGTTTAGTTAGTTGACTCTTTACTAAAAAGAAAAAACAGAATTATAAGTTTTATAATGAGAAATCCTTCTTCTTAAAATCATTGAACTAATATTGTGAGACTTTAATTTTTGTGAATTATTCTTTGTAAAGAAATTAATTTACATCCTAATTGTCAGAAAAGACATTATAGGAGTTTCCTTTAGAGTTTCTAAGGCTAGTTTTAAATTCAATAAATAAAGTTTATTCTCTAGCGTTTGGATTAGTTTGTTTGTAGAAAAAAATGCATTTATTATTGTGCTGGTTACTAAATTATTATCAAATTCAGAAAGAACTTTCGCCTGATGTAATATATTTAAAATTATCTTTCTCTTTTTAATAAAGTTCTTTTAGACTTTCTAGAATAGATTAGGCAGATTTATCTTTGAGTGGAAAAACATAAGCAAATCGAGTATTAATTTCAATGAAGATTAAGATAATACTGTAGCCATGATTTTG
>FUAW100856.b1
AGGTTATTGTTGTTAGTCAGGTACTCTTTAAAAAAGGTTTAATGACGGAGGCTATTGTTGTTAGACAGGTAAAGGTGATGGTGATCTTTACTATTCGTTTTACTTTTAATGTTGTTTTTTCAGCCTGGCCCTAAGACCTATAAAGTTGAATGACATATCTCAAGTAAAAATTCTATATTGATTAAAGAAAAAATAAAAAAAAAGTTGGTATCATTTTTTGGTCTTCTTCTTAGCGACAACTAAATTTTACTATTCGACAACCTTGTCCTAATAAGTTTTTAATGGGAATTCGAGGTTGATTTGTTACTCTATGATGCTCTTCAGAGGTTGCAATTTTTAAATAGCTTGTTCATAGCACTTGGAGAGCTGCACCCCAGATTTATTTACAAACCTCTTGAATGTCTTTAGGAATTTCTCTTCAACATCCAAAACATTATCCTCGTTAATATCTTTTAATTCATCGTTTATTTTTTCTTGGAGCTGTTAAACATCGTAATTAGGATCATCAACAATGCTATCGACAGAGTCTTGTATGATAGCATAAAATTGTTAATCGTATTTGTAGAGATATTGGCTCTGAAATTACTCGTAGTAGAGGATTTACATGAACTAGAGAACATAATCAACATAGCTATCGTAGAGCAACTCAATCCTCTAAATCTTGTTTCTGTCGTAAAGTTTCTAAACTACAACAGCCTGATAATTTTGATAATCAAACTCGCTGTTGATTGCTT
>FUAW100857.b1
TTAAAAGTTATTTTAAAAAATGAATTATCTCCTTATCGACAGTTCTAAAATAAATCCTTAATGTTTCTATGATTTTACAACATAACTCAGTTAAAAAATCAAAATTAAAAAATACATTAAATTAATCAAGGCAGTGATCCCTTACGATGACTTTCTCATCAATTAATACAACAATACTTTCCAAGTTAATTCTAAAACCTATTCTATCCCAATTGGAATCTACGATATTCCATCTTTAATAGCTCAAATTAAATCTCTTGTAACTCCAGATCTTTCATCTTTCCTCGTCTAATTCTCTTCTCTCACTTACAGAATAACTTTCTCAGCTTCCACTAATTTCACAATGTCATTCAATCAATCTTTAGCAAATATTCTTGGATTTTAACAAATCTAATTTCAAGGTAATAGTTCTTACACTACTACCAAAACACCCTCAATTAATTCTCCTCAAGTAGTTCTCATCAACATAAAAGAAATTCCTGATACTCAAATAATCTAAAGTTAAAATTATGATGTAGATTTCTCCTTTATGATTCTAAATACTAGTAATAGAGGGACAGAATATCCAATATCAAAATTAGAACGATGAGAATATTATTGAAATGACTGGAGACATTCGATAAGTTTAAATTCAACTCTACAAAAACGATGGT
>FUAW10086.b1
TAATCTGATTCTGGAATCTTCTCCTATTTATTCTTATAGTTATTTAATTTAATCATTATAATATTATCTAAATTTACTTTATATTTGATATAAAATGTCAATATTGTTTTTACCAACTTTTGTTTATTTATTAAAATTTGGTTATTCTTATTTTAAATAATTTTTAAATTGGTTTTACGATTTAAAAAGAATATCAATGAGTTATTTTTCTTTAGCGAAATGATTAAAATATCTATGTCTGTCGTTTAAACTAATATATTTTTTGCTAAATGATTTTAAATATTCACTTTCTAGAGTATTTTTTAATTAATTGATTTCTTTTTTGATTAATTCTCGATCTGCTTCTTCTAATTTTTCTTTATATTATTTTAAATCTTCATTACTTTTGCTTCTGATTAGTCTATTTTCAGTGTCCTTTTTATCGAGTTGATCTTTAGCTTCTTTTAGCTTTTTTTCTCTGTTTAATTATTCAGCTATCATAAATCTATCAATTTTTTTAGGTTACTCATCGATTTCATTTGGCTAAAAATCATCCAATAATTTTTCAAATTCTATTATATTTCTCAGAGTAATGCCTTCTCTCTTCATCTTTTTTTC
>FUAW100873.b1
ATATTTTTTAATGATTTTTTCCCATTTAATCCTTCAGGTAATTAAATGTAACCTCCATATCTTTATTTATATTATACAAATTAAAAAATAAAATATTCAACACTCATTAAATTTAAAGAACTATCACCATATTTAAGTAAAATATGTTTACAATCAGCAATACATTATAATATTTAATCTTCTATTTCTTTTATATTCATATTATTAATTTAATATTCAAAACTAGATGTTATTGTTTTATATTCAGTAACAAGTTCTTATTCCTCATTTATATTCTCAAACACATCTTTTTTTTCAGATTTAAGTTATGCAATAAATTATAATCTAAACTTTAAAAATCCATATTTTTAAAATCTTTCAATCATTTATTAGATAATATAATCAATTTATTAAAATAAGAATTATTCTAAAGTTTTATATTATTCTTTTATTCTAATTTATTCAATTGATTTATCAACTATTTTATTTTATTCTTATACTTTTCTTTTTATTTATTTTTTAACAAATTTTTTTGATAAATTTTATTTTTAATTTTTCATTTCTTAATATAATTTTTCATTTTCAATTTCATTTTTATTATTTGACATATGATCACCAAGTTTTTTTTCAATTTCAAATTATCTTAATTATTCAGGAGAAATTTATTAAATTTTATTTTCCTCTTCTGAAAAATCAAAATTATTTTATATTGATTATTCCTTTTATTAATTTAAATGATTCTATTGTTCAAAACTTTATTGAAATTAATCTTGAAATCATTTAAATTAAATTGGTCATTG
>FUAW100880.b1
GAATTGGGATTTCCAAATCTTTATTTTCTTGTTTTTTACCAATAATTTAATTTGTGTCTATGTTCTTCAAGACATCTTTAATTTGTTTAAGAGTGTATTTTTTGTTGAGCTTTTTGTAAATGTTGTTCGCAGAAGTGAAATTTTCTTGGTACGCATTGATTATTTCTTATTACATTTGAGAAATTTGCTTATATTGATTGCAGAAAAATAAATGTTTGAATTTGCGGGAATAGACTAATTTCAGACAAAAACGAACAAAGTGATACGAACCAGAACAGACGATAACGAAATTTTTTAATTAAATTTGTGTCTTTAAATTCTACTAGAGAATGATCTAAATTAATAATTAATTAATAATGAAAAAGAATGATGACGAGCAAAAAATTGTAAAACCTACAATAGTTTTAAAAACAAAATAAAAAGATTGCTGAAGTCTTAGAGAATGAGAGGCTGAAGATTCAGGAGCAGATTAACTAGCAGAAGAACATTCAGATGATTCAAAATTTAAAGATGATCTAGCAGACTCAATTTAAGAAGTGCTAATTTTGCGAATTTATGGGAGTTCCTTC
>FUAW100882.b1
AAGATAATAATCTATTTCACCAAGATAACCTCCGCAACAATCTATTTCACCTAGATAACCTATTGTCTAACAACCTCCTCAATAACCCAATTAACAAAGATAACAATCTGTTTCACCAAGATAACCTGAAGTTTAACCCGTTATTTAACCTGTTGTTCCGCCAGTACAACCTTAACAATAAAATGCTCAAGATGTTGCAGATCATTTCAAACAAGTCCAAGACTCTGTAAATTAGATCTTCAAATACACAAAGTAGAAAGCAGACTCATATTACCCTGATGTCTTAATTAAATATCTCAGATCATTTTAGCCAAACATCCCTCGACAAGTCTAGGCTATGAATAACTTTATTTTCAGAGCATAGTAATTTGAAAAAACTGTTACAAATTATTAGCAAAACAGATTGAATTTATTCTTAGCCTTGTTAGCAGAAATACGGAGTTATCTCGAGGGTCAAGGTTATCAAAAGAGTGGAAGATGATTTTTATTTTTATTTTTTATGATATAGAACAACTTTAAAAAAATGATGCTCTTTACCAAAGAATAAATTGCAGAGGCAATAGCTATTCCTACAGTACTATCGCTCCTTCAAATACCAATTTCTATGTTTGGTTTTAAATACAACACAGAACAATCTCTGTACGATGCAGCTATTATGTTTGCCTCTTTATCAATTTCAAAAATTTTAAATAATAAGTTGGTTCCTCCTTTAATTGGACAATTTTAGAATTACTACGCCGCTAATCTCACATCCTTCTTGACCTATCCAGTTCTCAATTATTTC
>FUAW100884.b1
TCTGACAAAAATAATAAATACATTTTTATTAAAATTAGATTAAAAATCTGATTTTTTTGTTTGAAAAACTAATGTTTTTTTTAATTTTTTCTGGAAAATTCAAAGAAAAAATGATTTTCATTCATATTTAAATGAAAATTAATTTAATT
>FUAW100885.b1
TTTCCTACCAAACTTATAAATTGCTTGCACTGATTTATGATTTTAATCTTTTTAAAGCATTCCTTCGTTAGAATTTAGTTATTCTTCGTCTATCTTGAGATCATTAACCAAAAACCTTTTAAATTTTTCAATAGTTTGTTTTAATAATTCTTCTTTTGAAATTTATGGGATAATAGATAACATTTTAAAAAACTTTATATCTGTAAGAAAAAATAAAAATAAAATTTAAAAGAAAAATTAAATCTCAATTATCTAGGAATACTACTCTCTTTTTTTCTACATGCGCCATTTAATAATTAAACAAGAACACATTGACAACCACAGACGCTAAAGATAAATTAGCTCCTTAGTATTAACCTAGAGTAATCTTTAACTAATAATCATTGTCACTAATCTCCTATCCACCAACATAATTCCTTTTCATCGCAAGTTCTGGATTCAAACTAAAATTTAGCATGTAGACATTGTTGTAATAATTAGATGATGGATTTATAATGTGAAATTATTATGGAAAGTGTTTCTACAGCTAAAATAGGTTGAAGGTTTATGTCATTATCACATTATTCATAGTACTCTAGTTATTCTTACCTAACAACTCAAAAGCTGTCACAGGTATTAAATTTTAAAAAGTAGTACCGAAACTATCATTGTCACTCTTATTCTAAACATAGAACAACATAAAGGGTATTATACAATCCTGCGTTAGATTAAACTTAAAAGATGTGCCAGAATTTACATTGTACATGGGATACTATGCATGCTCTATCTACAA
>FUAW100886.b1
TTTTTACAGCATGATTTATTTGCTAATAATCCTTCCAATTTGATAAATGAACCTGCAGCTCTCTATTGATACTGTATTGCTGCGACTGTGACTCTTAAATATTTTACAAAGTTTAATTGAGAATTTAATAAATTTTAGATTGAATTATCTATGTGTTGATCAAAAGACATAAGTGTGTTAGATAAATCATTTTATACATCTCTG
>FUAW10089.b1
GAAAAAGAAAAGAAGAAAAATAAATAAAAATACATGATTATTGTCCTTGATGACATAAATTTAAACAAAAGATCTAAGTTACTTGATGACCTGTATTCCAAATCAAGACATTATAACATTATGGTAATAACTCTAGTCTAATACTCTAAAATTGTAATTACAAATATTATTCGTTCAAATATTGACATACTTTTTATGAGCAAATAGAATAATTCTGGTCTAGAATCAATGTACGAATGTATTAACACCGAGCTTGACAAAAGAGAATTTTATCGATTTAT
>FUAW100891.b1
CTTTATTCTTTCTTCTTAGTATCTTATTTTATTTGTCTCTTTTTTCAAGTTTTTCGTCCTTTTTTTATAATTGCTTTTCTAATTCCTACTTTTCATCAAAACTCTTTTTCTTGATCAATTTAGTTTCTTGTTCCGCTTATTTTTTCATTTTTTCATTTTTATCTCTGAGATACTTCTTTTCTACTTCTTCAAATTTTATGATATTTCTTATTTTTTAATCTG
>FUAW100892.b1
AATCTTTGTAAAAACGATGTCATTAAACATTATAGAATTCACAGGCTTATAGCAAAACATTTTATTCCTAATCCTCAACAATTGAAAAATG
>FUAW100895.b1
CTACATCTAAATCATTTTTTACTAACTACGCAATTCCTGTATTTAATTGTAAAGAGTTTGCATTCTAACATCTCTATCCATTACTTCGTTTCTTAACTAATTAATTACAGATTTGTTTGAGGTCAGTTTCTCCTCCATAACCTTCTGTTTTTACTCTAATTCTTCAGTGTTCCTCCTAATTTATGTTTTTAAATTTTAATTTTCTGTATCTGTCTCTCTTCTCTTCTGTTGTTCCTGTTTCAATTATTCATCAAAAAAGTTTCTCTGTCTTATGTTCTGACTTCTCTCATTTTTGAGCGACTGTTCTAGATTCGCTAATTCTCTCTGCATCTAATTTCTTTCAGAGATCGCATCATTGAATTTTGTTTCGTATTCTTTCAGCTGTTTCTTCTCTTTGATCGAGTAATGATCCTTGATCTAGTTCTCATTCATAAGTTTGTTAATGTCCCTCTAAAGATGTAGGATGTGATCTTCATTATGGGTGATTTAAGATTTTAATTGAGCAATTTGTTTCTCTTTGTTTTTGATATCCAATTGTTAGAGTCTGCCCTCATCAAACTTCTCTGTTGAGATACTCCTAATCTTTTTCGTAATGAAATTAGCTGTTTTTTAAAAGATGTTTCTCGGAGGAGAATCTATCCTCGCTTGAATTTGTTTGTCATCTTACTCAATCTTTTTTTGTACTTTATCAATTTTTCTCAAAGCCAATCTTTTTCTTCTGTTGATAATATTCTACAATTT
>FUAW100896.b1
GTTGGATAGACCCTGGGACTTGATGCTGTGGAGTTTCACGCATTCCTCTGAGG
>FUAW100897.b1
TAATTAGATAATCTTAAGCTTGAATTAAATATTAAAAATTTTATCAAAAAAAAATTTTTCTTTATTGCTAAATTAAAAGAGTAAAACAAAAATTTTATGCGAAGGACATGAGGAAGAACATTAAGAATCTTATATACTCAGAGGTAGTTGTTATTTTGCTCTAGATTATTAAGCTCCTACTCATAAATGAGTATAAAGCCTACTTTATTAATTAATATACATTTTTGAATAGAAGCTTTTCCATTCAATTTAGAATGAAGGCCTTTTAGGGAGCTATCTGAAAAGGAAGCTTAGCACAAAGAAGAATGCTATCGAAAGGGATTTGTTGTTCAGG
>FUAW100898.b1
AATATCTTCCCATTTCACCTTCTCTCTTCTTTCTCTCACAAATAGGACATTTAATAGGTTGTCTATTTTCCATCTTTGTGATTTCATTTGAGATTTTCAAGACTTCGATATGATCTTATTATTCCTCCTGCTTCTTCTTTAGTTCGCTACTGCGCAGA
>FUAW100900.b1
ATATTGTTTAAATTTCATGCAGAATTTTGAGAGAGGAAAAAGAGGGTTAAAAATACTCTGAAAACAAAGAATGGATAAATATAGCTTCAGATCCCATAGAAAGTTTAATTAATTTAAGAGGTCGAGAGAGATGTTTCAGAAAAAATAGAAAAGGAAAGCTCTACTCAATTAATTAAAATAAATCTTTGAATCTGTAATGATAATGTTTGATTAATTTAGTTAAAAGAAGATCAATTGCCTAAATATACTTTTCGCCCCCCATTAGTTTGGCAAGATTGGACATTTAATTTTAAAAAAACTTTATTATACCAAAAAGTATTAAATAAATTTAAAAGCTAAGTAAAGTTTTGTAAATTTTATATTTTTCTGGAAATTAAATTTCAATTCTTAATTTATAATCAGAGTATGAAAATCTCTCAGCATTTTAGGCATTTACGGTAGAAATAATGGTCATGCCGAATTATTCTAAAATCATTCGGAGGAGAAGTTGACTTTGTCGACTGATTATAAAATTGTTCGGCAGAGAATACTATTTATTTATGAATTTATCAAAATTAATTTTCAATATTAAATATATAATAAATAAAAATTATGACAAATCATATCTTTAAGATTCATTTTTTAATTATTAAATACAATTTTCAGATTAAAATTTTTCCATCGATGGACAATTTTAGTCTAATATCATTACCTTATTTAATG
>FUAW100909.b1
TTTTCGCAATTCACTTGCATACAGGATCTCTATTGAAGCTTTTCCTGTGGCCCTCTGCGAAACTTACCTCCTACGGGTTTGGGATAATGCTGGAATCAAAATTTTTGCTCCAAGGCAGCCCAAGCAGACCTAAAAATAAATCCAGGAGCTTGCTCTGGCAGCAAAACTTGCAACTGCTGCAAACTTGCTGGGGCAGCAAGTACAGCGCAAGCACATTCTTGCAAGAACAGGTCTGTCTCAAGGGTAGCTTTCTGCCCTGATAAGAAGGATAGCACTCGGGGGTAGCGTTTAGCTTTGCCAAGGGGGCAAGCAGAGCTCCCTAAAGGAGGACCATCTTGATTTCTTAAGAGGGCAGATGGAAAATCGAAGCTTCATAGCTAAGACCTCCTTCAACATCCTTTCAGACCTCCAGAGGGCGTTCCCTCTTAGACAGCCCTAGATTTCTTACAAAAATTTCAGCAAAACCCTCAGGAAGAAGCTCAGATGGTCCTACAAGATGCCCATCCAGCAGAAGGAGGGGATGAATACAGAGGAGACCATAGAAAAGCGAGTCCTCTATGCTTAGAAAGCGATCCCTCTCATCTACAGAGGGCGCAAGCTCATCTATATTGATGAAACAGGCTTCTAGCTCAGAGATATTCCTCGC
>FUAW100916.b1
AAAAAGGTGCACTCATAGACTAGTTCTATGAAAAAAACGATTGAAAAAATATTTTAACATAGGATTATGTTAAATTAAATAATTGTACCTACTGGAACAAAAAATTTTAAAATAGATATTA
>FUAW100917.b1
AATTTTTATATATTAAGAATAGTTTAGGTTGATATCTTATGATTTTATATGAAAATATTGTCTGTAAAGTTGATTATTTCTCATATCAAAAAGTAAGAAGAATTTAATTCCAAATAATCATATATACATATATTACTAACATATATCATATCTTATAAAAGTCACCCTTCTTCGCTATTACTTACTCAATTCTTGAAGGTAATGAATTATAACATTTATTGATAGCACTTTTGATTTTCTCCGATTAAAAAAGACTTACTCAGCTATCTTAACAACCCT
>FUAW10092.b1
CAAAGTGTATTTGCCTCCTGGAATGTTTGAGTATCCAATAGTTTAGTGGGCTTTGAAGAATAAATTCATAAATAAGGAAGAGATAACGCATATGATTATTCCTTAAAAAATGATTGATAGCAAAATATTTGAGAGGTTTGTTTTGACATCAATAGCAGCTTAGGAAAGTGATGAGGTAGAGACTATTGACTTTTTTGATCTAGAAACTTTAAAACCGTGTGTCATTTAAGGGAAGAAGAAATATGGTTTTGCAAAACATTTAGTCAATAATTTTATAGGATGTTTGGCTAAGAGTCATAATAAAAAGGTTAAAGGAACAATTATAAACAACTATTTAGAGGCTTCTGCTCTATTTAATTAAGTTATGAGTGAAGGTAATGAATCTTCGATTTACTAGCATCAAAATATGTTCTTTGTTACTTCGACAAGTAAAAGTCCCTAACTGAAAAATTCAATTCCTGTTTACAGATAAATAATTGAGCTGGGAATGATGTAATTATTCTAATTAGCTTTGGATGCTTGCAATGAGAAATCAAAAGTAGTTTCATACAATACCGATTATATCTCTATTCTCAATCCAAGAAAAATTGATTTGGTAGAGTACTCTGTCAATTAAAATTTGTATGAGAAATAAGAGATAAAATTAGATTTTTTAGAAGATTTCATGTAGAGG
>FUAW100926.b1
ATAGCTGATAATTTTACTTGAGATTTTGTGAATATTTTTATTAGATTTTTAATCAAATATAAAAACTAATTTAACCCCTTTTTTCCACTCTGATCAACCAATCCCCCTATAATTAATAAATTAATTCCCTTAATTAGAGGACCAAATTAATTAATTTAAACAATAATATCTCTAAAGAGCTCATTAAGTGCTTGATGAAATTTAATTAAAGCAAATTGATCCTCTTATTGAAATCCCTTACACTTACCTCCTTAAAAATTCCAAGAGCACACTCATCTGTGAAGTTTCATCACCTCTTATCCCTACTCTTA
>FUAW100927.b1
TTAATGATGCCTAAAAAGTAATTAATTTAGCAGCTAGGAGGTACTCTATTAAAGGTTAAGAGATTCAGGATATTTCTAGCTTTTAATAATTCTTTTATTGTAATAATAATCTAATAATTAAAAAACTTTCACTAAAAACAAAATCAAGGAAAATAGAAAAGTAAATGATTAAATCAATATTAAAAAAAGGCGGAATTAAAAACTCTGAAAAAAGGGTGACCTTCGCTAACAATATTGATGAAAGTGAAAGTGAAAAATATGAAATAACTAATCTATTCTATGTAATATGGAATATTAGAGGTATGCCTAAAAGAAACGAATTTAATAACCAAGAAAAGAAAATAGAAAAACAGGCCATACTTCAAAAAATCACAGATATAATCTAAAAGCAAAACTGCGTCGCAGGATTAACATTCTTGAAACAAATATCAAAGAAGATTTGTTAGAATTTAATGAGAGTAGAAGAGTGATACACAATTATTCCACCCAACAGCTTGGAGATGGAATATGCACTCAAACAAACTACTCGAATTATGTACAAATAATAAATAAGCTAAATAATAATAAAATTTAAATAATGAGGATAAACATTGGACTACAATATGTCACATTGTTAGCTTGGCACAGAGCCCACAACCCAGCATAAGCGAAAGAGGAAACTAGCAAAATTAGCCTAATAGTTAAAGAGCTTGAAACAGACGAATACAATTTAGGCACTATAATATGTGGAGATTTCAATTCCAACTTATAAGACAAATAGCAAATGAAAAAACTGAAAGAATAATTAGG
>FUAW100928.b1
TTCAAGTTTAGAGGTTGCTCCAATAGTTTTTAGTAAGAGATCCCATGCTTCTTTTTTATGCTCACATTGGAGCCAGCTATCTCCCTTATAGAATGTAGAGCATTTCCAGCAAAATTTTCCAGCTGGGTTCTGAAGATAAATATTTAGCTTGATTATTTCATCAAATTTATTACTGAGCTACCACCAGAACATACGTTTTACTTGATTATCTTTAGGGATAGCTTAAGATTAAAGCTGTTAATATTTTTGACTAGTGTCTGATATCATATTTCTAGCTAACCGTCTGTACTGCATACGAATTCGCTTGTCCGCATTAATCTGGCTCATGAGGTTTTCGTAATTATTTATAATCATAGATTCTATGTTCTCTATACCAAGGACTTGACATATAGTGGCTATTGATGTGTTTCTGC
>FUAW100936.b1
ATCCTCAACAATTGAAAAATGTTGATCACATTAATAATGACAAATTAGATAATAGAATACAAAATTTGCGTTGGGTAACAACTTAACAAAACAATATGAATTCATTAAAAAGAAAAAACCCATCTTCATCAATTTTTAAAGGAGTTTCTTTAAATAAATAATATAATTTATGGATAGCCTAAATTAGGATAAATAAAAAACAAATCTATTTAGGATCATTCTAAAATTAAGAAGAAGCAGCATTAGCTTACAATAATAAAGCAATAGAATTATTTGGAGAATTTGCAAAACTAAATATTATTTCTCAATGATTTTTTCTTAATAAACAAAAAAAATGATTTTTTACCACATCTTTTAATTAAGGTGTGGTTTTTTTATTGTCCAATTTTTTTAGTAGATTTTTATTTTATTTTTGAAAATATAAAAACAAATAAAATTTTTTTCATCGAAAATTCTCTATGGAACAACTAAAACAATAATAGCATTAAGAATTATCTCTTCTCAAAGAAAAATAAAGACTTGAATTAATTAATTTAAAAGAAATTCACAAATAAGAACTCTAAAAATTTAAGACAGAAGCCAAATAATCTAAAAAAGAAACAAAAAAGAAAAAAACAAAAGATCAAATTTAATTAACTAAAAGTGAGATATCTGATTCTTCTTCCTAAGACTC
>FUAW10094.b1
ATTATTGTTTTAGTTGTTCCATTGAAAATTTGGATGAAAAAAATGTTATTTGTTTTATATTTTCGAAAATAAAATAAAAATCTACTAAAAAAATTGGACAATAAAAAAACCACACCTTAATTAAAAGATGTGGTACAAAAATATTTATTTTGTTTTTATTTTTAAGAAAAATCATTCAGGAATAATATTTAATTTAGCAAAATCTCCAAATAATTCTATTGCTTTATTATTGTAAGCTAATGCTGCTTCTTATTAAGTTTAGAATTATCCTAAATAAATTTTTTTTTTATTTATCGTAATTTAAGCTTACCATAAATTATATTTTTTTATTAAAGAAACTCCTTTGTAAACTGATGAGGTTGGTTTTTTTGTTTTTAATTAATTCATATTGTTTTGTTGTCTTGTTACCCAACGTAAATTTTTTATTCTATTATCTGATCGATCGTTATTAACGTGGTCGACATATTTTAGTTGTTAAGGATTCGGAATAAAATATTTTGCTATTAATTTATGAATTCCATATCGTTTAATGATATT
>FUAW100943.b1
CCATATCTTCATCTGAATCAAATTGATCAAGGTCGAGAATGGTGTCCCTTGACAAAAGTTTTTGATTTTTCTCATCGTACAATTATTATAATTATTTATAATTTGAATACTCTTTTAAATAGTCTAATAGAACAGACCACTCATAATCGAAGATGTCCATAGTAGGAAATTATCTATCTAATTCTTAAACGAAATCCTTCATAGTTTCTTTATCAAATAATTTTACTAAATTTCTATCTTCCTTCTTTAATACCGTCAGCATCAATTCCTCTTTTGGTATTGGTATCTTTTTGCTTAAATTATTTTAAAAATTATTAATTTTACTTTGCTTTTCAAGAATCTATTTCTCCTTCTCATCGAGTAATTTTTCTTTTTCTGCGATTGAATTTTGTTGAAATTACAATTGCTATTGCAGCTAATTCTTCT
>FUAW100951.b1
GATGTCTAACACTCAAATCAATTCCATCAATCTCTTCAAAAGTCTATTCAATAACCTCATACTCAAATTTTCCTTCTAATAGTCTATTATGATAATTATCCGATAAAAGATTTAAAAACGAATGGAGATGGCAAAACCGAATATGCTACTTATGGTACTAACGGCATTCCTCCAGACTAAATAATAGATGAGATCAAGTCTATTTATCCTTACCTCAACAATATTATGATGAAGTTACTCCAGTTGAAGCACAATATTAATCTAGACATTGCAATTATGAAAACTCAGGACGTAGAAGAATAATTGCAGGATGCATAATTAACTGGTGCCGCAGAGATTAAAACTAAAAAATTACCGTAATTAAAATTAAAAAAGAAATGATTTTTATTTTCAAAATGATAATATAATTAAATTTTTCTAATGTTACCATTCAACAAATCCTACCTAAAAGTTCAAGGTTAATACATTTTTTACTATGATAGGAGATCATTCATCCCGAAAGTCAATTAATTCTCCAATCAACTATTTCTAGACCTAAAAACACATTTAGGTATTAGTTTAGAGATTAAGAATAGAATTAAAGCTTCACAAGCTGTTAAGAGTTTCGTAGAGTATTATGAAGATAATAACCCAACATCAATAACGTTACAAAATGAGTATGATAAGGATAAGATTGATAGGATAGAGATGCTTTACGATTTCTATGTTGATT
>FUAW100952.b1
TAGATTATTGTTAAAGTTTGTTAATATTGGCAGAAGTTACTTTTTTAAAAATATCAGCAAATTATCCAAAAAATTCTTGTTTATCATTACTGTTATCAAAAGCTTATCTCAAATCAGCTGCAAGTCTTTAAATAAATGCTTTGTCATTGGTTCCCTCTTAGAATATTTTAATGATATGATTGTAAAAATCAAATTTTCCAGCAAAAATACTGTCTTCAAAATTAGGGTAATATTAATCAATTAGTTATTGGATGAAACTCATTTTTATATTTTTATTATATAGGTAAAAAAAAATGTATTTAAGAGAAATATATTATTCATCTGATTTTCAAGTTAGCAACTCTATTATCATTTAAATTTTTGTTGATATGACTCAATTATTAGTTTTAATAACCATCAATAAACATCTATCCAACGATTCGATGAACGTAAAACCATTTGGGTTTTGAATCTTTACAAAGGCAAACTCTCAAAGCTTTAGTTTATTAATGGGGTACAAATTTCAATAATCGCTTATTTTTTATTGTTCTTATTTATCCCTGATCAGAAACTTCGTACTTTTCATAATCTGTGATCTATCTCCAATTAGCCTCCATAATTTTTTACTCTTTTTCTTTATATAATAAAGTTTTTTTATTGTCCAATTTTTTTAGTAGATTTTTATTTTATTTTTGAAAATATAAAAACAAATAATATTTTTTCATCGAAAATTCTCTATGGATTAATTAAAATAACAACAACATTAAGAGCTCTCTCTTCTCAAAGAAAAA
>FUAW100967.b1
GCTGAAATCAAAGAATTGAAATCTTTAAAATAGTGCTTGCAGATTGGGTACAATCCTATGATTGGGTTCAAGGATTGCTCAACAAAATATACTGCTGAAGTTAAGAAATGGGTAAACAGCAGTAAAAGGAGTTTAGATTTAACATTGATTTCAGCTGATTAAATCAAAAAAAAAGCTTCTGAAGAGCTTAATCTACCTGAATCATTCATTTCTACAAGTAATTTTAGGAAGGCCATGAAGAAAAAGAGTAAAATCTCATTCAAGAGGCTTAGCTATTGCAAACCAAGTATGGATGATGAAGAAACTCATCGCCAAAGGGAGCTTTTCACTCTAGAAATGATGCCATTAATGCTGAATGACTATGAACCTATATTCATTGATGAAGTAGGATTGATGCTTAATCAGAAATAGCACTATGGCTGGATTCCTAGAGGCTAAAGAGTTATTTTAGAGACTTCGTAGAGCACAAATCACATCACTATCCTTGGAGCCATTCCTAAAAGTCGTGTGCTTTGCTATTTGCTAGTTAAAGGCTGGGTAGATAGATCAGCATATTTTCATTGGATTTATTTTCTAGATTATGCTTTGATTACAGAATGATGGAACTCTTCATCGCCATTGCTTCGTGTTTGATCAAGCTTCTTGTCACAAGAGCTCTTTGTTGAAAAAGCTATTTCTTGATAGAAATGAATACCTTGCATCTTAACTCCTCGCAACTCTCCGCAGCTAAATCCCATTGAACTTCTCTGGAGCTATCTGAA
>FUAW100969.b1
AAAAATCAAAACAAAGAAAAATCCTAAAATTTCCTTGTCTAAAAAATGATTAATTTCATACAATTTTTATTTTTATTTTAACTGATATAGCCAAAAAGTAATGTTACCATTCACAAGAGAAAAATTAACAATTTTCGGTTAGAATATTTTTTTTTACGATAGAAATTCTTTAGTCCTAAGTATTAATGAGTTTTCTTAACAAATCTTTTATGATTTGAAAGTTTACCTCGGCATCTAGGAAGAGATCAACAAGAGAATTAAGATGTCTGAAGCAATCAACAGCGAGTTTGATTATCAAAATTATGAGGCTGTGGTAGTTTAGAAACTTTACGACAGAAACAAGATTTAGAGGATTGAGTTGCTCTATGATAGCTATGTTGATTATGTTCTCTAGTTCATGCAAATCCTTTACTACGAGTAATTTTAAAGCCAATATCTCTACAAGTATGATTAAAATTTTTATGCTGTCATACAAGACTCTGTCGATAGCATTGTTGATGATCCTAATTACGATGTTTAACAGCTCCAAGAAAAAATAAAACGATGAATTAAAAGATATTGACGAGGATAATGTTTTGAATGTTGAAGAAAAATTCCTAAAGACATTCAAGAGG
>FUAW10097.b1
TGATTATTTCTTGTTACATTTGAGAAATTTGCTTATATTGATTGCAGAAAAATAAAAAAGTATTTTGGAAATAGACAATTTAAATTTTGTTCTAAAATTGCGCACTTTTTTTCAAAATTAATAACAAATACTTTTCTGTTAATCCAATCCGATCCAATCCAATTTTTTTTGATTTAAATTCTATAAAAGTGAAGATTTTTTGATAATTAATTAATTAAAAAAAAGAATGGGCAAATCAATCAACGAAATAAAACAACTACTTCTTCTGCGCAGTAGCGAAGTAAAGAAGAAACAAGAGGAATAATAAGATCATATTGAAGTCTTAAAAATCTCAAATGAAATCACAAAAATGGAAAATAGATAACCTATTAAATGTCCTATTTGTGAGAGAAAGAAGAGAGAAGGTGAAATGGGAAGATATTATACTGTTGTTCGTATGAAAGATCACATAAAAAGAGTGCATCCTGAAAATTTTATGGAAATCTATTCTGACTAAAATAAACATAGAAGATGCGAGGAATGTGGGAAAAGTCTTATTACTGAGTAACTATGAGAAGCATGTTGAAAATTGTAGAGAGGAGAAATAAGGATCAAAATTGGCGAAAGAGATGAATATCGCTGCAGAATAAAGAGAAAGGAGAGAAAAAATTTAATTGTAGATTACTGGGAGGGAATAGTAAAATGAAAATATTTTAAAGATT
>FUAW100974.b1
GTCAAATATTTCCTATAATGAGAATAGGTAAGATAATAATTTAATTTCTTTTGGTTTATTTCTATTGTGAAAAATTCTAAAAATTTGTAATACTAATTAATCAATTAATTTAATTCATCAATATCACATTATTACTGAGAGTAAATAATTTTATAATCTCTAGTTTTTTCTTGGAGTTGTTTTATTTATTCATTGATTAATTTTATAATTTCAGTAAACATATATAATAAATAAAAAAAATTTTTTTAATAGAGAAGATTAGATATAAAAATAT
>FUAW10098.b1
AAAAAGGATCTCCACTGCAAAGATATTTAAGATTTTTCTTTTTCTTCAAAAAATTGTGAAATTAGCTACCCTAATTCCATATTTTCACATTTCCAGAGTATCACTTTAATCTTCATACACTAACACAAAGCAAGTTTATACTTAAATTTTATATTATTATGAAATCATCAATATTTGATGATAAAACTAAATAATCGAAAAAAAGGTAAATGAATAAATAAATAATTACTTTTAAAATTTTTAAAACTATTTTTGATAAATTATAATAAAGAGAGAATATATTGAATAAATTCAATAAATGAATGAATGAATATAACTAGATCAATAAATTATTTAAGAGTTTTTTTAAAATTCAAAGATTTAAAGTACTTCTTGTAATACTGTTTGGCTTTCTTATGGATTTTTATCTTGACAACCAAAATATTTTCATGTAAAAAATATAATGTATTTGTAGTATATAAATCATAAATACAAAAATTTAGATTAATTTTTAATTTTAATAAAAAAAAATTTAATACAAAGTTTATGTTGTTTATTTGTACATTTGTCTGCCATTTTAAAAAAATCAAATAAATGGTTTTTAAAAATAGTAAATATACATGAGTTAACCCTTAAAAATAAAAATTATTTT
>FUAW100981.b1
GCTTTATATATTTATTATTTTGCTTGTGTAAAAGACATTAATTTGTTAAATATTATTAGTGTTTTATTTATGTTAAAAATTGCCCCAAAATTTACTCTTTGTGATTAATTTTTGGAATTTTACTAACTTTTGACACTCTGTTCAAATCTTTTAATGAGGTGTCAGTTAGCAAAATAGAAATTGGGGCAAATTTTTTTGTCAAATCTATTCTTCAAGGAGCTTTTTTTTTTTCTTCAATTTTCTTCATCGCATTAATCATTATCTAGAT
>FUAW100982.b1
CTTATCCACCAACGTAATTCCTTTTCATCGCAAGTTCTGGATTCAAACTAAAATTTAGCATGTAGACATTGTTGTAATAATTAGACGATGGATTTATAATGTGAAATTATTATGGAAAATGTTTCTACAGCTAAAATAAGTTGAAGGTTTATGTCATTATCACATTATTCATAGTACTCTAGTTATTCTTACCTAACAACTCAAAAGCTGTCACAGGTATTAAATTTTAGAAAGTAGTACCGAAACTATCATTGTCACTCTTATTCTAAACATAGAACAACATAAAGGGTATTATACAATCCTGCGTTAGATTAAACTTAAAAGATGTGCCAGTATTTACATTGTACATGGGATACTACGCATGCTCTATCTACAAATATCGGTTGTCAATACATTTCAGGCTTCTAAAATATTTATCTTGAGAATCTGTAATTTCGTAATAATACATGAGAATCTCTGAAGTAGATAACACAACACTACTCACGTTTGCTGTGCTACTGTCAGCTTTGAATTTAATATTTATTTATAATTCGCCTAAACTGGACATTGGTATGGCTTATTTAGTTAAGAAACAATTTATGTCGATTAGAAACTCTGCGGTACCACCATTAGCTGCAATAGTAGTAGAATTGAGACCCTTTAAACTATTTTAGAGTCCAGAAGTATCTTATTTCACCTGCAATAAGTTTGACATAAACAAAGTTTGTTAATCTAATTTTTCAACAGACTTGTGATCATTTAAAATTTCTATGTATTCAATCAAATTGTA
>FUAW100983.b1
TTCTACTTTTTGTGAAGCATTCTTTTATAATTCACATAAATAATCTATTGAAAATCTCAAGATGCATTATATATTTACTCCTACAATAAGTAAAAATTAAATTTCGAGTATAAGAATATAAATTTTAAAATACTTCTATATTGATTCTTTCTTCTTAAAAATAGAAAATTTTCATTTAACTAAAGAATAAATTAAAAATTTGATATTTCTATCTATCTGTTCATTTTTCTTTATTCTGAGATGATTTTAATGTATATTTGAATAAAAAAATGGTAAAATAAAATCTAAATTAACTTTA
>FUAW100994.b1
AAAAATTGATAAAGTACAAAAAAAGATTGAGTAAGATCACAAACAAATTCAAGCGAGGATAGATTCTCCTCCGAGAAACATTTTTTAAAAAACAGCTAATTTCATTACGAAAAAGATTAGGAGTATCTCAACAGAAAAGTTTGATGAGGGCAGACTCTAACAATTGGATCTCAAAAACAAAGAAAAATAAATTGCTCAATTAAAATCTTAAATCACCCATAATGAAGATCACATCCTAAATCTTTAGAGAGACATTAACAAACTTATGAATGAGAACTAGATCAAGGACCACTACTCACTCAAAGAGAAGAAATAGCTGAAAGAATACGAAACAAAATTCAACGATGCAATCTCTGAAAGAAATTAGATGCAGAGAGAATTAGCGAATCTAGAACAGTCTCTCAAAAATGAGAGAAGTCAGAACATAAGACAGAGAAACTTTTTTGATGAATAATTGAAACAGGAACAACAAAAGAGAAGAGAGACAGATACAGAAAATTAAAATTTAAAAACATAAATTAGGAGGAACACTGAAGAATTAGAGTAGAAGTAGAAGGTTATGAATGAGAAACTCACCTCAAACAAATCTGTAATTAATTAGTTGAGAAACGAAGTAATGGATAGAGATGTTAGAATGCAAACTCTTTACAATTAAATACAGGAATTGCGTAGTTAGTAAAAAATGATTTAGATGTAGAGTTTTTTAAGAGAAAAAGTAATTTTGGAAAATCACAAAGATTCTGTTGCTGCTTAACTCTCTGATGAACTT
>FUAW100999.b1
GATTTATTATCGTTGAAAATTTCGATGTAATTGATGAGATTGTAGATTGTATTGAATGAATAAGCTGATGCCAGATAATTAGTAACTTGGACATGATAGAGTAGCTGCTCAATGCAAGCATTTGGTTGAGTCTTGATCTAAAAACTAATGAGTTTACCTCCATTTAAAACAGATTTCTTGTCATCGTTTTGCTAGAAAGTTATGTAGCAATCTCTCACATTCGTGTAGAGTTCATCTCTCTTGGTGTAGAGCATGAGATTTCCAGCTTGTTCTGCTTGATACTTAAATTAATTGCTGAAGAGATTGTCTTAACCCAATAAAAATTAGTTATCGGGATTTTGAAAAATTTCTTTGTAGGCCTATTGACTCATCTAGAGACGAATTTTCCGTTGTTGTATTATATTATGAAACAGAAAAATAAAAATTCGATCTATTTTCATAGTTCGTAATAACTCATCTATTTGCCTCCTGTTATCCACATTATCACACCCTTATCAATAGCCATGCCAACAATAGCCATCATTGCTGGAAGTATCACAGACATTTTACTAGATTTTCTGTTGTAAGATTTGAAAGTTGTTTTGAAGATTCTATCAAAAAACCAATTGTAGGTGAAATAATTGAGGACTGGATAGGTCAAAAAGGATGTGAGATTAGCGGCGTAGTAATTCTAAAATTGTCCAATTAAAGGAGGAACCAATTTATTATTTAAAATTTTTGAAATTGATAAAGAGGCAAACATAATAGCTGCATCGTACAGAGATTGTTCT
>FUAW1010.b1
CTTTTTGTAATCAATTAGAAATTAACTAATTGCCATTTACTAAAAAGATGGAAAAGTTGTTTTTAACTTTACAACTTTCAAGGAAATCTCTGAGAAACTTAAATTAAATAAGTCAATTAATGAGAATAATGAATACATTAAAAAGAATTTAAACAAAGTAGATGTGAAAAAAGTTTTGGATATCAAAGACGAATAGTACAAATTAGTTATTTTTGATAAATTGAAAAAATTTAATGATTTTAAAAAGATTATTGAGGAACTTGAATTAGTGATCTATTGAAAATCACAATTTTATTTTTTACTTTTTCTTGCCTTTATTTTACAATTAAAAAAAATCTGCTTTAACAATTTTAAGCTTGTTATCATTGTCATG
>FUAW101003.b1
ACTGAAGTATTTCCTCCATACATAAAAAATGATCCATGGAAATAAATTGTTGATAAATCGATAGAATTTTTAATAACAATATCAAGTCTCATCACAGGTATTGCAGGCTCCGGCAAATCCTCATTGCTAGTAGAAATCTCAAAGAAAGTCGATGCTTTAGTACTATGTTTTACAAATATTGCATGTGATAATCTGCGTAATAGAGGCGTAGAGAATGTTATGACTTTCGATTCTTATTTCAATTGTCATAATGAAAATATGAAAAAAAGTTTCAATTATACACATGTCATTGTAGACGAAGTATCTATGCTAAATTCTAGACATATCGCATACATAATTAGTCTCAAAGAAAAATATAATATCAAAGTACTTCTCTTCGGGAGATTTCTAGCAATGTAAACCTGTAGAGGATAATTATTATGATTATTACAATAATTAAACATTTAGATAACTCGTAGATTACAATGAATTATAACTTCAATACATCGAAGAAACTGCTAGATTTGATAAAAAGACATATGAAATAGTACAAAAATTAATAGATCAAGGAATTTATGACTATAAAAATCCTCTGAATAGCCAATTGAATGAAGAC
>FUAW101004.b1
GGCAGAGCTCAATCTCAACAACTAAAATTGAGCAAATCCTAATGCTGCCCCTGCTGGGATTTCAAAAGGCAGATATACCTTCCTTGCCCTGACCAACTTCATAAAATAAATTAATTTATTTTTTTAATTTAATAAAGACTCTCTTGTCTTTCTACCTGAAAAAATTTCATGTTTCCCTAGAAAAAATTTTTTCATTGTGCCCTAAAATTTTTTAGCAAATTTCAACTTTTCAGCCAGGAAATGCCCCTAAAATTGAAAAACCGGCCCCAGAAAATTAAAAAAAAAAATATATTTTGTGCCCTCCTGGGGCAGTGAGCCCTTGATCACCTATATATTTTTAAAAAGGGCGCAAATATTAACAAATTTTTTAAAAAAATGTCTTTACATCATGCCCAAGAACCGCATTAAGCTAATTAATTCTAGTGCAACTTCTGCACTGCCCTCTAGGTAAGACTTAAGGATAAGGAGGGATCTTACAATTGTCCTAAATTTGTAAAGCCTTTAAAGATACCTAAAATTCTTAAAGGCTTGACCCATTTAGGTTTAGACGCTGCCAAGATAGCGGCGTCTACCATTTACCAAGACTCTGTGGCAAATACGAAAGGG
>FUAW101007.b1
TTTTATCGTCAAAATCTATTTAAAATTAGTCAAAAGAAGAAAATTAATAAGATGAATAAATTATTGACAAATCTTTGATTAACTATTTGAACAAACCAAACGACTCAGTAGAAATTTTTAAAAGAAAAAAACAAGAAAAATAACCAATTGTAAATCCTCAACCAATAATCTAATAACCTCCAACAATTATTGTTTAAAAATAATAACCAATCTAATAAA
>FUAW101016.b1
TTTGAATATTTAAACTTAATTGTATGAATATTTATATTCTTATTCTATAAAACGAGTAATATACTCAATATAAATATTTATACACGTACATTCAATAATTTGATAATTTTATTTTAAAGTTTTATTCTAGTATTCTTCTAATCTCTTCTGACTTCTTAGATTGTTTGAACTCTTTGAACTTAATTCCTCTAAATTCAGCTTCTGATAATGACTTGTCCATATGATATAAAATTAAGGGAGTTCCTGTACCTGGAACGTATGAGATATGCTACCATTGTGCAATAAGTCTTAAAATAATTGTTGAAATATAAGCTTCTCTGTATTAACGTTCTGCTATTTCATCGAATCCATCCAGATATTCTTGTGTGTGATACTTCTCCTCATAGGGATCTTCTAGTGTTGTCTACTTGTATTTTTTCCATTAAGTTCGTTATACTTAATAATTCATCTTGAGGAATAGAGCTTCTTTCTCTTCTGCTTGAAGTATGGTAGTAGAAAGAATCAACGATGTGATTTTTAGTTTTAGTTGTCTTACCTTCGAATTATC
>FUAW101021.b1
GAGATCATAGAAATACTACAACGCTGACATTACTGCTGGTGTAGAAAAACTCTCAGTCACTATTTACTAGTAATTCATTTTTAAAAAATCGGATGTTTATATTATGACAAAAGAA
>FUAW101024.b1
AAGACAATCTCTTCAGCAATTAATTTAAGTACCAAGCAGAACAAGCTGGAAATCTCATGCTCTACACTAAGAGAGATGAACTTTACACGAATGTGAGAGATTGCTACATAACTTTCTAGCAAAACGATGACAAGAAATCTGTTTTAAATGGAGGTAAACTCATTAGTTTTTAGATCAAGACTCAACCAAATGCTTGTATTGAGCAGCTACTCTATCATGTCCAAATTACTAATTATCTGGCATCAGCTTATTCATTCAATACAATCTACAATCTCATCAATTACATCGAAATTTTCAACGATAATAAATCTGTGGAGAAATTGGATTCTTAGACTCTTTTTATGTCAAATCTTTTATAAGTGAAATAAGATACTTATCAATTGTAAAATACTTTGAAGGGATTCAATCCGACTACTCTAGCAGCTAATAATGGCTATGCGGAATTTTTAATTGACATAAATTGTTTCCTAACTAAACAAGCAATACCAATGTCTAGTCTCGGAGATATCAGAATTGACATTAAATTTAATGCAGATACTGCAACTGCAAGCATAGAT
>FUAW10103.b1
ATACTTATGTTAATTAATTTTTATCATTTATGAATTATTATAGTAAATCTCTATTATTCAAAATCCTTTTCATTGTTAATAAGTAAGAAAATTTTTAATTTATATAAAAACAATAAAAAATAAAAATAAAAAATAAAATGTCTCAATAAACTTTATCTGTAAATTAATTTTAATTTGAAGAAGATGATTTATAATATGACGCTGATTTAGATGATAATTCTGATTCTGATACTGATTCCGATACTTATTCTGATATTGATTCTGATACTAGTGATGAAGAAATTTACTATAATTATAGACGTACTTAATCATAAATAGATGAAGATAATTATTTTTAGAGATTTGTTTTTGAATTTGATGAATATGAAGATGAAGATGAAAATTATGAATATGATTGTGAGTAAAGAGGATTATGTTGATTAAAATATTTTTTCAATTATTTGGTTTAATTTCGTAAATTGAAATTTTTGATTTTTCTTAGTTATTTTTTACACTTAACGTTTTTCTTAACTACAAATTTACATTGCTTGCTTGTTCTGTTTGCTGATTAATATGATTTTATATATTGTGACTC
>FUAW101030.b1
ATTCGTTTATCAGCATTAATTTGGGTCATGAGGTTCTCGTAGCTGTTGAGTATCATAGACTCTATATTTTCGATGCCGAGAACGGTGCAGATAGTTGAGATTGAAGTGTTCCTGTTTAGTCCAAGAGTGTCCCTAAGGGAAGAATTATACATATTACGAAGACTTCTCATGCATTTTTCACTTTAGGCTGATGTGATCATGATTGCTGAAGCATATTATAGCTGCGATTTTATAAAAAGTTACCAGAGAAGGAGGCATGGAATAACGCCTAGTTTATTGTAGCGCCACCTCTTGAGCATTTATGTGAGATTCTTTGCCTTTTCTACTTTCTTGGCTACGTCTTTGTGAATTTTACCCACATTATTGATGACTAAGCCGAGATATCTGAACTCCATGACAAGATCTATACCTTTCGCTTGTCTTAGTCTGAGAGAGTCCTTTATGT
>FUAW101033.b1
ATTTCTTATATTTCATACTTTTTCCTTCTAACTAATTAACTATATATGTTTTGTTCAATATTTAAAAAAGTTGGTGCATCAGACTTATGTT
>FUAW101040.b1
GTTAAATTTAAATTTTTTTTGATTGGTAATTTTTTTTCTTCACAATTTTATTTTTTTCATTTTTCTTTTGTTCTCAAGTGACATAAATTCTGCCTTCACAACTTTCAATTTATTATCTCCATCGTGCAGATTGTAAACGATAAAATTATTGTCTTTTGTATTTTCTCTTATGAACTTGTAGAATTCTCTCTTATCGAGTTCAGTGTTGATCGATTCGTACATCGATTCCAATCCCGAATTATTCTGCTTACTCATAAAAAATATATCTACATTCGATCTAATAATATTCGTAACAACTATTTTTGAAAATTGCACTAGAGTCATAACCATAATATTGTAATGTCTAGATTTGGAATACAGATCATCAAGTAATTTACTTCTTTTATTTAAATTAATATCGTCCAGTACTATAATCATGTATTTCTTTTCTTTTTTCAATTTAAATTTTTG
>FUAW101041.b1
AAGAAACTTCATTTATAATGTCGTGAGTTTTAATCATCGCCTGATCAATAATGTCGATTCTCTAACTTTGTTCTTCAATTTTTTAATTGAGAGCTTTGATGCCCATTACTAAATAGGGAATCATTGCAGATTCAGAAATAGTTTTTGTTTACTCTTTCTTTATGTCTTGAGTTACTTTTTCTTTATCAAATCCTTTTTAAGTAATGTAATTGTCATTCATAATTTGATAATCTGATAAAACATAATTAAAACCTAATTCTTGAAGTTGTTAATAGGTAAATCCTTAATATGTTCTGGATGATAATGCTTAAATATCTCTAATTTATTTTTAATATTTTTCTTTGTCTTCTTCTGAGATATTTGGATCTTGTAATTTTTACAGACATTAAGCATAGGTTTCATCATATCTTTTACCATAAGAATAAGTTACAACATCTAATTTCAGTATTTTATTTAATTAATCTTAGTAATTTGTTTTGACTGTTATGTTATCTTTGAGATTTTCATCAGAAGAAATTGTGTACTATCCATTACCTGAAATTACAGCTATTGATCCATTTGAATTTGTGTAATTTGTGAAAACAAATAATACACCAGC
>FUAW101042.b1
TCTATGATACTCAACAGCTACGACAATCTCATGTGCCAAATTAATGCTGATAAACGAATCCAAATGCAATTCAGAGTCTTCACTAAAAGCATCAAATAAGACATTGCAAGTAGGCATCAGCTGTTTCTACAAGCATCTACTCATAGGGACAACAAAGTTAAACAAAGATTCTGGTGGCAGCTCAACAACAAGCATGATGAACTTATTAAACTCAATATATATCTCTAGAACCCAGCTGGGCAATTC
>FUAW101050.b1
TCTCTATTTCGATATGAACAATCTTTACGGAATTGCTATGTAATAAAAACTTCCCTATTAAAATTTCAAGTTTATCAAAGAAGAAGAGTTTGAAAAATATTCTGCAGATTTCATTCTCAATTACTCGAATGGTAATAAAGGTTATGTTTACGAAGTAGATCTCGATTATCCTTAACACCTTCATGACAAACATAATAATTATCCTCTAGCTCCAGAACAACTCACTGTCTAGTATGATTAACTCTCA
>FUAW101055.b1
ATAAAAATCATTTCTTTTTTAATTTTAATTACGGTAATTTTTTAGTTTTAATCTCTGCGGCACC
>FUAW101063.b1
GGCTCTCTCTATATCAAATACTCGATGTAAAGATTCTTGTAGATGTATGGCTAAACTTTAGATATCTCTGCATGCAAAATTATAAATTAGATCCATCATTCTACTACACAAGTCCTGGACTTGCTTGGGATGCAATGTTATTAAAAACAAATATTAAGCTTGAATTAATTTCAGATCCTGACATGTATTTAATGTTTGAGAGACAGTCAAGAGGAGGTATTTCTACTACAGGAAATCTTCGTTATGCAAAATCGAATAATCAATACGTAGAGGATTATAAAAAGAATGAAGATTACACATAAATTATCTATCTCGACATGAACAATCTTTACGGCGCAGCAATGTAAGAGAAGCTTCCAACTTCAAATTTCAAATTCATTGAAGAAAGTGAATTCAAAAATTTTGATTTAAACTTCATCTTGAATTATGACAATGGAGATGATGGATATGTATATGAAGTAGATCTTGAATATCCTAAAAAATTACATGATAAACATAATAATTATCCTTTAGCTCCAGAATAACTTTCAGTCAAATATGAATAATTATCTCAATACAACAAAGATGCAATTTCAAAATTATCCTAGGAAGACATAAAAATTTCAATGGCAAATATCAAGAAGCTCACTCCTAATCTC
>FUAW101064.b1
TTGAACAAGAAAACATGAATGACAGCTTGTGAAATGTTTTATCCTACTGTAATCTTTAGCTGGTAATCATTGTCACTAATTTCCTATCCACCAACAAAATTTCTTTTCATTGCTAATTCAGGATTCAAACAGAAATTTAGCATGTAAACGCTGTTGTAATAATTAGACGATGGATTTACAATGTGAAATTATTGAGGGAAGTGTTTTTAAATCTAAAACAGATTGTGAGTTTGAGTCATAACAACATTATTCATGGTACTCTAATTATTCTTACCCAATAGCTCAAAAGCTATCACAGGAACAAGATTTTAATAGGTTGTTGTGAAACTATCATTATCGCTCTTATTTTGGATGTAGAATAGCATAAACGGTATTACAGCATCTTGCGTCAGATTAAACTTAAAGGAATTGTTAGCAGTGATATTATTCCAATTATAGGAAGCATGATTAATCTACAAATAACGATTATCAATACATTTCAAACCTCTAAAATATTTATCTTGAGAATCTGTAATTTCATAATAGAAAACTAGTACTTCTGAAACTGTTAATTAGACATTATCTATGCTTGCAGTTGCGGTATCTGCATTAAATTTAATGTCAATTCTAATATCTCCGAGACTAGACATTGGTATTGCTTGTTTAGTTAGGAAA
>FUAW101074.b1
TTTTATTAGAATCTTATAGAGCTCTCACTTCTCTACAAAATGATTTATAGTAGGTTGATCTGTAACTCTTTTGTGAATTATTAATAAAAAGAAACACAGAAATTTTTATGATTTTTGTTTCATTTATTATTTTATAAAAATATAAAACATTTTAACAAACACATCACATTAAATACTCTCCTTATTTTTATATTATTTAATCTAATTGATTGGTAACATGTTTTATTACATTATTGATTAAGTTATCAGATATGTTATCCCAAATAGACTATACAATCTCAATCAGCTGACCTCTCGTAGAGATAGGATTCTCAAAATTTGCTTTTCTAAAACTTTTTTTCATGTGAGCCCATATTAATTCAATTGGATTAATATCTGGGCTCCATGGCGGATTTTAAAGAATTGATATTTTGTTTTCTTAAGTAAATTAGAGTGTTTCTTTTGATACATGTGAAGGGGCTCCGTCCTGTAATAATTAACATTATTAATATCTATAAAATTTCCGTTTGAATGGAATGAAACTCTATTGTAGGCATTTTTTATACTCAACTGAATTCACTGAGTTTTCATGAACGTAAAGCTAAGACTTACCTTTAGCGCTTATACAGGCCCAAACATGAATTTACCTGTCTTTATATTGATATTGCTTCCTTTTTATTGTTTTATCTTCTATGCTATGATACCAAACTTTAAAACCATTTTCGGAAGTAGAAAAAATGGCCTCGTCACTAAAAGCGA
>FUAW101075.b1
AGTTTAAATAATTGACTCTTATTACTTATAATAATATTTGAATTAATTAAAAATTTTTTTTATATTTATCATAGATGTCTTCAAGATATAATTTAAATAATTTCTTTTTACTATAAGATACTCATATATAAGAGATATAAAGAAACTTAAATTACATAAAAAATAGATATAAAAAACTAAATAATTTATATAAATGGTTAAAACAAAAAAAATGAATTTTTTCCCATTAAACTATTTAAAAGGTATTTTTATCTAAATAAATTATATTAAAATGTAAAAATGCAATGTTTAATTAAAATTATTTAAACTTTTTAAATTTATTTTAGGTTATTCGGCTTTTTTTAATTTCTCTGTAAATTTTATATTTTCAAAAAAAAGATGAAAGCCATTTAAATAAAAAAGATACACCTACATTTTTCATTAAAATACTATCTCAAATTAAATATATTTCAAATTATTATAGCAGCGTTCGAATTAAATTTCTAATGATACTTCATATAAGGAAAAAAAGTGTCTGTTTGGAATATTTATACTTTGATGGATAAATATACAAATTTAATTTTATTAAATATAAATTAATTTATTAGTTTTTTTATTAATTTGTTTTTATTTTAATTCATTTTTTTTTCTCTCAAATTCTCCATTTTAA
>FUAW101077.b1
TGCGATGATTGTGCAACGATTTAGCCTTAATACCCACTGTCGAATGTAATTTCTAAGTAAACAATAAGAAATTATAATAGCCAATAAAAAGTTTAGAAGAAATCGTATGTGAAGGGCGGTACATAGTAATATTTGAAAACTGAATACTTCAATGTTGTAAAAAATTTAAAATTTGATGAAGACTACGTGAAGGATGTGCAATAAATGATTTATGAAATTGTCGATTTCAATGAAAAAGTTATTGAAGTGTGCAAGCAGATAGCTAACAGCTTTTTCACGGTAAAGATTTAAGAAAAAATGTTTAAGAGAAATTATTTTATAAATCAAAATTCTGTTTTATTCTTTGTGCTGATCCATTTGAAAAAATTTGACATATTGGATAAGCTTATTGGCAAATTTAACTATGGAAGTGACCTCAAATTGAAAAAATTATATTTGAAGGAGAGGGACAAATTGGATTTGAAGAGTGTAGCCGATAGTAAAATTAAATTCATTTAAAATTTTGTTGATCAATCTTCTGAACTGGCGGAAATGTCTGATTCCTTCTTTTCCAATTAAATTTTCGATTTGATTTTTTTTCTTTGATGGTTCTTTTTATGATTTAAATTATTTTAATTCTTCTTTTTGAATTGTTTTTACTTATTTCAATTCTGCTTGATGTTTTTGTTTTATGAGTTCAATTTCTTTTTGTGATTTTCTTTTAGGG
>FUAW101079.b1
CGAGATCCGCAAGCTGAAGGAGGACAACCGAGCCCTGCACGAGAAGATCCACAAGCTCAGGCACGAAACAGAAGCTTATTTCTATAACCAGTTCTTGCACAACCAGCGCTTTTATTTTTAGCATTCCTAAACTAATGATATAAAACAAAAACAAAAAGATTGAAAATAATAAAATAAAATAATTTCATATAAATAATATATGGACAGCTCTGTTAACGACATCCTCACCTACGTCTCCATGGGTGTAGCCGTTCTCTCGTGCGCCTACTCGGGCATCGTGCACTTCCTGCACAGGAAAAACAGCACCACCTCCGACATCAACACCACGATCAAGTTCAACAGCCTCGACAGCAACATAACCGCCATCAAGGAACTCTTCCAGAAGCTCGTCAAGTCCAAGCTCTTCAGCGAAGCGGAGGACATCGAGAACAGGGTGCAGGATATCGCCACTCACGACTACGACAAGATCAAGGAAGAAGTTGCCACTCTGGTGAGGCATGACGGTAAGTTCCTGGCACCCAGCGCAAGGAGCACAATCATGACGAAGGTCTCCAACATCCTCCACCTCTCACAAGCCGTAGAGAATCACATCCAAACACTAGGTCCCAACTCGAGGGCTTCCCTGGCTGCTCCCAAGATAGTTTATGAGATAGCACCCAAAGCGAAACTCTCTCTGCAACCAAAGGTTTGAAGCTCTCTTTTTTTTTTCTTTTTCTTTTTTTTTGTTTTTTA
>FUAW101080.b1
GATTTTATTTCTTAAACTTTGAATGATTATGGATTGAAACCGCATATTTAATTTCTATTTTATCTATCTAAGACTGAAGGGCTAGAAAAGTAAGAACTTGAAGTTTTAAGTTATTTAATTTTTATAATATGTATTTCATATATTGCCTAAAAAAAAGAATAAAACATTTAATATAATAATCCAGAATAGCAACAAAAGGATTTATCTTTTTTGATTGATCTTAGAGCTAGAATTGCTGATTAAGTGAAAAGAAATTATTATGATCATTTCTAATGAAAAATAAAATAATCAAATAAATAAAATAATAAAATAATAAAATATGTGCTATTTTTCTATATTATAAAATATCTGTTGTTGAT
>FUAW101081.b1
AACAGATTTCTTGTCATCATTTTGCTAGAAAGTATGTAGCAATCCCTCACATTCGTGTAAAGTTCATCTCTCTTAGTGTAGAGCATGAGATTTCCAGCTTGTTCTGCTTGGTACTTAAATTAATTGCTGAAGAGATTGTCTTAACCTAATATAAATTAGTTATCAGAATTTTGAAAAATTTCTTTGTAGGCCTATTGACTCATCTAGAGACGAATTTTCCGTTGTTGTATTATATTATTAAACAGAAAAATAAAAATTTGATCTATTTTCATAGTTCGTAATAACTCATCTATTTACCTCCTGTTATCCACATTATCACACCCTTATCAATAGCCATGTCAACAATAGCCATCATTGCTGGAAGTATCACAGTCATTTTACTAGATTTTATGTTGTAAGACTTGAAGGTTGTTTTAAAGATTCTATCAAAAAACAAATTGTAGGTGAAATAATTGAGGACTGGATAGGTCAAGAAGGATGTGAGATTAGCGGCGTAGTAATTCTAAAATTGTCCAATTAAAGGAGGAACCAATTTGTTATTCAAAATTTTTGAAATTGATAAAGAGGTAAACATAATAGCCGCTTCATACAGAGACTGTTCTATGTTGTATTTAAAACCAAACATAGAAATTGTTATTTGAA
>FUAW101089.b1
AATAAATTTTATTCTTAAAATTTGTTAAAAACTATTACAAAAAATATTCTGAAAACAAAGGCCAAAATTCGATCGAACTCAAACAAAAACTAAAAGAATAAGCAAATTAAGATTTATTGGAAAAATTCAATCGTCTGTGATCAATATTAAGAAGGGATTCTTTTCAAATCAAATCTTTTTTCTATGTCCTCGATCGACTCTTAAATAGTTTTCTTGTTCCAAAGTAAATATCTAGACCAAAATCCTGCCGACAAAACATCTTTCCAATCTTCTCGAGCTTAATGCCTTTCTATGTACCTCTACTTTCTCTCTTCATCTTTATGTTGTAAATAGTCCTAATAGCCCACTTATCCAATATGCAAAGTTTTTTTCCTCTTTTTCTTTTCATCAAAAATTACAACTTTAACTTTTTTATTATCTTTTTCTGAAGGACCTATACTGAAAAAATACATTTTATTGCAAATTATATATTTTAATTTTAAAAATGGAATCTAATGTAAAGTCTATTGACGATCTTGATATTAAATAGCATAGCACAATAGTTGTTACATCAAAACGTGCTACCGGAAAATCTGTCATTGTACAAAATCTCTGCTACAAACTAATTAATGAATTTTCTTACTAAGAGCTCATAATGTTTTCATCTACCGCTCACTTAGAAGAAGAATGGGATTTTATCAAAAATATTTACAGCGATTCAGAATTGGATGAAAAGTTGTAAAGAC
>FUAW101091.b1
TCAAAAGAGTAAAACCTTTTATAGCTATGCTATTATAGGATAAGAAAATGTTTAATAATATCTTTATAATAAGCTAATAGCTCACTTTAAGTTGAAAGAAATAAATTCTTAGTAAAAGGAAAACTTAAATGAGCATTTAGGATTTTTCTTAGAATTAGTTGAATGAGTAATATGTTTTTCTTTTATATAGGTTATTTTTCAATCTTTAAATAAAACTTATTCTTTGTAGCCATTTAAACAACCACCTCTCTCTCACAATTCTAAAAAATAATTTTTTAAAATGTAGAAGCTCGAATTTTTCTAAAATAAAGTTAAGAAGATCACCTTTGATTAAATCAAGTAGATAGAAAAAAATACTATGGAAAAATAAATAAAGAAAAATGACATCAAGAATGAAAATCTGTAAGAGGCTGATGAGTATATCAGCAATTAATTCATGAATTTCTTAACTGCTTAGTTTTACATCTTTCAAAGAAATCCCTGAGAAACTTAAAAATAAATAAGTCTATCAACAAGAATAACGAACGTATATCAAAAAGAATTTAAATAGAGTTGATGTGTGTGTAAAAAGTCTTGGACATCAAAGACTAGTAGTACAAATAGTCAAGTTTCATAAATTAAAAAAATTTAATGATTTCTAAACAAGAGTAGATCAGTTATAATTGACAGTCTATTGAAAATCACAATTTTAATTACTTTTTCTATTCTTTTTATTATTTGAGC
>FUAW101097.b1
ATGTTTTTCAATATTACGCGTTATTAATTTGATATAGATGGAAATCCAGCTACTATTAATTAAGTGTCTAGTAGTGATTTTCCCGGATCTTTATTATAGGTGACGTAGTTATTATATTTCGTCAATTTTTAATAAAAAAAGAATAATCTGTCACTTTATGATATATTAAAGGAAGAAAAGGCGGTTGAATTAAAGTCGAATTATTCTCTTCGAGCATTAGCTATATTAGAGAGAAAAACTATAGCTAATTAAGATTAAAATTGATTGAGAAATCGATCAGTCTCCTCTTCATTTAATTAATCGTCTCTTTAATTCTTTCCACTTTCCTTCTGAGTAGTGGTCTCCAATAGACCCTCTTATTATTATTATTTTTGATTTTATTCGTCTTATTATTATTTTTATTAATTTTCTCTCTTTTTCTCATTTAAACAGGTTTGTTGTAATTTTCGCCATTTCTTTTGGTTTTGTGA
>FUAW101099.b1
ACTCCTTTCTCTGTTACCAACATCGTATCTCAGCTACTCTATCTGCCTATTAAGCTCCACTATTCTTCCATTAAGAGTTTACTTCTCTTATTC
>FUAW101100.b1
TTTATTGTTTTATTTTTTATTTTTTGAATCTATGTCATTGTGTGTTTGAATTATAATTTGGTTGCGAATTCGGGAATATACACAAATATTCCTTTTAAAAAAACATTTTATTTTTTAATACAATTATATATAAAATTTTATGTTTAAAAAATGTAATAAGAAATCATAGATGTTTACTCAAAAAATTTTACAAGCGCATAAGACATTTACAAAAAGCTTAACAAAAAATACACGCTACAATAAGTAAAAGATGTGTTAAAAAACATCGATACAAATCAAATATACGCTAAAAAGAACGAAAATAAACACCTCTCCATACCCATTTCTGCTCCAATCGGCTCATTTCAAGCAGATTTGACTTTCTATGATCAATTCAAACGATAGAATCACGGCTACGGCATCCTGCTTACAATTATCGAAATCAATACCCGATTCGCTTATGTCTACCC
>FUAW101105.b1
AGCTCTGTAGTATTTCAATGATAAAAGATTTATATTAGAAGATGGAATCAATAGCTATGCTTATGGTCATTACAAATCTATACAATAAGAATGATAATGGAAGCAATTTGTTTTATAATTAATTTTATATCTATTTGTTTTATAATTTTTTATTTTTGTTTTTAAATTATATACATCAAAATAATCATCCACACAAAATATTATGACTTCAATTGAATTATAAAAAACTGAAAAAACTGAGACAGTATAATCTCCTGCACTTAATTTACAAGAGATGAAAGCTAAGCATCAATCAGCAAGAAATAGAATTATTAAAATAAAAGTAGAAACTAGAACTTCAGCAGATAAAAATCTTACATAAGGAAGAACTTAAACAATTGAAGAAGTTCAATACTAAGGCAAAACAAACAAAAACAAATAAAAAATAAACATAAAAAAAAGTAGAGTAGATTATTGATCATATCTCTAAATCTTCGTCTGATAGCGAATGAACTAATCTGTCGATAAACTGAATTTTATCGATTTTAATTTTTTTTAAATCAATTTTTTCTTTTTCTTTCTAATAGATTTTCTTTAGCTTCAAATCATAAGAGTACTTAAATCTTGGTAAAATATGTTCAAGTACATCAAATCTCTTCAAATGTACTAAGACATAGAACAAAACCATATTTTGATTGATTAAGAAATTTCTTT
>FUAW101109.b1
AGGAAGAATAAAAAACATTAAAACTGGAAAATTTTTGAAGCCAAATGTTAATACTCATGGTTATCATAGAATTAATCTTTTTAAAAACAAAGTCTCTAAACAATATGGAATTCATAAATTAATAGCAAAATATTTTATTCCAAATCCTTAATAATTAAAAAATATCGACCATATAAATAATGATAAATTAGATAATAGAATAGGAAATTTGCGCTGGGTAACAACTCAACAAAACAGTATGAATTAATTAAAAACAAAAAAAC
>FUAW101114.b1
AATAAATTAGATGATAACTTACGAGGATTTTTTATTAGTGGTTATTCTTAGTCGAATTATGATTTTACTACATTTAAAACATAATAAACACCAGGTTAATTATATCCTAAGGGATTTTTCAATCTAACAAATTTTTATAATAATGGAACCTACAATTGTTCATCTTATGCATTTATAGGACCAACATCTTGTTTAATGAGTGGTAGTGGGCCATAAAATTATCTTTACACTGATAATCCAAACAATAGTTACTTTTTATTTGATTC
>FUAW101118.b1
ATTTTTATACTATTAAGTAGAATTTAGACTGTTTTCTACTTTCACTATTATTCGCCATCGATCTTAAGTATTTACATCCAACACAATCTGTTTAATTACACAATTAAATTTTGTCTGCTATCTAGCTAGGAGGAAGCTTCATTCCTTTTCTTTTTATTACTAAATCAC
>FUAW101124.b1
GACAAAAATCTTATAATTTAATTTAATATTAATTCGATTCACCTCACCTCACAGTTT
>FUAW101126.b1
TATTAAGGCAGTGATATCGTACGATGACTATCTCATCAATTAATACAATATTACTTTCCAAATTAATTCTAAAACCTATTTTATTCCAATCGGAATCTACGATATTCCTTCTCTCTTAAATCAAATTAAAACTCTTGTTTCTCCAGATCTTTCATCTTTCCTCGTCTAATTTTCTTCTCTCGCTTACAGAATAACTTTCTCAGCGGCCACTAATTTCACAATGTCTTTCAACCAATCTTT
>FUAW101127.b1
TTATTTATTGAAAAAAATGTATTTAATATTGTGCTGGTCAAGAAAGTTCTTTACTAAATTATTATCAAATTCAGAACCTTCGTCTGATGAAATCGATTTCAAATTATCTTTCTCTGTTCTGTAAAGTTCTTTTAGACATTCTAGAATAGATTA
>FUAW101128.b1
AGAAAAAAATAAAGATTTTAAACTTTAAAAAATTTGATGATAACGAAGATTAAGATTTGTTAAATACTAAACCTCATAAATTTTTATAAAATTTTGGAAAAAAATGAGAACACATCAAGCTTTTTTAATTATGATAATGATAAAAATAATTCCAATCAAGTACAAATACCTATTCTTGTAAATTGAAGAAATGCCATCGCCCAATTCTCCTATACCTCTCGTAAGAGGATTATCAAAAATACCTTTACCTATTGAACCAAAAGTATCACCGATTGCATCTGTTGCTTTATCAAAAAATGTTTTATTTTCCTCTTGCCACTTTTTCTTTAACAAAAATTCTCTGTGTCTCTATTCTCCTCTTTCTTTTTTTCTGTAAGCATTCTCATTGTCCAAATTGTACTTAAACAGCTCCATCTCTGTCATTTTGCTTAAATCTAATTTTTCCAAGTGATCATCTGTAACTAGCATTTAGTTTCTAATAACATTGTTTGAGCCTGAATTCTCATCGTTCGTCAAAAAATTA
>FUAW101136.b1
AAATCATTATCTCAGAAAGAAAAGCAATTAAGATATACTGATCTACCCAGCCTCTAACTAGCATGTAATATAGAACTCTGCTTCTAGTTATAGCTCCAAGGATAGTGATGTGATTAGTACTTGAAGAAGACTCCAAAATAGCCTTCTAACACTTTGGAATCCATCCATACACCTATTTTTGATTCAGCATCAATCCTGCTTCATCAATAAAGATGGATTCAAAGTCTTTAAGGATCATTGGGGTCATTTCAAGCACAAAAAGCTCTCTTTAGCGCTTTGTTTCATTATCTTCCGTGTTTGGTTTGCAGTAACTCAGCCTTTTGTATGACATTTTGCACTTTTATTTCATGGCTTTCCTAAATCCAGATGTAGAAATAAACTATTCAGGCAAACCAAGCTCTTATGCATCCTTTTGTTTGATTTTTTCTGCAGTACTAAGAGTAAAATCGAGGTTTCTTTTATTAAAGTTCACCCATTCTTAGACTTATGGGGTAAATGTTATGGAGCGATCTGTAAGGCCTATTTGAGTACTGTAGTCTTGCCTCAATAGTTGTTTAACTGAAAGCATTTCCTTGTGATTAAGCTTGCTTTGCATCATGACATGGCTGTCATTTAAGCCTTATGAAATAAGCTCCACAGCAAGTAATCTTTTTTTATTTTTTCTTCAATTTTTAACTCTTTTTTAGTCTTTTTTTTAGGCTTTAGCTGCACTTCTTCAA
>FUAW101137.b1
ACTTGATTAGATTTTATTATTAATTTGTCTAAATTTGTTATTTGAGATAAGTCGATGAGGTAATTAGAATTAAAATTTATTTTGTCTGTCGGTGTAATAAGGAGATAATTGTTTTGATTTTGGCTAATCAGAGTGATTTAATTATTGACACTTGTAAATTACTGATCGGATGATTATTTGTTGTTGCTTACAGTCGAAGTGAGAG
>FUAW101152.b1
ATGACTCCAATTTATGTAGATATGAAAACAAACGGACTACCATCAGCTAAAATTATCGATGAAATCAAAACTGTTTACCCCTATCTCCACAATCTTTTCGTAAAATTGTTAGAAATCAAATATGGTGAATAAGCAAGTATCGCTCTGATGGATATTCAAGATGCAAAGGAATCGCTTTAAGAAGCAGAGCTAACTGGACAAATACAAAAAATTAAAGTCAAAAAACCATCAAAGCTAGAATTGGTTAAAAAGTGATGAAAGTATTTATTTTTTATTTTTTATTTTTCTTTATATATATAAAAATGCTCAATTTTACAAAATAGAAATTGCACATTCTAGGTGAAAATATTTTTTACTACGACAGGTATAATTCTTTAGACGAAATTGAATACTTTTCAAAATGTATACATCAAGATCTGAAGGATTACCTAGGAATTCAACGAGAAATTAGACTTCGTGAAAAATTATCCTAAGCAGTAACTAACGATCAAAAACGATACGAAGAAATAAAAATTCACAGGATAAACATGTTTTACGATTATTATTTAGATTAAGTTTTGCAGATGATGCAAATGCTTTATTATGAAAATTT
>FUAW101154.b1
AAATACATTCAATTTGTAAAATATTTAAATGAAAACTAGAAGCAAAGAAGGTGATATTCTTCCTGGATTGGCTGATACTAAAGGATAAAGAAAAATTATTAAATTAAGTTTGAAAAAACTATATCACTAAGATACTCTCCATTAAGATAAGCAAACAATACCTCAATAATATAACCTAAATATTCAATATGATAAGTTAATAATACCTAAAAAAGATAAACTAATTAATTAATAAGATAAATTGATTGTTTTAGATAAACCAATAATAGCTTAATAAGATCAAATAGTATTATAAGAAAAAAGAAAAAACTTGAAGCATGTAAATTTTTATTTATTTATTAATTAATTAATTTATTAGAAATATATTATTATAAATTTTTCAAAATTTTTAAAATAAATTACTAGGCAAAGAGCACAATTAACAATTTTAGAAAAGATTAGTATGATTTAAAATATGAAGAAAACGATTATGAATAAATTGATTCAGAAGAAGAATAGCAATTACTAAAAAAGAGAGTGCCAATTAAAAATTTACATGTAGTTTGATATTTTTGCTTCTTTTTTTTTATTTTTATTTATTAG
>FUAW101157.b1
AGCAAGTCTTTAAATAAAAGTTTTGTCATTGGTTCCCTCTTAGAATATTTTAATGATATGATTGTAAAAATCAAATTTTCCAGCAAAAATACTGTCTTCAAAATTTGGGAAATGTTAATCAATTAAATCCTGTATGAAACTCATTTTTATATTTTGGTTATATAAGGTAAAAAAAATGTATTTAAGAGAAATATATTATTCATCTGATTTTCAAGTTAGTAACTCTATTATCGTTTAAATTTTTGTTGATATGGCTCAATTATTAGTTTTAATAACCATCAATAAACATCTATCCAACGATTCGATGAACGTAAAACCATTTGGGTTTTGAATCTTTGCAAAGGCAAACTCTCAAGCTTTAG
>FUAW101167.b1
GATTAATATAGCAAAAAAGATTAAAACAAGATAAAAGATTATGAGTAGAGATACAAAGAAGCTGTGATTGAGAGAGATGATTTATTAAGAAAATTATTTGTCTATGAAAATTAATTAGATTAAGAAAGATTAACTAACCATCAGCAAAGAGAGTACTTCGAGTAATAGCTAAGAACTGAATAAGAAAGTAAAAACTAAATTTATAGAGACTA
>FUAW101168.b1
AACTCGCCTGGTCGGGTGAATTCCACGGTGGCAAGCTCCTCACCAGCGATGACTACCAGCTCAAGCTCACCTTCGGCAGCAACCTCTCCAATATTGCCGTCACCGTCTTCATGTTCAAGTACCAAGTCGCCAAGATCGACAGGAGATCGGACTAGCAAGTTGAGTTTTTACTCTGATGAACTCCAGCTAAAAATGATTTTTTCTTTTTTTATAAATAAATTATTTTTTTCTTTTTTTTTTTTATTTTCTCTTTATCCTTTATTGGGTGCATATTATATACAAACAATAGATTAGTGATAAAATAATTAAATAATAAATATATTTTTTATATGACACCAGAACAGAACGAAATATTGGCAGAGGCGATCGCCAAGTGCAGGCTCTTCTTCGTCAATGAGCTCGGAGTGCCCGAAGCAGACTTGGACAAGAAGCAGGAGTACTTCAACCTCGAGTTCATCAGCAAGCACTCCACGTTCATCAAGATGCTAGGCAGGGATGCTGTGGCGGAATTCATGTTTGCTGCCATCCTGTGCGAGTTCTCCCTCAAGGACACCATTTCCGATGCGAACAAGAGAAAGCTGCGTGAGTACATCCTCTTCTTCATGGAGCTTATTGATCAATGAAAAATCATTTTAGACAAAACATTTTAATAGTAAAATCATT
>FUAW101169.b1
TAAGGTTCATTCCAAGTTGATCTAACTTTTTATGAATAATTTAAAAGACAAAATCATGGATACAGTATTCTCCTAACCATCATTGAAATTGATACTCGTTTTGCTTATGTTTTTCGACTCAAAGATAAATCTGCCTAATATATTCTAGAATGTTTAAAAGAACCTTATAGAAAAGAGAAAGATAATTTTAAATAGATTTCATCATACGAAGGATCTGAATTTGATATTAATTTAATAAAGAACTTTCTTGACCAGCACAATATTAAATACATTTTTTTCAATAAATAAACCAATTCAAATGCTACTTCATTAATAGAGAGATTCAACATGACTATCAGAGACAAAATCTCCAAATATCAAAGCTTCCATAAGCAGAAAAATTTCA
>FUAW101175.b1
TAAAGTAATTATTAAACATTTATAAGATAATATTTATTCTTTATAATATGACAATATAAATAATTATAATATGTAAAATAAATATCAATTTATTTGTTATAAACATAGTGAATATGTAAGTATAGATAATGTAACATAAAATAAATAAATATTTGA
>FUAW101182.b1
ACGATAAAGACTTCATTAAATATACCTTTATTTCAAAATTCTAGAAATTTGTAGATGA
>FUAW101183.b1
ATTAATTTCCTTATTTTTATACATTAAGATATATAAAAATAGAAAAAATAATCTAATTTTAAAATTTGGATAAAGAAAATTAAAATTAAATCCAAAAACTAAGGAGAGTGGGGGGGGGGGGGGGGGGGG
>FUAW101191.b1
TTTATAGTTGCATTTTTTAACGCTTCTTTAATTTATTTGTGAGTTATTTTAATATTTTATTTTTCAAAATGTTTTTTTATATCATTATTATTTTAAAATGTTTAATTATAATAATCAATAATTTTTTATTTTAATTCATCGTTCATATTCATACTCATATATATTCATAAGATTAAAAATCATATATAAATTCATAACAATAAATTGATATATATAATTTGAAGATTTATTTTTATTTTTTTATATTTTTTATTACTCACTATTAATTTATTCTAAAATTACCTATCGAATAAGAATTTATTGGATCAATTTATACTCTTTTATCATTAAATGAACATAATGCAATTTTTTATTATTCAATAGTATAAACTTAATGTTAATATGATCTTAAGCTATATTATGTAACTTATTTTATTTTATTATAGAATAAACAATCTAAATAATCTTAATGTTAAATATTTTTATCAACTACACTTTTTTTAATACCTTTATTACGTTTTTCATTTTTATTTGATAATTTTAAATATGAATAAAATTTTGATCTTAAAGCAACAAATTCTGTTATAATATCATTAATACATTCATCTTTTGCATTTCCAATTTTCATTGAATTTTAAATAAATTATTGTTATTATTCTTTATTCATATTATTATCAATAAAATATTAATTTAATTTATTATATAAAGGAGATTATGTTTTTAAACCTGAAAAATCATAATATTAATTATTTTTAATCATATTATCATAAATATCATCTTTTGTTTTAATTTACATTACTAAACTATCAGTA
>FUAW101192.b1
CATTAGTTTATCAGAACATATTCTGTAACATTTCCTTGTCCTATCATAGCAATAAAAGGTTTTACTCTTTTCAAAAGATTAATATTCTCATAGAGACCTTCAACACTGTCTAGCCTTTATTCATCAATTTTGAGATCTCTGACTAAAAAGGTTTTGAACTTCTCAAGAGTTTGTTTTAATAATTCTTCTTTTGAAATTTCTGGGATAATTAATGACATTTTAAAAAGTTTATATTAAATAAGAAAAAATAAAAATAAAAATTATTTTCAATCAAATAATGGAGTAACACTCTATTTACAATTGTGTTATGGTTCAGTACAGCCTAAAACATTAGTAAGATAATCATTTCTAAATTAAATTGCTTCTTCCTTCTTTAATCCTTCTCTCAAAACATTGTAATGATAATTACATTCTTACTTGTAATATTTGTCTAATTTTGCAGTGTAAGTCTTAAAAATTTATTCTGGATTAATTGTTACACAAACTAATTATGTTCTTATTTCCATATCAATATCATTCTCATCATCCTCGAGATCATAATCATTATCTATTTTATGGATTGTAATAACCGAATAGATTTTTTCTCTATTCTCCAATTCTTCTTCATGTTCAATTCTTTATTACTCTATTTATTTTTGTAAATTTTAACATTTTGATTGTAAATTATTTATGATTTAATTGTGTTTATCTTCATCAAATTATTTTTGATAATCCATGTAATCAAAAACTAAATCTTCTAATTATTGTAAATATTCTAAAAGATCTTTACGATTATTC
>FUAW101195.b1
CATAGAAAGGCATTAAGCTCGAGAAGATTGGAAAGATGTTTTATCAGCTGGATTTTGGGCTAGATATTTACTTTGGAACAAGAAAACTATTTAAGAGTCGATCGAGGACATAGAAAAAAGATTTGATTTGAAAAGAATCCCTTCTTAATATTGATCACAAACGATTGAATTTTTCCAATAAATCTTAATTTGCTTGTTCTTTTAGTTTTTGTTTTAATTCGGTTGTTGTATTATTTTTATTCTGAGAATATTTTTTGTAATAGTTTTTAACAAATTTTAAGAAT
>FUAW101199.b1
AAGTCCCGCATAATACACATGTTTAGATCCAAACTATCGAATTGACCACTCATAATTAACATACAAAGAATTTGATTAGATTCCAGATTTAAATGC
>FUAW10120.b1
TTATTTTTATTTTGAGAATATTTTTTGTAATAGTTTTTAATAAATTTTAAGAATAAAATTTATTTAGCCGAAGCTATGTAACTGTTTTCGCAAAGAAACATTTTCATGTAAAATTAAAATTCCTCGTCTTGTTGAAGCTCTTAATAAACACCAACGACATTAATATCGATTGTTAAAAGTAATCTCTCAATAAAAAGAGCGGAGGATTCAATAGAATCTTAAATAAAAGTGTTTGATCTACTAAATAAAAGTTCGAATTCAATCGATTTATGAATAAGTTTTAATTCTTCAAGATTTTTAAGATAAAGTCTGGAGATAAATTATTATTATTAAAATTCGTTACTTCCGATAATATGAAAAATAGATTATTCTTTGTTGAAATATTAAATAAATTTGCGTATTTTCACCATAAAAGATTTAATTTCTGTTTCTTAATCTCCTTGATCTTGTAATTCAATTTATTAGATTGGTTATTGTTTTTGAATAATAATTGTTGGAGGTT
>FUAW101215.b1
TCTTAAAATAAATTATTGATAATCATGGTTATTCTTTCATAAATTCTTTGCTTTCTAAAATAAATAGATGGTCTTTTATTCATTTTTGAATGCAAATACCTTCATTCAATTTTGATTGAATGATAAATTTTATAAAACTTACAATTAGTTTTTACATCCATATTGAAATATGTAAAAAAAATTCAAAAAAGCAAAAATTTAAAAGAAAAACATTTAAAATTAATAGCCAGAAAGCAGACAGTACATGCATAAATAAAATTGTACAATTACTTCATGATTAGATGCATTCTAACATTTATATATTTAAGAGATATTGTAGCAAATATTGTCACATGTCCTTTTGGGACTGTTTGATTTTATCTTTTCTTCTACCTTCTAAGACTCTTCAAAGCAACATTTTTAGCCTCATTTCCTTCTTCAGCACTCTCTGAGCTTTCTCTTTATTCTTGTCTTCTTCAATTTGATCTTTGTTGACCTCTTGAATAGAGATTAGCCAGATAAAGGCTACAGTTTTGACTTGATATCTTTAAAAGCTCTTTTTATATATAAGCAAATTTATATTACTAATTCTGTAATTAAAATATCACCAACTTTGTTGTCAAGTACAGATGGTGATATTTAATTTTTATTTCTTTTTAATAAAATCACAGGTAGATCTGTTATAAATTTTTAC
>FUAW101222.b1
CAAAGAATAAATTGCAGAGGCAATAGCTACTCCTACAGTACTATTGCTCCTTCAAATACCAATTTCTATGTTTGGTTTTAAATACAATACAGAACAGTCTCTGTACGATGCAGCTATTATGTTTGCCTCTTTATCAATTTCAAAAATTTTAAATAAT
>FUAW101223.b1
AGGGCGAAAATTCTCATTCCGCCCTCCTAAAAGATATAATATACAAATGAAAAAATAATCTGTTGCAGCTTG
>FUAW101233.b1
AGGCTTGGATGCTTACTACAAGGACAAGGATGTTGATATCAGCAAATACTAGCAGCAAGCTTAGGAAGACTATGAACTCAGTAAGAGTAATTACTTGGGATTCATTTGGAAGCGATTCAAATAGGGCTACGATAGGAATGCTCCTGAATTTATTGCTTAGAAGTCGAAAGAAATCTTTTACGACAAGCCCAAAGACTTCATCATTAACAATCCTGTCAGTAAGATTATTGGTGACATTTACAACTTTCTGAATTCCCTGATGAGCGATTGGTACTTAGTGCTGATTGGAGGTGTCTTCTTAGTGATTTTCATTAAGAAGGTTTGAGTGATGTTATTTAAAATAATTTTTTTTCAGATGTCAAAGAGATCATTGTGTTTTTTCATTATAGGAACTTTTTGCTTTGATAATATGTCTTATAATCGCTGCTATAACAATTCTATCATCTGTTGATACTAATCCTATAAATCACTACCTTTTTCATCATCTGCACATTCACCAATATAATATTATAGTTGTGCTATCTTTTATTTTATACTTTACACATCG
>FUAW101250.b1
AATCTGTAATTTCGTAATAATACATGAGAATCTCTGAAGTAGATAACACAACACTACTCACATTCGCTGTGCTACTGTCAGCTTTGAATTTAATATTTATTTATAATTCTCCTAAACTGGACATTGGTATGGCTTATTTAGTTAAGAAACAATTTATGTCGATTAGAAACTCTGCGGTACCACCATTAGCTGCAATAGTAGTAGAATTGAGACCCTTTAAACTATTT
>FUAW101257.b1
TATAATCCATAAATCGATTGAGTTCGAACTTTTATTTAGTAGATCAAACACTTTTATTTAAGATTCTATTGAATCCTCCGCTCTTTTTATTGAAAGATTACTTTTAACAATTGATATTAATGTAGTTGGTGTTTATCAAGAGCTTCAACAAGACGAGGAATTTTAATTTTACATGAAAATGTTTTTATGCGAGAACAGTTACATCGCATCAGCTAAATAAATTCTATTCTTAAAATTTGTTAAAAACTATTACAAAAAATATTCTCAGAATAAAAATAATACAACAACCGAATTAAAACAAAAACTAAAAGAATAAGCAAATTAAGATTTATTGGAAAAATTCAATCGTCTGTGATCAATATTAAGAAGGGATTCTTTTTAAATCAAATCTTTTTTCTATGTCCTCGATTGACTCTTAAATAGTTTTCTTGTTCCAAAGTAAATATCTAGCCCAAAAATCCTGCCGACATAATATCTTTCCAATCTTCTCGAGCTTAATGTCTCTCTATGTACCTCTACTTTCTCTCTTCATCTTTATGCTGTAAATAGTCTTAATAAC
>FUAW101262.b1
AGTTTTCTAATAAAAGGATACTGTTGGCTCTAAACAACAATTCTATTTCGATGGATCAAGAATTTTAGATGCATTGGTTGATTCTCTAACTAATCCTGAATCAATTGGTTTTGATGGACTAGAATACAAACTGGATGGAGATGATCCAATTAAAGACAGAGACAATGTTGGTATTTTGAAAGAAGAATTAGGCACTGATTTCATTGAGAAGCAGATGCTCAAACAATTCACAAGAAATAATAACGTAGGAGATGAGACCATTAAAAACAATTTTCAATTGAATCTTTACAAAGATCTTGTCAGAACAAACAATTTCCTTGCTGCAATGTTCTTGTACTTTTTCCATAAATTTAACTACGATGCATGGCCAGAGGTTGTTCTAAAAGATAGTACTGAGGGAATAAATGCCTACAAAACCTATTAAACTAATGGTTTACCCTCTAATAAAATTGTTGATTAAATCAAAGCAGTCTATCCTTTCATGCACAATCTCTTCGTGTAACTATTAGAAATTAGGTATGGATCTCAAGCAAACATCGCACTTATGAAAGTTCAAGATGCTGAAGAACAATTAAAAGAAGCTGAAATTACAGGTTAGATCCAAAAAATCAAACAAAGAAGAATCCTAAAATCTCCTTGTCCAAAAAATGATTAATTTCATACGATTTTTATTTTTACTTTAACTGATATAGCCAAAAAGAATGTTACCATTCACA
>FUAW101267.b1
GTAATCTAGACTTAAGCATGAAAGAACAACAAGAGAAATAACCAGATCTGCTTGAAAAAGAATAATAATGATAAATTATAAATAATAATAATACTATATCTAATCTATGTTTTTTATTTCTTCATATTTTCATTACTAAAGTCG
>FUAW101281.b1
AGACAAAAATCATGCTAATCGGCAAGCAGGAAACTTACATAAAGGACTCACTCAGACTAAGGCAAGCGAAAGGCATAGATCTTGTCATGGAGTTCAAATACTTTGGCTTAGTCATCAACAACGTGGGCAAAATTCACAAGGACGTAGCTAAGAAAGTAGAAAAGGCAAAGAATCTCACATAAATGCTCAAACGATGGCTCTAAAATAAGCAAGGCATTATTCCGTGTCTCCTTCTCTGGCAGCTCTTTATAAAATC
>FUAW101283.b1
TTATTCTTATTATGAATTATTTATTTAATGCATAATTAAATTGTTATTTTAATTTGCTTATTACGTTATATATTGATTGTACATACTATTATATTCTTTTTTCATTTATATTTTTTATAATTCATAGTTGTCCCTTTTTTAGCTCTTTCATTATTTCTTTTTTCATAAGTTTACTTTAATTCTTGTTTTTAATTTCTATTGTGATTGATAGTTTAATTTATGTTAGATTTCATATTAGTGCCATAATTTATTCTCCTGTCATAATTTGAATTGTTATATATAACAAAAAATGATAATGATCCCAGCCAAAAAAGGAAAAAATATATCTCTCTTTTCTCCAGTTTGAAATTATAAATAACACCATTTTTTTTTTTCGTCTACTAATCATTTCACTTGGAGGCGAATTTTACAATATTTTAAAAAATTTTTATCAAAGTTTTAAATATTTTTTTAATGACCAATATGGATTTGAGGAAAAAACCCTCAATTCAAATAAAGAGTTAGTTAATCAAAAATGTTTAATAAAATAAATAAATTTAAGAAACAA
>FUAW101289.b1
GTTGCCGGTGATCCAACAGATTATTGAACCTCAAATCGAGGATGATCAAGCACCTAAAAAAGGAAGAGGAAAAAAGAAAATTCAAAAGATCTAGATCCCTGAATTTACTATGACGACTAGAAGTAGAAGTAACAAAAACCAGACAGAAAATGCAACCCATATGATTTAGATTTTGAACTCAAGGCAGAGTCTCGAAACAAGGAAGAGATTATAAGAAACAACAGGTAGAAGTAAAAGTAGATATAAATATGATTGATAATAAACGAAGAACAACTGAAGGCCTCTGCTCTAGAAAAAATTTTTGTTTTTCTGCTGCCCCACATGATATATAAAAAAACCGACAACTGAAAAAAAAAAAAGAACACAAATAAATAAACAAACAAAACAACAAAACAAATAAACTTTTGCAGCCATGAGTGACATCCTCGCTAAATTCTGGTCCTACACCATCCCCCCTGCAATTGTGAGCACCCTCCACTTCCTCTTCACGATTGCCGTCGACAATTTCAGCCTCGAGCAGGCTGCCACTGACTCCCTAGTAACCTTCCTCTCGCTAGCCCTCACCAGCTTCCTCAACGATGTTCTTGTCCGCAACCTCCTGGGCGCCCTCACCAACTACTACTTCATCAATGTGCAGTCCTTCGTCATCGAGCCTGTTATTAGCGTCTTCGCCTACAACTGGCTCTTCAACTTCATCTTCCTCCAAATGTTCGAGGCCTACGTGCCCAAG
>FUAW101291.b1
GAAGTGCACGATGCCCGAGTAGGCGCATGAGAAAACGGCCACACCCATGGAGACGTAGGTGAGGATGTCGTTAACAGAGCTGTCCATATTATTTATATAAAATTATTTTATTTTCAATCTTTTTGTTTTTG
>FUAW101296.b1
CTTAAATGAAAAAGTTTTAGAGGAAAAAAATTAGCAAGTTTAGTTGGCAAATGCAAAAATAGACTAAAATAAATAAGATATACATTAGTAATACTTAGCTTATAAAGATAGTAAAAAAAATTAAGAAAAAGATATTTAACAACATCAAATAAGTGTCTATCAGGAATTGTAATATGATGAGCTTGACAGTTTTTAATTAAAATGTGATAGCGCTTTTACACAAGAAAGGAAAATAAAAACTGAGAGTATTGAGTTGCAAACTAACTTTTCTTAGAATAATTAAGTAGATAATAACATAAGTTAAAGTAAACCAATCCAGTAAAACAAAATATTTCCTTTAAAATTCGAAGTAATAGATCTTGAATCAAGTGAAGAGTAAAAGCTAATTTAATAAAAAAATGAGAATCCTTTAAGCTTATAAAATAATTTTTTACTTTAATAGTAATAAAATAATATGTTTTAACAATTTATGCTTCAAAACTACCAATAGCAGATGCTATACCCTAATTTTTTAAGCCTATTAAATCCACCTGATTCTTAAAAATCTCAAATTTTATAATAACATCTTTTGAATCAGTAGCAAGAATTATATCAAAAATAAAAAATAGTTACTGGAAAGCTAAATGATACTAGAAAGACCAAGAAGAAAAAATAAGGTTTTAAATAACTACAAAAGCTTGGAAAAGAAATAAGAAAATAAAACTATAGAAAAATTAAATCACTCTTAGAAATTAATGAAGATTA
>FUAW1013.b1
GAGGGTTACAGTGGAGAATTAACTTTTAAATTAGTTTAAAAGCAATGATCTTATTTAAATGAACATAAATGTGGAATCAATACCAATTGTAAGTGATACCAGCAATTCCTCCTACAATATATTAAAAGTGCTAATACAAAATTTGACTTTAAATAAAAGTGAATCTGTATCAATAGAAGAAGAATTAAAAAAAAAGTAGGATTATTATTAATCAAAATAATGATAAAAAAAGAAAAATAAAGACTTTACTAAATTAAAATGTCTACTTAAAAAATACTTAAATCTATGCTTCATGAACAATTAATTTTTTGATGACCCCACCCAACCTCCATAGCTTGCTTGAGAATAGAAAAAATAAATAATAT
>FUAW101306.b1
GCATTTTTTGTTCTTCTCTCCTTGTTGGCAACTCAACGCTCCAGCTTGGCCTTCCTTTCTTTCTCCTTCTGCTACTCAGATTTATTAAAGAGAAGACCAACCTAGCTGCCCCTGAGAATCTTTGTATTTACATCCTTGAAGAGCCTTTTTAAAAATAAGGTTAGGGCAATAAGAATACTTCAAAAAATGGCAGGGCAGAAAGAAAAAAAAATGAAACATAAAAAAATGGGTACTCAATCGGGAACAAAATAGTGGAGGTATTTTCTTCATTTTCAGGGCAAAAAGAGAAGAGGGGATCATCAGGCAGGTAGTGGTGGATGACATCCAAAAGAAATTGATTGTCAGG
>FUAW101312.b1
ATCTTTTTCAATTTCAGACTCTCAGAATACTTAAATCTCTCAATTATTTTGTCTAAGACATCAAACCTTTTTAACTAAACTAAAACAAAAAACAAAACGAAATTCTAATTTATGAAATAATTCCTTTTAAAAAAACTCTCTTTTATCTCTTTTTTACCAACTATTAAAAAGAAAATTTCTTTACAAGCATTGATAAATTTTTCATTTAGATCAATAATTTAATCAATTAATTCTTTAGATCCTTCTACATCGAATTCTTTAATTATATTGTAGTACTCAGTTTTCATCTATTATTTCACGCCCTTTTTCTAATAGTTTTTCTTTACTGTTTTTTAAATTTAGTAAGACAAAAAATCATTTACTAAATATCGTGGCTAAACTGTCGCACATTCGATACAATAAATCTAACCTCTACAAACTGAAAATTTCGTCTCTTCGCAATAGATACAATTTTTAAAATTCATTTATTTTTTGTTTAATATACTCCAAATAAATATTTTTAAAAATGAATTACATCTTCATAGATAGTTCTAAGATTAATCCTTCTTGTTTTTACAATTTTTAAGTTTAACTCAATTAAAAGGTTAGAGTAACAAAATACATTAAACTTATTAAAGCTGTGATCGCTTACGATGACTATCTCATCAATTAGTACAACAATACTTTCCAAGTTAATTCTAAAACCTATTCTATCCCAATTGGTATTTACGATATCCCATCTCTCATATCTCAA
>FUAW101344.b1
TTAAATTTTAATGTATCAAAGAATGTGATAATAATTAAATAGATTTAATGAGGGATAAAAAATATTGCCATTATTTTGCATGGAAATGCAATAAATGTTATTCAAGATTCAAAATATTCTCTGAAAATCATCCATTTTATAAATTTAAGGTACCAGTTTATAAGCTTATAATGATCTTTTTTTATTATCTTTCTTCAAATATTCCAAATTATTAAATAGAAAACGAATTTGATATTAATAAAAATACAATTTGAGATTTAAGATAAATCTATTTAAATGCAATTTGTGAAGCTTATAAATATAAACTAGAAACCATTGATTAATTAGTAGTAGATGGCAGTATTGTGGAAGTTGATGAATGCTGCTTTAAAAGAAAATATAATCGTTGCAGACATAAACATCAACAATCGATACTTGCTCTTTGTGAAAGAGGCAAATCCTTCAACAGTCTTTTATTATTTATAATTACAAATCTATCAAGCAATACACTAAAACCTATTTTATAAAACTAAATCTCAAAACAATGTAAGTTTGTGTGTAGTGAGTGATATGTGGAATGGGTATAAGTGATTTTTTTCTAAAGGGTACTAACACCACAGCTTCAATCACAAAAATAATTTTGTTGAGAGAAAATCATATAAAAAAAAGAAGCGCAACAGAAGTTAAATTATCTAAAAAAACAATTCTAATAAAAGAGGAGAATATATTCAATAAAATAATAAGCTCTATAAGTCAATAAATAATGAATTTATTCATACATAG
>FUAW101349.b1
AAAAATATTAATAAAATAAAAAAATTATAATCATATAATATCTTCAACATTTATATTTTAAAAATTAATTTTATTTTTTATATATATGATATAAGAATAAAATTTAGAAATTGAAAACATATTCGATAATTTAAATAGTAGTATTACACAAAATTCTTTATTACAGAAAACTAAATGTTGGTTTAATCTATTGTTTCAATGATTTTTAAATTGGAAAATTCAAAGAATTATTAGGAGGTGATTTCAATGAAAATTGGTAGAGGAGCATCAGGTAATCTATCGTATCTAAAATAGCAGAAGAATAAAAAGTTGATGAAGAAAAATTTTTAAAATCTCTATCAAACGCAAACGTAGATTTATCAGGCGATGATTTACAAGCATGCTATGAGAAAGCTTTGAGAAAATGTCAAGCTATTAAAACGATGGTGTAGGAAGAAGTCGATGAGCTATTCCCAATAGAGACTTTCCAGGATAAAATCGTCAAAAAATCTGGAT
>FUAW101355.b1
TCAGAGATATTGTAGATTTTAATTTATTGAATATGAAGTACAAATAAACTTCCAGATTTTCATGAGAGACTTTGAATATTGTGAATAGATATTTGGAAGGAAAATTTGAGTATAAGGTA
>FUAW10136.b1
ATAAATTAGATAATAGAATAGGAAATTTGCGCTGGGTAACAACTCAACAAAACAATATGAACTCATTAAAAACAAAAAAACCAACTTCTTCGATTTACAAAGGAGTTTCTTTAATAAAAAAATATAATTCATGGATGGCTTACATTAAGATAAATAAAAAACTAATCTATTTAGGATTATTCTAAAATTAAGAAGAAGCAGCATTAGCTTACAATAACAAAGCAAAAGAATCATTCGGAGAATTTGCAAAACTAAATATTATTCCTGAATGATTTTTCTTAAAAACAAAAAAAAATGATTTTTTTACCCTGAATAATGTTAATTCATTATTTGGGGTTTTTTTATTGCCCAATTTTTTTAGTAGATTTTTATTTTATTTTTGAAAATATAAAAACAAATAATATTTTTTCATCGAAAATTCTCTATGGAACAACTAAAATAATAATAGCATTAAGAATTATCTCTTCTCAAAGAAAAATAAAGACTTGAATTAATTAATTTAAAAGAAATTCACAAATAAGAACTCTAAAAATTTAAAACAGAAGCCAAATAATCTAAAAAAGAAACAAAAAAGAAAAAATCAAAAAATCAAATAGAATTAACTAAAAGTGAGATATCTGATTCTTCTTCCTAAGACTCTAAAACAGATTCCTAATGATTTAACAAATTTAGAATAAAATCAATTTTTTTATTTTTTATTTTCTTAAATCAATTTTATCTTTTTATTCCAATAAATCTTCTTCAGTTTCAA
>FUAW101360.b1
TTTTTTTTTATTTTCTCTTTATCCTTTATTGGGTGCATATTATATACAAACAA
>FUAW101365.b1
ATTTCCTTTTAATTTATAATAAATTATTTATTAATATTTTTATTTTATAATAAAATTTAATTAA
>FUAW101383.b1
AAAGAATTTTCTTGACCAGTACAATATTAAATACATTTTTTTCAATAAATAAAACAATCCAAACGCTAATTCATTAATAGAGAGATTCAACAGAACTATCAGAGACAAAATCTCTAAATACCAAAGCTTCCATAAGCAGAAAAATTTTATAGACGAACTCTAAAAACTTGTAAAAATTAACAACAACACTATCCATTCTTAGATCAATATGGATCCGCAAAAGGCTAAAGAAAAGAATTTTTCTAACTTCAATGCTAGAGAATAAAAATACATAGCTCTTTAAAAAATAGACGAAACATTCTAAATAAATGATTTTGTCAGAGTCTTCAGTAAGAAGAAGCAATTTGAAAAAGGTCAGAAGAATTACACTAAAAACATCTACTAAATATTCGCAAAGATGGAAATAATTTCATTCTCTAAAATTCAAAGATGG
>FUAW101384.b1
AGATTTTTTTTCTAATTTTTTGTTGTTTATTTACTCAATAATCTACTTGAAAGTCAATTTATTGAATAAAACTGATCCTTCATTTTCATAAATTATTATTAATGAATTAGACATGAAATTCATAAAATCTTTTTCATTTTTATCTTTACCAGTTTCCTTTGCATGCTTCAGATAAGAAATCTTCTGTGAAATGTAGAAATTCATAAACTTTTCGCATAAATATTTGTCTTATGTTTTTTTATTCATAATACCACCTTAGTTTTACATTTCTTCTAATTTTTATTTTTAATGTTGTTTCATTTCTTCTTTAACAATTTTAACGAC
>FUAW101388.b1
AATATAAAACAATATTTTCAAATAATGAGTTTTTTTGTAAGAGAAAAAATTGGTGATGATGAATAGTTTTTTTTCGATGGATCAAGATTCATAGATGCTGTGATAAATTAGATAAATGGAAGACACGAAGTTAATTAATACCAATATGTAGCAAATGGAACTACAGACAAGAAAAATATCGATGAATTAAAACTTAAGTTAGGATCTTTAAAAATGGAAAAACAACTACTATCTCAATACACAAGAAACAACACTGATGG
>FUAW101390.b1
TTTTGTTTGTTTTTTGTCTTTTTTTTAAAAAAAATTTAAATTATGAGTTAAGAAAATTAAAAGTGATTAATTTATGCGAGGTTTTATGGTGTATTTTTAGTGCTGAAAATTTGAATTAAATATTTTGGTTATTTTAAACACTTTTTTTTTATTTTTAAAAAATGAAAACACTGTAAAAAATTTTTGTATCACCCTTTTTATGAGAAGTTAGAGAAGCAGAAAAGTTGAATGAGAAAACTTTTTAAACAAAGGACAGATTCTGATAGAGGAAAAAGTGCCTAACAATACCAATAGCGGGAGTTTAGTTAGAATTCATTTGCATTGAAGATTTTGATTAAAAACTATTATGCGAAATTGGTACTGTAGAGTGATGAT
>FUAW101392.b1
CGTTATGAAAATTTTTAAATTAATTTAAGAATTCTAATTAATTTTGATTTTTAAAATCTTAATCTTAACGGATAAATATTTCGAATTCTTTGGTTATATTTTTTAGTGGAATATGATTGAAGTAATCATTTGCTACTTATAAATTATT
>FUAW101393.b1
GCAATTAGCTTCTCATAGATCTATATCTTAGATATTTTGTGATGAGTTGAGACTCCTATTTAGAGATCTGACCTTTTGATTCTGAACACAGCGCCCTGAATGACAGCAGTCAAGTACTTTA
>FUAW101394.b1
GTGATTTTCCAAAATTACTCTTTCTCTTAAAAAGCTCTGCGCCTAAATCATTTTTTACTAACT
>FUAW101396.b1
AGTTATCTTCAACTAGTTTACACTGATTAAAATCTCCAAACATAATCAACTTCAATCCTTATCTTTTTTTCAATTTCATTTCAAATTCATATGATGACTAT
>FUAW101399.b1
AGTAACACAATCCTTGTAATCAGTGTGGGTAATACTTTGCTTGACTACATATTATTTTATACCCTTCAGCTTTTTCTTATTTTCGTTGTTTGATGTAATGAAGTCGTAGCATTTTGCTTTGATGCTGATTGCTTCTGTGATGTTGCTGTTTGGTACTTCATTTTTCATCAAGCCTACCTTCGCTTTGTTTTTATTGATGAAAGTTTTTACATCTTTGTTTGTTTCTTCGCA
>FUAW101400.b1
GATGATGTTTAGTTTTGCAAAATCTCCATATAATTCTTTTGCTTTGGCATTATAAACTCTTGCTGCTTCTTCTTAAGTTTAGAATAATCCCAAATGAATTAGTTTTTTATTTATTTAAATGTAAGCTTTCCATAAATTAGTTTTTTTATTTAAAGAAACTCCTTTAAAAACTGATGAAGTTGGTTTTTTTGTTTTTAATTAGTTCATATTGTTTTGTTGTCTTGTTACC
>FUAW101405.b1
ATAAAATAGTAAAAATTAAGACGAATACATAAATTAATTAGAAAATAAATTCAGATAATAATTTTAAAATTCAGACA
>FUAW101407.b1
GATCTAATTTACAGAATCTTGGACTTGTTTGAAATGATCTGCAATATCTTGAGCATTTTGTTGTTAAGGTTGTACTGGTGGAACAACGGGTTAAACTACAGGTTATTGAGGAGGTTGTTGTGGAGGTTATCTTGGTGAAATAGATTGTTGTGGAGGTTATCTAGGTGAAATAGATTGTTGTGGAGGTTATCTAGGTGAAATAGATTGTTGAGGAGGTTATCTTGGTGAAATAGATTATTATCTTTATTATGGAGGTTAGACATTCTATTATGGAGGTTAAACAACCTGTTATCTAGGTGAAATAGATTATTATTGAGG
>FUAW101409.b1
TTTGGTTGTTCTCTCCTTGGATTTACTTTACCATTTTCTTTTACAAATAAATATCTATTTTTTAACTTTTGTTATGTTTTGTTTTTTGATATTTTCTTATATTTGATAGAAAAATACTGAGTTGGTCTCAAATCAATCCTTATATAATTAAAAGGGAGAATGCGATTTAGTTGAGAATAATGCAAATTTAATAATTGAGATATGCTTGATAGAAATAAATTTAAATTAAAAGTGACAAATATCTATTACCTTACTGTAATGGAAGATATCATCTAAACAGCGACAAAAACAAGATGGGGAAGATGAAGAAGAATTAGTGATTTCATATTACCTGCTAAGCAATACCAATTTGGAGAACTGCAGCTGAGGCAGAGAATTTGCATCCAGCACTTCATAAG
>FUAW101415.b1
AAAATTAATTTTTTTTTTGGTTTATATAAAATAAATAAAAAATAAAAATTTTAAAAATTAAAAGAAAAAAATATTTTAAAAAATAAAATCAATTATATATTCTGAAATTTCCATATGCTAGTG
>FUAW101418.b1
CTGCAATTGTTCTTCTACGTCCTGAGTTTTCATAATTGCAATGTCTAGATTGGTATTGTGCTTCAACTGGAGTAGCTTCATCATAATATTGTTGAGGTAAGGATAAATAGACTTGATCTCATCAATTATTTAGTCTGGAGGAATGCCGTTAGTACCATAAGTAGCATATTCGGTTTTGCCATCTCCATTCGTTTTTAAATCTTTTATCGG
>FUAW101423.b1
AATAAGTTATGAATATGTGTGTAAACAGATTTGATTTTATTGGTAAATTCATCTGATGGTAAATTATTTGATTTCATATTTTTATAAATTTAAATCATTTCTTACATATTTTAAAAATTTTTAATATTATCAATATCATCATTATTAATATAATAATATTTGTGAATAAAATATAAAAATATAGATGCTAATAAATTATTTTATTTTTGAAAATCTGTGTAGATATTTTATTGAATTTTATTTTTTATATATT
>FUAW101425.b1
ATAACCCAATTAAGCGACAGAATGGTAGAAATTCTTTATGCTAAAAAAGATTTTGTTTAAATTTTTATACTTTTTATGTTACATTTTTCTAGTTTTAATTAACTTTTTTGTTTTTATCTT
>FUAW10144.b1
ATCGCTTAATATTTGTTTTGAAGAGTGATTGGACTTTTTTCGTTGATTCCGCATAGT
>FUAW101440.b1
TTATTTTGGATCTATTTTATCTATTTTAGATTTTCTTCCTCTTTTGACATGTGTATCTTCATCAATTTCATCATTTGTTTTTCTTCTTGTTGAGATATTTGTTTGCGAATCAAATTGTGATTGTGATTATTTATTATAGTTTTGAGAAAAAATTATTTTTCTCTTTATGATCTTTCTTATTCTTCCATCAATAATTAACTCTCTTTCTGTAAACTGTTTTAGATATTATCATCCCTTTTTTTATTTTTATTCTGCTATTTTTGAGTATTCTAGGCTGAAGTTTATTTATTTTTATTGATTGTTGATTTAATCATTGATTTCTCCAAATTCATTTAACATACTTTCATTGATACTTTAATTTACAAATCCATTTTG
>FUAW101446.b1
AAAACTCTTCTCTGAAAGTGATACTACGATACTTTTGGAGACAAACTGCAAAGAAAATATGCGA
>FUAW101454.b1
AGTTGGTGTTTATCAAGAACTTTAATAGGATGATGAATTTTAGTTTTATTTGAAAATGTTTCT
>FUAW101455.b1
ACTAATCCATCCCAAAAATATTTTAAAGTCCCTGTAAAACCATCATATCTTTCTCGATATTTTTTTTCTAATTCTTCTTCCTATTTTTCAATTCTTTTTCTGTTCAACTCCTCAATTTCCCTAAACTTAAGGATCAGCATACTCTTCCTGCGGTTTTTAC
>FUAW101463.b1
ACAAAACTACCTAGCGATTTCAAGCTATAACAATGACAAGGTCACCTTCGCTCTGAAAACGGATTTACAAAACTACTTGCTGACCTCTCCCCCATCCACCACTCCGTTGAACAGCAAATACCAAATTGTCATGAGCCAGATCTCGGACTTGGGCAGCTTGAAGATCTCATCGACACAGGTAACCGACCTGAGTTCAATCTTATCCAGCTACGCGAAAAAGAATGACCTGTAGCAGTACATGCTGCAAGATCCGCCCGATTCTGCCACCCTCATATCCTAAAAGTATAAAATTGTTTTGGGTCATATTCTGGATTTGATGAG
>FUAW101464.b1
TATAAATTGCTATCTTTTTACTACATAATAGGCATAATAATATCACTAAATTCAAATTAAACTATTAAATAAGATTATTTATCTAATTTAAGCAGTTATTTCCTTTCATCTTAATCAATAGTTTTAAATTTAATTACAATTTAAATTATTGATTTCAATCAATATTTATAGATTTCATTCTTAATAATTACACAGTTCTCACTAATAGATTTAGATATAAACTATTACATTTACTATTTCAAGTGAGAAATGATTCAATTAATAATAATATCAAAAATTCAAATATAAATTTTGTATATTCTTATTCAGCAAGTTATGCACCAGGTTAATTTAGCACAACATTTTTGATTTATTAAGCTGTAATCTTATTTACAAACAATTATTTTAATAATTCAATTTATATGATATGATATGATACAATTTTTCGTATGAACTTAATG
>FUAW101467.b1
TAAGTCAATTAATGAGAATAACGAATACATTAAAAAGAATTTAAACAAAGTAGATGTGAAAAAAGTCTTGGATATCAAAGACGAATAGTACAAATTAGTTATTTTTGATAAATTAAAAAAATTTAATGATTTCAAGAAGATTGTTGATGAACTTGAATTGACAGTTTACTGAAAAAAAGATCACAATTTTATTTTTTACTTTTTCTTG
>FUAW101471.b1
CAGAGAATATATGACCAAATTTTTAAATTTTATGCATTTAAACCAGATAATATCCTAGAGTTGAGTATGAGAGATGAAGCATGAAGTGAAAAAATAATCATTTTTAAAGGTAAAGAGGGAAAGTGGAATTTAAATGAGATACTAGATGATAGAGGAGCGGATTAGCAGTAGGTTGACTAAGTAAGATGGGATATTCGATTAATAAATTATTAAATAAATAAAATTTTTCTTAGTTTTACTTTTTAATTTTTAGTTAATATCCCATTCAAATTAAAATGAGATTTATTTATCATCTTATTTTATTAAAAGAGTTTATTATGATATTAATTTCTACAAATATATGATACGAAAATTATAAATTAAAATTTTTTCATTCAAAAATGAATGAAAAACAAAAGAACAAGTTATAATTACTTTTTTATGTTTAGTTTTT
>FUAW101475.b1
GAATGAAATTAATAAAGTTTGCCCTCATTCAAAAATGAATGACAAATAAGCAAGAAATAAATTTCATTCAAACTTGAATGAAAAATTAAAAATTGTGTTGCCTTCATTCAAATTTGAATGAAAAACTAAAAATGGTAAACACTTCCCTTCTAATATGAATGAAAATCTTCTAAAAAGCTTTTGAATGTGGTTTGTATGAATATAAACACATTCAATTCCATAAATATTGCCAAACACATATAAGCTGTGCTGGTAACTCCTTCCATTCAAAATTTAAATGGATGCGAGTTCGAAACCCTTGGGGATCGAAATTTAATTAAGTTAAATTCGAATTCTGTTACAAGG
>FUAW101477.b1
ATAACTCTTACGTAGATTTCGCCAAGTATTTCAAGTCATTAAAATCTTCAATTTTTTCAATGTTCTTTATCACAAAATTTTCCTAAGTCTTTTTAAATTCTGTTAGAGTCATTTGCCCTTTGCCTAAATCAGTTTTCTTATTCTTTATAGTATTATCCTTTACTTGAGATTCTTATTATTGCATTTATTTATTCTAGTAGTACCAATAATCTATGTTGGAGGGATCATACACGAAATCAGTTAGTTTTGTTTATAATGAAGCTTTATTACTTGCTCTGATATCTTATTAAGTGATTTC
>FUAW101478.b1
AAGGATAATGTGTTATTGATTTTTTGATAAATAGATACGGAGACGGAAAACATTCGATGAAAAGAGCTCTAAAAAAAAGTAATTTGAAAAGAATATTTGGTAATGATTACGAAACTGTCGGGGTTTCTATTGAATAACTAGCAAAGTTTTGCGATGAGAATGAGATAAGTATTTATGCATTTAATGTTTTCGATAAGATAATCTACAAAAAAACCTATGAAAAAAGCCATAAACCTCTATTATTTTACATAAAAAACTGTCATCTATTACCAATAGTAGAAACTAGTTTGATAAAATCTATGGTTTAAACAAATAGAGGTGTAATGTTTGATTACAAATTTTCTATCGTGTATGACGATTTTCTGTATTATGACTAGGAACCTATTTTAGAAGTATTAAAAATG
>FUAW101483.b1
AATATCAACATATGCAGTTATCAATAAATTTTTTATTAGCTATTCAAAGTATTC
>FUAW101486.b1
GCTGCCTTGGAGCAAAAATTTTGATTCCAGCATTATCCCAAACCCGTAGGAGGTAAGTTTCGCAGAGGGCCACAGGAAAAGCTTCAATAGAGATCCTGTATACAAGTGAATTGCGAAAACTGAACTGCCTGCTAGCCTGCAGAGACAGTTCCTCATGCAAATAGTTTTCAGAGGGCACTATGAAGTCAGAAATTAGCCTTCTACAAACCCATCTTGCCCCTGCATTGCTGTAGGAGATAGAAATATCTTCTTCAAGCTGCTCTCTCAGGTTCCTTCTATTCATTTCGGTGCTGTACCTTGCTAAGGATCTCTTGGGGCAGTTTGCAAATTTAAAGGGAAAAATTAACTGCCCCAAATCTTTTATCTTGCCCCTGAAAAAAAAATGTAGAGGGCTTGGCTAAATTTAGCCCTAAATTAAATCTTTAAGCCCTCTAATTCAA
>FUAW101487.b1
TAGAATTAACTAAAAGTGAGATATCTGATTCTTCTTCCTAAGACTCTAAAACAGATTCCTAATGATTTAACAAATTTAGAATAAACTCAATTTTTTTATTTTTTATTTTTCTTAAATCGATTTTATCTTTTTATTCCAAATAAATTTTCTTCAGTTTCAAACTCTCAGAATACTTAAATCTCTCAATTATTTTGTCTAAGACATCAAATCTTTTTAATTAAACTAAAACAAAAAATAATACAACATTCTAATTTATAAAAAAATTTCTTTTAAAAAAACTCTCTTTTATTTCTTTTTTACCAACTATTGAAAAGAAAATTTCTTTACAAACATTGATAAATTTTTCATTTAGATCAATAATTTAATCAATTAATTCTTTAGATCCTTCAACATCAAACTCTTTTATTATGTTG
>FUAW101488.b1
TGAAACTGGTTTTTACCTGAGGGCCATTCACCGTAAATAATGGAGAAGAAGAGGTCAACGCAAAGTGATGAAGCAACAGGAGAAAAACGAAAAAGTACACTCTGATAGGGGCCATGAGCGAAGAGGGGTTCATTGGCTACATCGCAGGCGTCTAAGGGGCCCTCCAAGAATAATACATAGGCTTTATGACGATGCTTTGCAAGCATTTTTATGACCAGGGCCTCCTAAAAAATACTGTTTTCGTGGTGGATAATGCTAAAATCCACACAGGGAAGCACATATC
>FUAW101489.b1
ATCTGTTTCACCAAGATAACCTATTGTCTAACAACCTCCTCAATAACCTGTAGTTTAACCTGTTGTTCCACCAGTACAACCTTAACAACAAAATGCCCAAGATATTGCAGATCATTTCAAACAAGTCCAAGATTCTGTAAATTAGATCTTCAAATACACAAAGTAGAAAGCAGACTCATATTACCCTGATGTCTTAATTAAATATCTCAGATAATTTTAGCCAAACATCCCTCGACAAGTCTAGGCTATGAATAACTTTATTTTTAGAGCATAGTAATTTGAAAAAACTGTTACAAATTATTAGCAAAACAGATTG
>FUAW101490.b1
ATGTTAGCTTTACACAGTAATAACTTTTTCCAATACCACTTCCACCATCTAATAAATAAGATTTATCAATCATCATTTTGATAGTATCCATAATTTCATCTTTCTCCTCAAACACATTAAATTCTCTAACTGGAATATCCAAAATTATCTATTCACTTTTCTCTTTCATATGACCTCTTGTTTTAAATTCTTCCTTCTTAATCCTACCAATCTAATCCAAATCTATTCTACCATATCTCTACATGAAATCATCTAAAAAATCTAATTTAATCTCTTACTTCTCATACAAATTTTAATTAACAGAGTACTCTTCC
>FUAW101492.b1
CAGCTACGCATTATTTAGATTATCGTTTTACTGCTAGATGTAATTTTCTAAATTTATTATCCTTTAGGAAATCTGTTGATTTTGTAGGTCTAAATCTAAATTTTATTGAATCAGCCTCTCGTTGGATTCTCT
>FUAW101503.b1
ATTTAAATATTTACTTTGCTCTATACCAACTACTTATTATATTGAGTAAAAAAGGCATATTAAGTTAATTTAAATAAGAAATAAAATTTTTAGCTCTCAGTTTTTGAGAATTTTAACTATTTTCTTTTTTAATTTTGCAATCAGAAATAAAGCTATTAAAAAAAAAAAACTTTCTAAAATTAAAAAAAAGCCCTTTAAAATTAAATTAAAATCAAAATAATAGAAATGGTAAACAAATAAATTAAGATTAGGGCGGTAGCAGAGGTTATAGTGTGTAAATAAACTATAAAGAA
>FUAW101504.b1
TACTGTAAGTAGTCAAGAAATAACATTTTAAAATTTTACTGGAAAAAGAAATTTTGAAAATGACTATGATATTAACCAAGAAAAAAAGTTAAAAATCCAAAACAACAATTTAGAAAGCAATTAAAATAGCAAAGAGGATTAAACTATAAATCAAATAATGGAAATAGAAGAAGAAGAAATATTTAAAAATATAAAATCATATTCTAAATAAACTTATAAAGAAGACATATAGTAATATTTGAATCAACATTATGATTAAATAAATAAAATAGCTAAATAAACTAAAACAAAATCTAATAATAAATAGAAAATTAAAGGATAATAAACTATTAGCAATTATTTTTAAAGTATTAAATGATAATATAATATACTATATTTTTTAATATTTTTACTAATTTTTAATTTTTAAAAAACTCACTACTCGGCAATTCGGTTTTTTTTTATTAATTTTTTAAAAGATTTT
>FUAW10151.b1
TATTTATAGAGATATTGGCTCTGAAATTATTCATAGTAAAGGATTTGCATGAACTGGAGGACATAATCAACATAACTATTGTAGAGCAACTCAATCCTTTAAATCTTGTTTCTGTCGTAAAGTTTCTAAACTATCATAGCCTGCTAGTTTTGATGATCATACTCACTGTTGATTGCTTCAGACATCTTCTTTCTCTTGTTGATTTCTTCCTAGATGCCAAGGTAGACTTTTAAATCATAAAAGATTTGTTAAGAAAACTCATTAGTACTTAGAACTAAAGAATTTCTATCGTAAAAAAAAATATTCTAACCGAAAATTGTTAATTTTTCTCTTGTGAATAGTAACATTTCTTTTTGGCTATATCAGTTAAAGTAAAAATAAAAATTGTTTGAAATTAATCATTTTTTGGACAAGGAGATTTTAGGATTTTTCTTTGTTTTGATTTTTTTAATCTAACCTGTAATTTCAGTTTCTTTTAATTGTTATTCAGCATCTTGAACTTTCATAAGTGTAATGTTTGCTTGAGATCCATACCTAATTTCTAGCAGTTATACGAAGAGATTGTGCATGAAAGGATAGACAGCTTTGATTTAATCAACAATTTTGTTAGAGGGAGA
>FUAW101510.b1
AAAATTTAGAGTTAACATTCCCGACGATCCTAAAATTTATTATTTTGAGACTTCATGTGTTTCTTATGATAAAAAAGGAACATATTTTTGGGATAACTTGTATTGATATTCCATAACTGATGGTTTTAAAATTAAAAGCTGGTTTTACAGAGTAACATGAAGAATTGTATTTTTAAATTAGTTATGGGAATAAATAAGAAATATGATGAGCCACAGTTGTAACGAAA
>FUAW10152.b1
ATGGAACAATTAAAATAACAACAGCATTAAGAGCTCTCTCTTCTCAAAGAAAAATAAAGACTTGAATTAATTAATTTAAAAGAAATTCACAAATAAGAACTCTAAAAATTTAAAACAGAAGCCAAATAATCTAAAAAAGAAACAAAAAAGAAAAAAACAAAAGATCAAATTTAATTAACTAAAAGTGAGATATCTGATTCTTCTTCCTAAGACTCTAAAACAGATTCTTAATGATTTAACAAATTTAGAATAAAATCAATTTTTTTATTTTTTATTTTTCTTAAATCAATTTTATCTTTTTACTCTAAATAAATTTTCTTAAGTTTCAGACTCTCAGAATACTTAAATCTCTCAATTATTTTGTCTAAGACATCAAATCTTTTTAATTAAACTAAAACAAAAAACAAAACAACATTCTAATTTATGAAATAATTCCTTTTAAAAAAACTCTCTTTTATCTCTTTTTTACCAACTATTAAAAAGAAAATTTCTTTACAAGCATTGATAAATTTTTCATTTAGATCAATAATTTAATCAATTAATTCTTTAGATCCTTCAATTTCAAATTCTTTAATTATGTT
>FUAW101520.b1
AAGGATTTTAGATTTTACATTAAGTAAAGTTGATTAAATCAAAAAAAAAGCTCCTGAAGAGCTTAATCTAAGGGGCAATTTTTGGTTAACTTACTATTATATTTTTCTTTATATCTGACATAATTTATTTTGTTTAATTTAGTGAAAATTTTATACTTTTTTCTAAATTTTTATAAAATTCATAAAAATAATTGAAAAAATTTTGTTTTAAATAATTTCATT
>FUAW101521.b1
ATTAACATAAAAGAAATTCCTGATACTTAAATAATCTAAACCTAAAATTATGATGTAGATTTCTCCTTTATGATTCTAAATACTAGTAATAGAGGACAGAATATCCAATATCAAAATTAGAACGATGAGAATATTATTGAAATGACTGGAGACATTCGATAAGTTTAAATTCAACTCTACAAAAACGATGGTTAGTATTTTATGATTAATAGTGGTATCCAACTTTTATTCCAATACGAAATGAATTTTTATTTTTATTTTTAGAATATACAACAATATTTTCAAATAATGAGTTTTTTTGTAAGAGAAAAAATTGGTGATGAT
>FUAW101529.b1
TAAAATGGTTTTATAAATAATTTAAGGGCGCAATGTAAATTCATAAGTGAGGGCGGATTAATTTCGATAATTTTCATTGCGCCCTCAAAATTAGTTGATGAAATAAATGATAGAAGATGTTTATAGCTTTGCGATGCACTAGTTTTTTTTAACATAAAATATATATTTCAGCAGTTATTTTAAATAAAATGTTTTTAAAATTGAGGGCGCCAAGGCGCCCTTAATTAAATTTTGCAATTTCATCATTCATTTTAATTGTGGGCGCCAAGCTCATTCTGCAATTCAGTGGCCTTTTGCTCATTCTTACGCAGCTCAGCCTGCAGCATGTTCTGGCGCTTTTGCTTTTTCAGCAGCCTGCGCTCCAACTGAGCCACTTTCTCCTTCTTG
>FUAW101537.b1
AACAAAACAACATTCTAATTTATGAAATAATTCCTTTTAAAAAAACTCTCTTTTATTTCTTTTTTACCAACTATTGAAAAGAAAATTTCTTTACAAACTTTGATAAATTCCTCGTTTAGATCAATAATTTAATCAATTAATTCTTTAGATCCTTCTACATCGAATTCTTTAATAATGTTGTAGTACTCAGTTTTCATTTGTTATTACACTCCTTTTTTCTAATAGTTTTTCTTTACAATTTTTTAAATTTAGTAACTCATAAAATCATTTACTAAATATCTTG
>FUAW101538.b1
ACCTCCGACATCAACACCACGATCAAGTTCAACAGCCTCGACAGCAACATAACCGCCATCAAGGAACTCTTCCAGAAAGCTCGCCAAGACCAAGCTCTT
>FUAW101543.b1
ACTAAAACTTTCATTTTTTAATTTTTTCCAGACATCAAATAAGGTGTAAAATTTTAAATTATTGTTGCCTATCAATTAATCAAATGATTCTACTAAAAATCAGTTGATGATATTTGAATATATAGGCAAAAAAAATAAAAAATGAAATCATTTTTTTTCCAATTTTCTTGCTTAAAATAAAAATTTTGAAAATTTTCTTATTTTTATTAAAAATATTTTTTATATTTTATAAGTTTATAAATCAAAAAAAAAATATATATTCCATAATAAATAGCGTTCAAAAGTAAGTAGGTGGGTGGTTAGATTGCAAATTTACCTAAAATTTTTACATATTTATTTTCTTTATCAAAATATTTCTGATAATAATTATCAATAAAATTTTTTAATATCGTTTTT
>FUAW101544.b1
AATACAAAAAAACTCCTCATACTGACATTTTTTATGGGCCACCCTATATGATGAAAACGTTTTTTAATTTTGTTTGTTTTAGAATTATTATTTTCAGAATAAAAATTATTTTTTTTTTTGTGTTTAAAAGATCATTCGCATTTTCATAAACATCTCATTATTTAATTGATTTAAATATTTTAATTTATGTAAAA
>FUAW101545.b1
GGGAAGAGCACCAAAGAGATAAGAATGGCTACTTGGTATTAATGAAAGATAGAGTGGATTTTCAAATACTATTCTAATTCCAGTAGAAAATCGAAGTTCAGATATTCTTTATCTATATTTTGAGGAAGTTTCCAAGAATACGGCAGCTATTATGGCAGATATCTGGCATG
>FUAW101554.b1
AAAAAAAAAATTTAAAAAATATCAAAACCCAAAGTACGTGAACAAAACATACCTTATCATTTTCAATCCTTAATGATAAGATATGCCCAGTTCCTTTTGGTTTCACAAAGAAAAAATTCAACAACTCTCATTTTTTATTATTAAATTCAAATACAATCCTCTAGACCTCTTTGAACACAGAATCCTTATTAGATTCATTAAATCTTCTTAACAACTAATTAATTTTACCATTTTCATCATAGTAATGAATTCTGTAGTTATCAGCATATTCACAATAATAAGCTTAATCTTTCATCTCTATTTTTTTTATTCCTGTAATTACCTAACTCTTTATC
>FUAW101559.b1
ACTACCTAGCGATTTCAAGCTATAACAATGACAAGGTCACCTTCGCTCTGAAAACGGATTTACAAAACTACTTGCTGACCTCTCCCCCATCCACCACTCCGTTGAACAGCAAATACCAAATTGTCATGAGCCAGATCTCGGACTTGGGCAGCTTGAAGATCTCATCGACACAGGTAACCGACCTGAGTTCAATCTTATCCAGCTACGCGAAAAAGAATGACCTGTAGCAGTACATGCTGCAAGATCCGCCCGATTCTGCCACCCTCATATCCTAAAAGTATAAAATT
>FUAW101562.b1
TTTTTCAATTATATAAAGAAAAAGAGTAAAAAATTATGGAGGCTAATTGGAGATAGATCACAGATTATGAAAAGTACGAAGTTTCTGATTAAGGTTAAATAAGAACAATAAAAAATAAACGATTATTGAAATTTGTTGCTCACGAACAAACTAAAGCTTTAAGAGTCTGCCTTTGTAAAGATTCAAAACCCAAATGGTTTTACGTTCATCGAATTGTCGGATAAATGTTTATTGATGG
>FUAW101565.b1
CTACACTTATAGCGAAATCTTCAATTAATTCAAATCTTTTTAATAACAATAATTACTAAAACCAATATCCCTAAAAAATAATAAAAATTTTCAGATTTAAAAATAT
>FUAW101566.b1
TCCACCAACGAAATTTCTTTTCATTGCTAATTCAGGATTCAAACAGAAATTTAGCATGTAAACATTGTTGTAATAATTAGACGATGGATTTACAATGTGAAATTGTTGAGGGAAATGTTTTTAAATCTAAAACAGATTGTGAGTTTGAGTCATAACAACATTATTCATGGTACTCTAATTGTTCTTTCCCAATAGTTCAAAAGCTATCACAGGAACAAGATTTTAATAGGTTGTTGTGAAACTATCATTATCACTCTTATTTTGGATGTAGAATAGCATAAACGGTATTACA
>FUAW101567.b1
CAAAAAGACTTATGAAAAATGTCACTAGCCATTACTATTTTACATAGAAAACTGTCATCTATTACCAATAGTAGAAACTAGTTAGATAAAATCAATGGTTTAAACAAACAGAGGTGTAATGTTTGATTACAAATTTGCTATTGTGTATGATGATTTTCTGTACTATGACGAGGAACCTATTGCAGAAGTTTTAAAAACAGTAAAAATATTAATTGGAAAATAAGAGGCCATTGAAGAGTAAAAAGATTTTTAGGCGAAAG
>FUAW101569.b1
ATCGACTCATCCAGCTTCTACTTGGCCCTCCGCCATTTTATTTTTTAGTCTTTCCCCTAAAAACCCAAATTTGTGACACTCTTAGGGGAAATCCCATTTTTTTCCTCCACCACCACCGCTCCGACCTCGATTCTCCATACTCCCAGCTCCATTGATCAGGAAAATCGACTCATCCAGCTTCTACTTGGCCTGCCGCCATGTTTTTTCCGGCTTTCCCCCAAAAGTTGGAAAAAATAAAATTCGGGTCAAAAGTGAGGTGAATGTGAGACTGAGGTGAGAAGAGGTGAAATTTTCAAAAAAAGTGAAAAAGAAAG
>FUAW101573.b1
GAACAAATTTTTTTAATGCTTTAATTCTCATTTTGTATTGATTTTCATTCAACTTGCATGGATATTTTATATTTTTTTTCTACTAGGCGCCCTTCAAGAGGCGACTATCTCATAGAGGGCAACAAGTAAAATAAGTAAATCTTAAAATTTTAGCTGCATGGAAGGGCGGTATGGATTCGGAGCTAACTTTCATAACTCTAACAAGATCTTAGAGGCTTCTTACTCTTCTCTTGCTCACTCTGTTCTTGAGAAGGGCCCACAATTTTTCTATGGGATTTAGCTAAGGGCTATAGGGCACCAAGAAAATGTGGGGAATATGATCCAGTAAGGTTTAAGTAACCCAACTTACTCTTGTGAATCTTTGGATTGTCAAAACAAGAAAGTTATCGAAACCGCCCCTTTTTCTTAAGTCTTGACCAAAAACTCAAGAACCCCATAAATTGCTCTT
>FUAW101575.b1
GGGGGGGGGGGTAGGACGCCTCAATATTTTTTTAAATTTTAATATTAATTTTTCATTGTGCCCTTGTTTTTATACAGTTAAATTTTTAGTATGTAGCTCTTGATTGCTCTCAAAACTTTTTAAATACATATTTAATTTTAAAATTATAAACGGGTATATTTTTATTCTTAAAAAACAAATTAATGTAATTCTAAGGGCATCATTGGCTCTCCAGCTTATGTTGCCCCTAAATTTGCAAAAACAAATATACTTATTATAAAAATGTTCTTTATTTAGATTAAATTTAGATTAAATAAAAATAGCTTTCTAATTCACATAAATTGTTG
>FUAW101576.b1
AAAAAATAAAAATAAAAATTAGAGAAAAATTATTTAGCTCATTGGTCAAAAAATATTACTTTCTTCCTCTCAATTCTAGTCATTTAATAATTGAACAAGAAAACGTGAATGACAGCTTATGAAATGTTTTATCCTACTGTAATCTTTAGCTGGTAATCATTGTCACTAATTTCCTATCCACCAACAAAATTTCTTTTGATTGCTAATTCAGGATTCAAACAGAAATTTAGCATGTAAACATTGTTGTAATAATTAGACGATGGATTTACAATGTGAAATTATTGAGGGAAATGTTTTTAAATCTAAAACAGATTGTAGGTCTGAGTCATAACAACATTATTCATCGTACTCTAATTATTCTTACCCAATAACTCAAAAGCTATTACAGGAACAAGATTTTAATAGGTTGTTGTGAAACTATCATTGTCGCTCTTATTTTGGATGTAGAATAGCATAA
>FUAW101581.b1
GGCTTTGTGCTTTACAAATGTTGCGTGTGATAATCTTAGGAAATAAGGTGTTAAGAATGTTTAAACTTTAGATTCATTCTTCAATTAACATTAGAAAGAAAGA
>FUAW101582.b1
TATTTTTGATAAAATCCCATTCTTCTTCTAAGGTGAGGCGGTAGATGAAAACATTATGAGCTCTTAGTAAGAAAATTCATTAATTAGTTTGTAGCAGAGATTTTGTACAATGACAGATTTTCCGGTAGCACGTTTTGATGTAACAACTATTGTGCTATGCTATTTAATATCAAGATCGTCAATAGACTTTACATTGGATTCCATTTTTAAAATTAAAATATATAATTTGCAATAAAATGTATTTTTTCAGTATAGGTCCTTCAGAAAAAGATAATAAAAAAGTTAAAA
>FUAW101584.b1
ATATATTATTTTAATAATATTTATTTCAGTTTACCTGATACCGTATTTGATAAATGCCTCTTCAAAGGCAAGTTTATGGTCTGGTAAGTCGAATGCTGATGTAAAGTCATAATAAATTAAATACCAGTTCTCTTCTTTAATTTCTTTTTGGTGTTAGAGAAACGTAAGTATTCTTGTAATTTATATTGTAGATAGTGGGGGTGCTTTTTAATTTATGTTGAGTAATATATTTTGTTCAAGTGCTTTTATAATGGAGGGTAGAATAGTAATTGGTCTACAAGCTTGAGGAT
>FUAW101594.b1
AATATTTCTAATCAAAAGCTCTTTACAAAAAATTAGGTTTCACTTCTTTCAAAGATTGGCTCCAACTTTATCAAGCTCTTGATGTTAAAATTTCTCACAGATGTTTGGTTAAATTTTAGAAATCTCTGCATGGAC
>FUAW101600.b1
CTCAATTATTTCACTTATAATTGGTTTTTTGATAGAATCTTCAAAACAACTTTCAAGTCTTACAACAGAAAATCTAGTAAAATGTCTGTGA
>FUAW101601.b1
TTATTTAAAAATAATATTTTTTTAGAAAATTAATATATTTAATTATGCTAGCTTTTGTATTTACTTTTAAATTAACTTCCACTTTAATATTAAATACTTACTATTTCAATTGATTTATTTTTATATTAAAATTTTAGATGGTATAGGATGGATGTTTATTAATATTTTTTTAATTGTTTTTTTTAAATAGAAAATTGAAATAAATGAAAAAATGAAGAATTTATTTTTTTAGATAAGAAATATAGGGTATTTTTATGAAAATATCTTGAAATAAATTCAAGAGATCCAAATAAATGACAATTTATAGTCGTTAATTTATTGATTAATGAGGATTTACATTAATCGA
>FUAW101606.b1
TCTCAACAATTTATGTAAAATAAAGAAAGACTCAATGAAATGATTAGAAAACATATAAATACCACATCAAACACAATAAGATAAGACGATGTGATCGATTAATTAACATAATTAAAATAGATAAAAGTATTAACCCAAAGGATAACAGTGATTATATTGATAGATAAATTTAATAAATAAGAGATGCTAC
>FUAW101607.b1
ATCTTAAATAAAAGTGTTTGATCTACTAAATAAAAGTTCGAACTCAATCGATTTATGGATTAATTTTAATTCTTCAAGATTTTTAAGATAAAGTCTAGAGATAAATTATTATTATTAAAAATCTGTTTATCCGATAATGTGAAAAATTGATTATTCTTTGTTGAAATATTAAATAAATTTGCGTATTTTCACCATAAAATTTTTAATCTCTGAATCCTATTCTCCTTAATCTTAAAGTTCTATTTATTG
>FUAW10161.b1
ATTATTTCATAAATTAAAACATTGTTTTGTTTTTTGTTTTAGTTTAATTAAAAAGATTCGATGTGTTGGATAAAATAATTGAGAGATTTAAATATTCGGAAAGCTTGAAACTGAAGAAGATTTATTTGGAATAAAAAGATAAAATTGATTT
>FUAW101615.b1
ATGTATACTTGACACAGATAAATATAAGCTACGCAAAAAATTGTACTTAATCTATATATGTATT
>FUAW101622.b1
ACCCAAAAATAGCATAAAAGCTCAAATTTCCAAGTAGAAAACATCAAAAAAGCTAATAGCCCTAAACAGGCAGCAACAAGAATCGCAATTTGTCGAAACAAGAACTGAAATAAAGTGGTCCTGCTCCAGGTCCTTGAGTTAGTTTATTATCCCTGCAGAGGACTACCTGCATTCAGAGCTAGCTCT
>FUAW101625.b1
ATAACAATCGGATATTACAAGTTTGAAATTAAAAGCAAAATTAACAATTTGAAAGAATATGATATAGACAAAATGAATTAAGACGAGATTTATCAAATCACTGTTAACAAGTGTAATATCCTTTTTCTCTTTGATATTGTCAATTATTTGTAAAGAGAGAACCATTATCATAGGAATGAAATTAAAAAATTAAAATAGGAAACAAAGACTTTTACACGATAAAATTTTCAAAATCAAACACGAATACGAAAATTATTTCTAGAATTAATTCCTTCACAAT
>FUAW101631.b1
GGATTGAGTTGCTCTACGATAGCTATGTTGATTATGTTCTCCAGTTTATGCAAATCCTTTACTACGAATAATTTTAGAGCCAATATCTCTACAAATACGATTAAGAATTTTATGCTGTCATACAAGACTCTGTCAATAGCATAGTTGATGATCCTAATTACGATGTTTAGCAGCTCCAAGAAAAAATAAACGATGAATTAAAAGATATTGACGAGAATAATGTTTTGGATGTTGAAGAGAAATTCCTAAAGACATTCAAGAGGTTTGTTAAGAAATCTGGGTTGCAGCTTTCCAAGTGCTATGAACAAGCTATTTAAAAATTGCAACCTCTGAAGAGCATCATAGAGTAACAAAT
>FUAW101634.b1
TAATTCTTCATACTTTATGTTCTTTTACTCTGGTGCTAGTGGATAAGCATCATGTTTGTCATGTAAATAATGAGGATAAATGAGATCGACTTCATACAAATAACCGATTGTTCCTTCAATATAGCATATAATAAAATCAGATGAATATTTTTCAAAATCTTCTT
>FUAW101637.b1
TCGTCAACAAGGCACACGAAGCAGGCATAGGCATTATTCTTGACTGGGTTCCGGCTCACTTTCCCCGC
>FUAW101639.b1
ATGATGAATTCTTTGAGCCTTCTTGTGTTCCTTTCTAATTCTAAAATAATATATTAAATGTATTATTAAATTTAAGACATAAATTAATAATAATGATAAAGAATATTTCCAAATGGGATTGATTCCGTCTTTGAAAAAATTAATTGCATTAATAATGCAAGGTTATGTTGTCCATAACGGGTCTGTTAAATTTAATGGGAGTATAATTGGTGGGTTTATTTTTAATAATCTTCTCTTTATCGGTGTTATTGTTATATTATATATAGCTGAGACATTAAAATTTAGTGGGATGGGACCTTTCTCACAAATTCCAATACAGCTATATTGTTATTCTAGATTAGATATGTCTTATAGTTAGGTTATATTATAGGATTATTGATACTATTTCATTTATTCTAAACAAGTAATTTCTGTTCCATTG
>FUAW101647.b1
TCAAATATTAAAAAAAATGAGTTAATACTACAAATAACTTGACGATTTCATATTTTAAATAGCAACTGAAAAATAAATGAATGGTTATATATAAAAAATGGAAAATAACTAAGGAAAGTTTTAAGAATTGTTAAATAAAAATAATTTTAAAGAACTACTTAACTCTTAAAATTATATAAGAGATAGATTTTCAGATAAGTAGATAGAATATTACAATTAAAAATTTGTTGAAGTGTATAAAGTTATTGATCAAGAAAATGAACTAGTATACCTTAGCTTAAAGATATATAATATGACCAAAAAGGAATT
>FUAW101648.b1
ATCATCTTGAGTTTTTCTTGTTTTTCTTACTCTCTCTGTCTCATAGATTTCTTGAAAAGAATACCCAGCGTTTGTTGCTGGGAATACATTAAAATTGACTCCTTTTTCTCTTAGCAGTCTTTATGAAAAAAAAAAAATAAATAGTTGATCATTTATGATATAAATTAAATAAACTTATTAATAGATAAAAAAATGTTAAATACTACAGGGGAAGC
>FUAW10165.b1
TCCCTATGATTAAACTTAAATATTCTCTATAATTTATTTATTAGATGTAATTAATTC
>FUAW101653.b1
TGTCTATTTCCAAAATACTTTTTTATTTTTCTGTAATTAATATAAGCAAATTTCTCAAATGTAATAAGAAATAATCAATGCATACCAAGAAAACTTCACTTCTGCGAACGACATTTATAAAAAGCTCAACAAAAAATACACCCTTAAACAAATTAAAGATGTCTTGAAGAACATAGACACAAATTAAATTATTGGAAAAAAACAAGAAAATAAAGATTTGGAAATCCCAATTTCAGCGCCATAAGGTTCATTCCAAGCTGATCTTACTTTTTATGAGTAATTTAAAAGACAAAATCATGGCTACAGTATTCTCCTTACCATTATTGAAATTAATACTCGCTTTGCTTATGTATTTCCACTCAAAGATAAATCTGCCTAATC
>FUAW101665.b1
TTGAAAGCATTGGAAGCATTGGTGGCATCCGTGGAATTGTTGAATTTTTTTAAAGTCTTTTTTTTTATAATCCTTTTTTGTCTATCAAGAAACAATAGAAAGATTAACAAAATAAATAAATCTAAAATTTATAATAATAGATTTAAATTCTATTATAAAATTTAATATTTTAAAAATATTTTAAAAAAAATAAAACGTTTTTTTAATTTAACATTTTACTAGACCTAACATGCTCAAAATTTTGCGCATTTGGCATCAAAAGATCCGCTGAATCACGGAGAATCTGAATATAATGTTAAAATAATTTTATCACTTACACTTTTGGAGATATTTAACGTTTTATCATTAAAAATTGCATCCTACTTTTGACATGCTAAAATGATAATTAGGTCATCATGTTGGTATTAGAAATGATCCTGAAAGTGTGATCTATAC
>FUAW101667.b1
AGTACCATGAATAATGTTGTTATGACTCAAACTCACAATCTTTTTTAGATTTAAAAACATTTCCCTCAACAATTTCACATTGTAAATCCATCGTCTAATTATTACAACAATGTTTACATGCTAAATTTCTGTTTGAATCCTGAATTAGCAATGAAAAGAAATTTTGTTGGTGGATAGGAAATTAGTGACAATGATTACTAGTTAAAAATTACAGTAGGATAAAATATTTCACAAGCTGTTATTCACGTTTTCTTGTTCAATTATTAGATGACTAGAATTGAGAGGAAGAAAGTAATCTTATTCGATCAATGAGCTAAATAATTTTTCTCTATTTTTATTTTTATTTTTTC
>FUAW101670.b1
CGTATATGAAAGCCATATATTTAATGCTTGAAAACCCTTTTGAAAAACCCCTTTAAATAAAGGCTTATTAGCTTTTTAAAAGATTAATGATTAAATTTTTACCTAACATTTAAAAGCCTAAACATATATTTTCTAAATAATTAATAACTAAATTAACTTCTATTTTTAAAAAATAT
>FUAW101671.b1
GAGAAAATACAAAAGACAATAATTTTATCGTTTACAATCTGCATGATGGAGATAACAAATTGAAAGTTGTAAAGGCAGAATTTATGTCAGTTGAAAACAAAAGAAAAATGAAAAAAATAAAATTATGAAAGAAAAAATTATTTAGCACCCAAATGATCTTGAATTCATTTAGATCCTATTAAAATTACTAATCAATAAAAATTTAAATTTAACTCTTTAATTATATTATTAAATTCACTC
>FUAW101672.b1
AATTTATAAGTCATTTTTAAAGAAACATATCAATTCTTTTTGCCCTCAATACTCTTCGGTTGTTATTTATTATTATTATATCTAGAATATTTTTTCATTATATTTTAATTATATGATAGTGGATTTGATTGATAATTTCATTATTCCATATATATTGAGCTGGCTGGACTATATATTTAAATTAATTTATATTTTAAAATGCAAAATTTTATACACTTAAAAAAATACTGAGAAAAGCTATTGAAAACTATTAATTTAAAATAGGTTATGTAAGACTAAATTAATAAAATACAGCTAGCTATTTTTATATATTAAATAAAAACTTTATTTTTGTTTCTATTTTTTCAATTAAAAATTCTAACTTAATTTTATGAATTTAAAGAAAAAAAATTTTAGAAATTGATAACAAAAAATAATTTATACTTCAATAAAATCATTTTTATCTTAATATTAATAAAAATTCTGATATTTAGG
>FUAW101673.b1
GTGCCTATTTGTGCTGTGTATGTATAAGTTTTTCGATTTCAAGAAGTCCTTGAGCCTTCTGATTTGTCCAGCTTTCCTTGCATCTGAGTGAGAAGAGTTGGAGGTTGAAACATCGAGGTTGAAATCCCCGTAGATTAGTATATGGTTGAGCCTGTTGTCTTGCAGCACTTGCGAGATGATTTCTTCAAGTAGAGCCTGTTCTTCAATAGGGTTCGCCTAGAGTTGGAGATGTAGCCCCATGATTAAAACTCTCTATTGATCCTCTAGAATTAGTACTTGGGCAAGGACTTTTTCATTATTGAGGCTTGCGACGTATGGTGCAAGTTTGATTTCTTTGTG
>FUAW101674.b1
AATGAAATGATATCTTCAGAAAAGTTATAATGTATGAAAGAAGCCGCCTCCGAAGCTCGTGGTAACATCATCATCATCATCATCATCTAGAACATCCTCCAGAGTGAGATGGTCGTCCCTCAGATAGATACCGGGGAATACATTTTTTGTCATCTAGGAGCTGATGAGAATTCTCCTCACTTTCAAACAGATCATCT
>FUAW101675.b1
CTACTGAATGGAATTTTGCACCCTTTCAATCTCCTTTTTAAGTATGAGGGTACATCTTTCCTTCTTTGCAAGCCTCTTCTTAAGCTTTATTTCCATCTCTTTCTTCTTTTATTCTTC
>FUAW101680.b1
GTAATCGAAAAAGATGAAATATCTGTTTTAATTATTTATTGCATTTAATTTATCAGACTTGGAATATCGTAAATACAGTTTACTATTGTGTAAGTTTTTACATTTATTTAAAATGCATTATTGTTGCTGTTGATGAGATAATCATCGAAGGGTATGTTTGCCCGGATGAGCTTGATGTATTTCTTAATTTTTATCTTTTAGTTGAGGATAACTCAAAAATTATAATTGTTGGGCACACTCAATATAGAAATGTCTATGAAAATGTAATTTATGTCTGACATTAAAAAATATTTTTCTTTGTTAATATATACAAAAATTAAAAAATTAAAAAAATGCTGATGATTTGTGAATTCTGTAATAGTTAAAATATATAAAATTTTCAGGGGTAGCTGTGCTGCGATGATT
>FUAW101681.b1
ACAAAATTCAATGAGGCAATCTCTGAAAGAAATTAGATGCAGAGAGAATTAGCGAATCTAGAACAGTCGCTCAGAAATGAGAGAACTCAGAACTTAAGATAGAGAAACTTTTTTGATGAATAATTGAAACAGGAACAACAGAAGAGAAGAGAGACAGATACAGAAAATTAAAATTTAAAAACATAAATTAGGAGGAACACTGAAGAATTAGAGTAAAAACAGAAGGTTATGAATGAGAAACTCACCTCAAACAAATCTGTAATTAATTAGTTGAGAAACGAAGTAATGGATAGAGATGTTAGAATGTAAACTCTTTACAATTAAGTACAGGAATTGCGTAGTTAGTAAAAAATGATTTAGGCGCAGAGCTTTTTAAGAAAAGAGTAATTTTGGGAAAATCACAAAGATTCTGTTGCTGCTTAACTCTCTGATGAA
>FUAW101686.b1
AGGATTTGCATAAACTGGAGGACATAATCAACATAGCTATCATAGAGCAACTCAATCCTCTAAATCTTGTTTCTGTCGTAAAGTTTCTAAACTACCACAGCCTCATAATTTTGATAATCAAACTCGCTGTTGATTGCTTCAGACATCTTAATTCTCTTGTTGATCTCTTCCTAGATGCCGAGGTAAACTTTCAATTCATAAAAGATTTG
>FUAW101694.b1
TAAAAAATATTTTATAAATAATTTAAATAGAATAATTTTTAATAAATAAATAAATAATATAGATTAAAAATTTAATAAAATAATAGAAATTTTTAATTATTATAAAGCAATGATATA
>FUAW101703.b1
ATGCGAATGTAGCCTTGTCAGTATTATAAGTGCTGATTTGTAGATAAGGTGACAGAGTAGTTGCTAAATCAGTTATTTGAGCTGATGTTATAGTGTAATTTGAGTTGAGAGCTGTTTTAGCTGTTGGTGACTTTAATAAATAATTCAACAATACACCGTTCAAGTCATCTTAGAAGGCAGAAAATGTTAAATAATCATTCATGAAGGTTCCTAAATCAGTTATTTGATCTGTTGTTATTGTGTAATTAGTATTTAATGCTGTTGCAGCTGTTGG
>FUAW101713.b1
CATGTTTTTGTTGTTTATTCAAATTTTAATTTTTTGAAATTGAATTTATTTAATAAATATAATTGTTAATAAAATCAACATCAGCCTAAGATAATCCT
>FUAW101719.b1
TGTAGTTGTCCAAAGCATGAGTTAGGTGAGTATAAACTCTATTAACGATTTGTTGATTTGAGAATTGTTAAGGCATTTATTGAGGGAATTGTTAAGGCATTTATTGAGGGAATTGTTAAGGTATTTATGGAGGGAATTGTTAAGGCATTTAATATTATTATTAGTTTTCATACAAATGCTGCGTGTACTACTCAATTAAATTCAAAATTTCTTATTAGCTTAATTCCAAAATTCTCATTCCAAACTCATTCTCTAATCTATCAATAAAATTTTGAATTTGATTATCTTAGAGCTGTACCTAAATGCTCTACATCGCATTCCTAATTATGTTGTACTTCTGTTGAAGCACTTAACTTTCTGTAATGGATTGAATATCT
>FUAW101728.b1
ATTCTTACAGATGTTTGGTTAAATTTTAGAAATCTCTGCATGGATAACTATAAACTAGATCCATCATTTTATTACACTTCTCCCGGACTTGCTTGGGACGCAATGCTTTTAAAAACAAAAATTAAACTTGAACTAATTTCAGATCCAGACATGTACCTCATGTTTGAAAAATAATCTCGTGGTGGTATTTCAACAACTGGTAATTTACGTTTTGCTTAAGCTAATAATCAATATGTTGAAAATTATGATGAATCTAAAGATTACAATCAACTTCTCTATTTTGATATGAACAATCTTTACGGAATTGCTATGCAATAAAAGCTTCCCTATTAAAATTTTAAATTTATCAAAGAAGAAAATTTTGAAAAATATTCTACTAATTTCATTCTCAATTATTCTAATAGTGATAAGGGATATGTTTATGAA
>FUAW101736.b1
GACTCATCCAGCTTCTACTTGGCCCTCCGCCATTTTATTTTTTAGTCTTTCCCCTAAAAACCCAAATTTGTGACACTCTTAGGGGAAATCCCATTTTTTTCCTCCACCACCACCGCTCCGACCTCGATTCTCCATACTCCCAGCTCCATTGATCAGGAAAATCGACTCATCCAGCTTCTACTTGGCCTGCCGCCATGTTTTTTCCGGCTTTCCCCCAAAAGTTGGAAAAAATAAAATTCGGGTCAAAAGTGAGGTGAATGTGAGACTGAGGTGAGAAGAGGTGAAATTTTCAAAAAAAGTGAAAAAGAAAGATAAAAAATTAATATTAGACACACAGAGAGATTTTCGATTAGAAGAGAAAAAAAATAAAAGGTTTAATCAAATATTCATTCTCACAAATAAAACAAAACAAAAAACAAACAAACAAAAAAAGAGATAAATAAATTTTCTTTTTTTTCTTCAATTAATATCATTGTTTCTTGTTTTCTTCGTCTTCTTTCTCATCACCACTGTTGCCAGGTACTTAGGTACTCTTCTGATGTCTGATTCTCTCCTTCTCAAAATATCTTTCAAGGTCAATTTTCTTGTAGGGTCTCCTGCCTTCTTTGATTTGCTGGGGCTATGCTGAGTCCATTCTTTCTTATTTTTTTGTGTCACTTTTTTTAGAAAAATTAATATTTGATTTCTTTTTGAAAATTAATTAATTATAAAAAATATCTAATGATTAATTAAATTTTTACCTCTTTATTCTTAA
>FUAW101737.b1
TTGTGTTCTCTAGACTCTTTCTAATAAAATTATTTGAACTTCAAAATTAAAACATTTTAAATATCTGTTGTTCTAGTAATTGAAGTGTAGAATTCATTCATACTCATTCTATTACCCTCGTGTAACTGCATTCTCTCTCTAATTGTTATTCCCTGAATTTTATAGATTGTCCTTGCAAATCCATATTCAAAAAATTGATAAAAGATACTCTTTCCCATATTATTTAAATTTACTACTAACTCTCTATCATTTCCATATTAACTCAAAGTTATTCTTCCATCTTCAAATTTTG
>FUAW101743.b1
GAGATATTTAAGCATTATCATCCAGAACATGCTAAGGATTTACCTATTAACAACTTCAAGAATTAGGTTTTAATTATGTTTTATCAGATTATCAAATTATGAATGATAATTACATTACTTAAAAAGGATTTGATAAAGAATAAGTAACTCAAGACATAAAGAAAGAGTAATCTAAAACTATTTCTGAATCTGCAATGATTCCCTATTTAGTAATGAGCATAAAAGCGTTGAATGAAAATATCACAAAC
>FUAW101744.b1
GTGTTCCACCATTAAATAAAATAGTATTTGAATTAAGACCTTTTAAAGTTTTTTAAAAACCGCAAGTATCTTGTTTTATTTATTTGCAATTAATTTGACAAAATCTATGATTTTTATAGCACTTCAGGTTATAGATTGTTATCGATGTGGAAAATTAAGAATTTAATTCCTGGATTACTATAAATATATTAATTAATTTAATTATTTTATTTTAATTTTTATTATAAAATATTAATGATATAATTTTTTAATATAAATATGAAATGAAAAAAAATAATATTTTTAATTTTTATAGATTTTTATTTATAATATTATATGCTTAATTATTTAAAAAAAAAATATTGATTAAAATCAAATAATTTCCAAAAACTCTTTTGGAAAGTTGTTAAAAATTTTGAAAAATAAAGCAAATTT
>FUAW101752.b1
GTTGCACAATCATCGCAGCACACCTATTCATCATAATTCTATAAATTGAAGCTTTTACAAAATTCACAATTTAACATTCGGTTAATTTTTATTTTATTTTTATATATTAACAAAAACAAAAAAATAATTTTAATGTCGGACATCAATTACATTTTCATAGACACTTCCATACTAAA
>FUAW101757.b1
CCTCAATAACCCAATTAACAAAGATAATAATCTATTTCACCAAGATAACCTCCACAACAATCTATTTCACCTAGATAACCTCCACAACAATCTATTTCACCTAGATAACCTCCACAACAACCTCCTCAATAACCTGCTGTTTAACCCGTTGTTCCACCAGTACAACCTTAACAACAAAACGCTCAAGATATTGCAGATCATTTCAAACAAGTCCAAGACTCTGTAATTA
>FUAW101758.b1
ATTTCATCTTTCTTTCTATTAGTCCTAGTGATGTGTTGTCTTATTGAGAGATCTATCTGCTTTATAGTAGAATCATCAGGATTTATTATTTAATTTAATGGATGAGTATATTTTTATGTTTAGATGAATTATTATAATATTTATTATGTTCTTTAATCGTATCTAGATGAGTTAGGTTTATATGATATTTATAATAAATTAAAGTC
>FUAW101759.b1
AATTAATTATAAAGAAAAACATTAACAACAAAACAAAGTGGTAATGATAGAGTG
>FUAW101760.b1
ATCAATTCTATCAGTCTCTTCGAAAGTCTATTCGCTAACCTTATGCTCAAAATTTCCTTCCAATAGTCTATTCACAATCTTCAAAGTCTCTCCTGAAAATCTGGAAGTTGATTTATACTTCATCTTCAATAAATTAAAATCTACCATCTCTCTGAAGATCTGATTATTCAAATAGTCATAGCAATTATCTTCAACTGGTTTACATTGATTAAAATCTCCAAACATATTCAATTTCAATCCTTATCTTTTTTTTAATTTCATTATCAAATTCATATGATGACTA
>FUAW101762.b1
TTTTTTTAGGTTACTCATCGGATTTCATTTGGTTAAAAATCATCTAATAATTTTTCAAATTCTATTATATTTCTCAGAGTAATGCCTTCTCTCTTCATCTTTTTTTCGAAGTTTGTTTACTGTTTGACTTCCTTTTTTGAAATTTCTTTCTTCTTTTTCATGTTTGAGATCAGTTCAAAAATGTTAATTCTTGATAAATATTGAGCTGTCTTTTTAACTTTTTTATCGAGCAATTTGCCATCCTTGTATTTTTGGAGAATAAAATTATTATTTTCTTTTCCAACAATTTTGTAAACATTTTTTGTGAAATTTTTTTAACCTTTTTCGAAGAGTTTTTTGTTTCTCAAAATTCTTACAAAATCACCTATTTTTAATCCATCGTCTATTTTTTAATTAATTTCAATTTTTTGTTAGCGTGCTTAAGAGTTAGAAAAATGAGTTTATTTAGCTTTTAATGGTGTCTTATTTATTTCTGAGTGCTCTGTGTTGTTGTATTAGTCTACGAGAGATTG
>FUAW101766.b1
ATTTTATTTTCATGTTGGCCCTCATATAAAAAAAAATTTATAATTTCATTTGTGTATTTTTTGATTTGAAAATCGACAGATGTATATTAAATATGTATTTTTGACAATTTAATCTGAGGGCTGAATGGAATAATGTTGCCCTCAGCGAAAATATCTTAAATTATTTAGAAAAATATTATAATGGTGAGGGCAGCACTCAATCGTTATTTAAATTGCCTTCCTTGATCTGCTGAATGGAGTTTTGCACCCTTTCAATCTCCTTTTTAAGCATGAGGGTACGTCTTTCCTTCTTTGCAAGCCTCTTCTTTAGCTTTATTTCCATCTCTTTTTCCTTTTATTCTTCAGTCTTTTTGAATAAGGGTGCAATGAAGTTAACAGGGAGGGCCTTTGTGTTCACGTCTTTGAATAGCCTATTATTATGGAAGGGATAAATTGAGGGCAACATGAAAAATAAGAAAAAATATTAAGGGCATATGCTTTCTGCCCTCAAAAAATAGAATTTACTGCACTGGAAAATCAACTGTAGGAATGTCTTCTTCGTCTTCAGGGCGGAATGAAATCAGGGCATCATTAGGGCGCAGCTTGTGAATTACATCAAGCAGGAATTGCTTGTTAGGAAGGTGGACTATGTCAAGCCCCACTCCTTCACCT
>FUAW101767.b1
TGTAGTTTTTTCAGGTAGAAAGGCAACAGAGTCTTTATTAAATTAAATAAGCACAGCTAATATAAAATGAATTAAAAGCAAGGGCACAAAATAACAGGTAAGATTAAAAATATTTATAAAATTAATTTGTTTTGTCAAGTTGGTCAGGGCAAGGAAGTCATACCTGCTTTTTGAAATCCAAGCAGGGGAAGCATCAGGATTTGCTCAAATTTGGTTGTTGAGATTGAGCTCTATCCTAAGTATCAGCTTGGATTGCTCAGCCTTATCAATCTCCATCTTGAGCATTTTTGCAATCCTCTCAGATGAGTTCTATTTTAAAGAGTTAAGGCTGGAAATCTTCATGTAAGTACCAGCCCAGCTGCCAGATGGCCCAATAGAAATTGTCTTTAGTGCCAAAGAGGGCATTAATTTGATCAAGGGCAACAGGTTACTATTAAGGTTGCATTTCTCTTTTTTAGGGGTAGATTTTGAAGTTTATTAAGCTCCTGAAAAAGTTTGCTTGACTTTTACAAAATTAAAATTTTTGGGGGTGGGGGGGCAAAATTAAGAAAAAAAATTGATGTTAAGCCTCATCTAATTAATTTTGATTAAATTTTTGAAATTTGGAGGGCTTAGATATTTGTTTTAGGGCTAAATTTAGCCAAGCCCTTTAAATTATTTTTAGAAATGCAAGATAAAAGATTGGGCAGTTAATTTTTCACTTTAAATTT
>FUAW101770.b1
AAAAGTTTAGACACATAAACATCAGAAACAAATCTAAAATAGATGATTGAG
>FUAW101773.b1
CCATAGAATTGAATATTTATATTTTTATTAATTTTTAAATTATATAAGAAGGAGATATATTTTGTTGAGATCATAGATATTTCATCGACTAATACAAATTTGTACTTATCAAAATTATTTTCATTGAAGTGTTAGTCGAAGTAAGATGCAAATGTAAAGACATTATCAACACCTAATTTTCTGAGATTATCACATGCTATGTTAGTGATGCAGAAGACAATAGTTTCTTTGGGGAATAGTTTATAAATCTTTGCGAGGAGATAAGATTTACCATAACCTCCTGAGGCATTAACTAAACAACTGATTGTTTGTAAATTTTATAAAATATTTTAATCTTCTTAAATGATATTGAATTCTCTGTAGGGGTATATGGGTCCTGTAATAGGCTCAACTTCTTCAAATTCGAGTAATCTACCTTTCTTGGAATATTATTCACTTTTGACTTTACCTATTCTATATATGTTAGGATAACCATACTTGGCAGATAAGGATTTTAAAAAATTAAACTATTCAGATTTAGGATTAGTCTAGATGAATCCAATCAAATTAGTATTTACAGAATAATTTTAAATATCAATATCGTTAGGTCCAATGATGGAGACATAGTCAGTCTTGAGAGAGGTAATTATAGAAAGTTAAGACATGAGATCTAATTCTAATTACATTGTTTGCATGTAA
>FUAW101777.b1
TCAATAAAATCAATATGATAATTAAAATTATTTTTTTATTTTTTTTACTCATTTTCATTTTATTCCCATAGTTCTTCAAAAGTTAATTCTTCACAATAGTCATCTTCATTCTCAATTCCTTCTTCTTCTTATATGTTAAATTATTTGTTGAAATCTCTTGGTTTTTGATTTTCTACAACTCTGAGTTTGATTCTTTCTTCTTTTTTACCATCTTTCTCTATCATTACAGATTTGTATTCGAAAAGTGAAAATGTGTATTTGAAACCTTTTGCTATTTTTTTAATATCATCGAGGTTACACGGAAATTTGATATTACCAATTTTTATTTTTTCATCTATCTTTTCCTTATTTATAGATTTTATGTGTAAGTATTCGTTTTTATATTCAAAATCATAATATTTTGGATTTCGATATTCTTTAAATTCTTTTCCTAATTCATACTTATAGTAAAATAGCATAAAACAGTATAATGCACATTTTTCATCTTTGTTTCGAATATTTGAGCAGACTTTTTTATTTTTTAATAGACCTTTTAATTTGATGTAAGAACCGACTGATTGTGGTTCAAATTGGAATGTGTTTAGATAAATGTATAAAAATCTTTCTATATTAATTCCCGAAACGTGTAAACTTTAAATTGTATGATCTAAATTTTCACTA
>FUAW101778.b1
TTTTGTGTTAATTATGATTTTTTACAAATACTTTATTGATTATATAAATTTAATAGCATGTATATTTTTTAATTATTAAAACTAAATACTTTTGTTTCGGAGTATTTATTTTTAGACTTTTATGCTATGAAATTTATGATTTTTACTCTAATCTTTTATTTTTAATTTGCTTAATTTTTTTAATTAATTTAATTTAAAATGAATGAAAAAATAAAAATTACAAGTCTCAAGTTTTTAATTTAAAAAAGTAAAATATATAATAAAATTTATTTTTTCCTTCAAATATTTAAAATACTTTGACAAAAATAAATTTGTATCTTTTTTAGAATTTTCTTAATACTTCCATCAAAAAAATACTTTCAAAATTTTTTCAGAAACAGAAGAATAAAAACCAAATAAAAGAAAGGAAAAACCCATTTTTGAATGGATAGTTGAAAATTATACTACATCTGTAATCTTTCCTTAAAAAGGTTAGTTACATTATGCAAGAACTTCTTTTTTCAAAAATTAAAAAATACGAGTTAATTAAGTTTTATTATTTTTCAATTAAATTTGATGATATTTCTAAAGCTAGAAAATGTTAATCAGAATAATTATTAAGCCTTCTTCACAGTAAGGATTACTAATGTTGAAAAAATATGAAAGCCAATTAAAAAATCTACTAAGCTTACAGTTAGAAATTAAATTAGGGAAAATATTACAGAGCTATTGGGAGAAAAATTATTATTAAAAGAATATATCTTT
>FUAW101779.b1
TCATTATATTATGAAATAAAAAAAAACTGCAAGAAAAAAGAAAATATAAAAAGAAAACAAATTAATTTAACCTAAAGAAAGAATTATAATAATCTAAAATATTATGATTGATTTTAATATAAAAACTAATGCCGTAGAATTTACAATCGGAGCATTTTAGAGCCATAGGGTATAAAAAAATGCACCTATCATGCCAAATTTTCCTCTCCGAGCATTTTGCCTGGAGGATTTCCTTTTACAGCATTATTAACAAATTTTTACAAAATTTGTATTTATTTTATTCTTAAAATTTTAATTTTATCACCCCCTTTTCAACATCTATTGTTAGAATGTTTTAAGAGGAAAAATCAGTTTAATAAACAGCTGATAAATCAAAATTTTTATAATAATCAATTTCAAATAATTGTAAAAATAAGATTTCTCAAAAATAAATAAATAAACAAACTAATGGATAAAAGATCAACATCTAGAAAACCAGTTGCTAAATCTAGTAAACCTAAGCCTTTAAGTGAAAATATTTTAAATGAGAATACAAATCCTGTAAATTTGAATAAACTTGTGGAAGTTTAGTCATACGGTCCTTCTGTCACTATCAAAAATGTTAATTTTATTTATTTTTATATTTATTAAAAAATTAGGTATCATATGAGAAATAAATAAATTCAAAAATAATTTCTCCAAATA
>FUAW101783.b1
TCTTTAATTTTATTTTAAATATCAACAGTTTATTTAAACTTTAAAATAAAATTAACATATTAGATAAATTATCAAATTGAAAAATACAAAATATTAAATTAAAATTAAATTTGTTATTATTTCCATTTAACACTATTTTTGTTTTAATTATATTTAATAATCAAATAATTTTCATACACATTTGTCTTAACACCACAAATAAATAAAATTAAATTTATTTTATAAAATTAATTTGAATGGAGTAGTCTTAATCAAAAAAAAAACCATTTTCATGAAATAACTATTTTATAACAAAAAATCACTTAAGTGTAAAAAAATAAATATTTTTAAACTGTATCTTAGAAAAGTAAATTATTTATAAAAGCAAAGTTTTTAATTTAATATTTCATAAAATAGTAAATCATTAAACGAAATACAAATAATTTTAAAATTTTTTAAAAATTAAACAAGATAAAAAAAACAAAAACAAAAAAAATAAATTAAATTAAATTAAAAACACAAAATTTAAAAAACTTTTTATTACCAAATTTTAATTTTTCATAAATTTACAAAAAAAAACACAAAAACAAAAAAATAAATTAAAAAAAAACAAAAAAAGTAAAAAATTACATTAAAATACAAAATTGATTAAATTAAAAATAATTGAAAAATATAGTTTCATTAAAACAAATTTAAAATATAAATATTTAATAACACATTAATTTTAAAAAATTTTGAAAAAATATTATTAAGAATTAATAATTTTAATAAAAC
>FUAW101785.b1
GAATAACTTTTAAAAATAAAAACTAGATCTTGCGAGTATTCAAAATATTTTTTAAGTAAAATAAAAATTTTAAGAGACACTTATAAATAAATAATAATATAAAATATATCACTTTTTTTTTCATTTATAATATTAGATCCTATTTAAAAATATTTTATTTTTAAAAATTTAATTTAATAAATAAATTTTTTTAATTGTATTTGGCTTAAGTTTGTTTCGTTTTTTATAAATTAGATTTCCCATTTAAGAGAAATCTCTTTCGCATTCAGCTTATGAAGAAGTAAAAATAAAATATCTTTTTATGCTTAATAAAGTAAAGGAAATTTCTATGAATTTGTTTCGCAAATAGGCTACTATTTAAGCTATTATCTGAGATATAATTTTCATATTATTACATTTCATTTTTTAGATGCCAATCTATATCATCTCTCAAATTAATATTTTATTGTTATTATTATTACTATCCTTAAATTTTCTAGCATTAGGTAAATCCTATTCCAGATAGTTTCTACATAGAGAACTAATGTTTTGAATTCATTTTTACCAGTGATCAAATAATATACAATCTTTTATTCTTTAACGTTGTCAAGTTTATATCTACTTTTGCATCATCTCTAAAGAAGTAGAATACATATTAAAGATAAACTCTTTTATTTATTTTCTATCTGGTATGCTGCGAGAAAAAGAATTAAGAAGCTCTTTAAACCCTTAATGTTTCATCATGAAAATGCTAAACCTCACTATAATTTTTCAGTCAGA
>FUAW101790.b1
TTATAATTCATTAATTTTGTGATGGCCAAGTGCTAAGCTTCCATTATAATTTAACATATAATGTTTATTATTAAATAAAAAAAGTACAATTTTTTATTTTCTATTTTTTATTTATAATTCAAGGTAAACTCAATTAAAGTTTATTAATTAAGGCAATGTTAAAGATACATTAAATAAAATATGATTTTCAGTATATTTATATAGTATTATTAACTCTTTAACTATTCAAACATTTTTAAGAAATATTAAATCCTAAATCCCTTAAAATACATTTTTAAATTAATGTACATTTAAATCTTTTATTAAAAAATTTGTTTTTATGTAATAAGTATAAAAATGTTTTTCAAGGTATTTAAAAAAAAAGAATATATTCTAAAAAAATATTCTTACAACACTGCTTCAAAATTTACCTTATAACTTAATTAACCTTATTGAATATATGAAAATACTAGATATAGAAAATTAACAAGTAAAATAGATAATGTTTTGGGATATGACATAGTACCATAAAGCTTGAATTATGGCAACCAAACTTTATTTTTTACAATTTACTCTAAAATTTTATTTTTTACAATGTGGACTAAAGATTTATATCAGGCGAGATGGGTGCTCAAAATCATAAAAAAGACACTAGATGTTGTTTCATGAAAATATTAAACAATTAAAGTATATAATCAAATATGAAATTATGAAAACCTGAAATAAAGACATTTAATAAATTTAAATTAATTTATT
>FUAW101797.b1
ATAACTTCTTGAAGTCTTTCATTAAAGTTAAGGATGAAAGGTTGTATAAGCTCAGCAGTCATGCTGTCCCAGTATCTCTCAAATGAGCTTCTTAATTCTTCTACTTTTTTAGGTAAATCTTTGCTTACTTAGGATTTTAGCTAGCTCCAAATCTCTTCAACTGGATTAAGGTCTGGGCTATTAGAAGGCCAGTCTTATAGCCTGTCTATTTCAAAGTTCTCTCTGACTTATTAAGTAATAAGAGAGGTATGTTTGGGATCATTATCCTCTATCAAAATCCACTTATTTTTTCCAAGAGTCTTTGTGCACTTTCAAGTAACTCATTTGTCAAGATCCAGTTAAGTTATCTTCAATGAATACAAGGGAGGTTTATCCATGAATACTGATTCCACCCCATATAGTAAATTTTGATGGGTTTTTTGGTTTTTAATTTTCATAAACCTCATCATTACTCATATACTTTCCTTGAGGACAGAAATAAGCCCAAAAAGCGGTCTCATTGCAAAATA
>FUAW101798.b1
AAAACATATGAATACTACAGCAGAAACAATAAGATAAGACGATGTGATAAATTAATTAACATAATTAAAATAAACACAAGGATTAACCTAAGATGACCGTAATTACATTGATAGATAAATTTAAAAAATAAGAGATGCTACAGGATAACATGCATTGAGTAAAAAAAACAACATAAATGAAATAGCAAATTACAGATTAATACTTTAATAAATTTATTACAAATTTAATAATGAATATATTATTTTTAATAAAGGTACATCGAAATAGTCTAAGTAAGTATTTTAAAATTGGTTTGATAACTAATAATGATAAAAAAACAATTGAAAATTTTTATTTTTCTAACTATTGATATATAAAAAACACCTTTTTAAAAATATGGATTTAATTGGTATCGATTTCAGCTACAATTCACTCATCGAGTAAGTTTCAACACCGATGATTTTATCTCTACTATAACTTGGATATGACATGACTGTAGATGGTTATAACTTTACCCAAGCCAGATACGATGCTTTACTCATGTTTGGCTCGCTCTTTGGTTCAAAAATATTGTCGAATGCCTTTATCGCGAAGATGGTTGGAAAATTGAGAAATTCTTACGGAACTAGCATAACTGGCAAGCTTACTGAACCCATATTGAATTATTTCATCTATGGATATTTGTATGAAAATTATTTTAAGAAGTCGCAAAT
>FUAW101799.b1
TTTTAAATTAGAAGATGATTTTGAATTACTTTTTATTTTGTTTTATAATTTATGTTGAATTTTTTAATAATGCTATATACTAATTAATGAAGAATTTCTTAGAAATCTAATAGGTTAATATAAAATTTCATGGAATGTAAGCATCTCTTGAAATCAAGGTTAAATTTATAAAGTAATCTTCTTTTAATCTAAAGAGCAAACTTAATAGTAAAATGTGTAAACGAAAATAGTCACAGGTTAATTATAAGTATTATTAAAAGTAATTGAAAGTTCATAATTATCTCTAGTAACTTATTATCCCCCTGCAATCGAGCCAGAATTTGACATATCAGGATTTAGAGAAAAATTGAGTAATAAAGTATCATTATAGATAGGAGAATTTTAATCTTAAAAACACCAATAATTCTTAAAATGTTTTGTTAATTAAGCCCAATTCACAGGTTGATCAATAATTTCTGTTACTTAAATATTTTAACCAATTCTTATTAATTATACATTTTTAATTGGTAATTAAGAATTTCCTGCTAATCTTGTATTAATTTAATTTATACTTGAAGTTAATTAAGCTTAAACTAGCATAAAAGCTGCTAAGCAAGTGTTTGATAGTTTTAATTTATAAGTTTAATTTGCATTTACTGAACTTAAAGAATATTATCTATCATCAATGTCTAAATATCTATAATCAATTGATTTTTAATTTTTAAGAATATAATCATTAAAACCAGTGG
>FUAW1018.b1
GAAATTAATGATATTGAGTTAAAATAAATTGAATAATATAAACCAAAATGTAATGTTATAAATAATAGTGGAAAATTTAATTGTAAATATTG
>FUAW101805.b1
GTATGAGCTATTAATTTACTATTTTATTATTTTTCTTTTGTTCAAATTTTATTTGAATTAATTAATTATAAGTTTTTGATTAATTAATTGCTTCTTTAATTAAGTGTTTTTCCTCAGTTGTATATAGCTTGTTAGAAAATTAAAAACTATTTGAACTGAAAATAGTAAAGCTTTAGAGTTTAATTTTATTTCATCTAACTTTAGAAATATCTTAATAGACCAGTAGTCTTGCCTGTTCTTGAATACTTGATCGAATATTTGGAGAAAGTTTTGACCAATTAGTATTACTTTAATTTAAGACACTAACTATTTCTGCCTTTGAAGTGGTGTTAAGTATCTTTTGGAGTTCATTCCAAGCTTCTATTTTGTGCTGGCAGTAGAGCCAGCTTTCACCCTTATAGAACCTTTGGCATTTCCAGCAGAATTACCCAGCTGGGCTTTACAGGTATATGTTGAGTTTAATTAGATCGTCATACGAGTTATTGAGCTACCACCAAAATCTTTTTTTGACTCTGGTATTCTTATGAGTAGCTGCTTG
>FUAW101809.b1
TTCATCTTTCATTTTTTAGATATTTCCGTAATCAGGAAATATATTTATGATATAATTGATGTATTACCTACTACAGCTAATACTTTTAGCTTCTATTATATAGAATAGACCACTTTTACAATAGAGAGTAAGAATCATAATTTGTGTTTATTTCTTCTGCCTCCATTTTTGTGTTTTACTCATATTTAATAATAAACTCTTTACTTTTTTAACTGGAAATTTAATTAAAAATCATGCATATACTGGTCAAGAGAGGATATCTAAAATAATAAATAAACGATAGAAAATCCTCTATTCAATAGTATATTTGAAACCTAAAATTGAGGTAATATCAGTGAGAAATATTGTGTAATTAGTTTAAAGATATTGTTCCAAATTATTAGGATTAATGACACTATCTTAGTAGATGTAACCCCTAATAGAGTTC
>FUAW10181.b1
ATTTCATTTTTAAAATATTACAAAGAAAAAGGTGAAGAGAAAAATGAGAAAGACTTTTTGTAATCAATTAGAAATTAGTTAATCGCCGTTTACTAGAAAGATGGAAAGGTTGTTTTTAACTTTACAACTTTCAAAGAAATCTCTGAGAAACTTAAATTAAATAAGTCAATTAATGAGAATAATGAATACATTAAAAAGAATTTAAACAAAGTAGATGTGAAAAAAGTTTTGCATATCAAAGACGAATAGTACAAATTAGTTATTTTTGATAAATTGAAAAAATTTAATGATTTTAAAAAGATTATTATCGAGGAACTTTAATTAACAGTTTACTGAAAAAAAAATCACAATTTTATTTTTTACTTTTTCTTTTCTTTATTTTCCAATTAGAAAAAATCTGCTTTAACAATTTTAAGCTTGTTATCATTGTCATGAAGGTTGTAAAAGACAAATTAATTATTGATGGTGTTTTCTCTAATAAATCGATAAAATTCTCTTTTGTCAAGTTCGGTGTTAATACATTCGTACATTGATTCTAGACCAGAATTATTCTATTTACTCATAAAAAGTATGTCAATATTTGAGCGAATAATATTTGTAATTACAATTTTAGAGTATTAGACTAAAGTAATTACCATAATATTGTAATGTCTTGATTTGGAATAC
>FUAW101816.b1
ATGAAGACGCATGAAATTATTAATGAAGTTTCTTCTCAAACAGATTAGAAAATAGAAGATGTGAAATAAAATTCGCTTATTAACTCCATCAATAACGATAACATAGATGATATTAAAAACACTTTAAATAAATTAATCTATCAGTTCGATTAGTAGTAAAATACCATTAAAAAATTGTAAAATTCAAATATTTTTCTCAATTCATAAATCGAATAAATGCAAACTACAATTGAAAAATAAAGTCAGGACATCGTAAATTTGAAACTCAAAACAAAATTAACAAATTGATTTTATTAGAATATGATATAGATTAAATGAATTAAGACGAGATTTATTAAATCACTGTTAACAAATGCAATATCCTTTTTCTGTTTGATATTGTCAATTATTTGTAAAGAGAGAACCATTATCATAGGAATGAAATTAAAAAATTAAAATAGGACTAGAGACTTTTACATGATAAAATTTTCAAAATCAAACACGAATACGAAAATTATTTCTAGAATTAATTCCTTCACAATTAAAGATTCTATCAACAAATGTTCGATAGTGTTCTCAAAAAATGATTTTTATTTTCATAAAACAAATATAAGAAAAATTTAAAGAAAAAAATGAGTGAAATTATTTAATACATTTCTTTGGGATTTGCAGGAATAGGAATTATCTATTCTGCGATAATCCATTTTATCCACAAAGGAACTAATTAAACAAACGACATCTAAACACAATCAA
>FUAW101818.b1
AAGATTCTTATCTTTTAGGCATTATTCGACGGCACTTGTATATATATCGATGCACTTGAATTAAAAAATACAATTAATTAAAAATTGTAAGCACATCATCTATTGTTCTTAATTAATTTTGCTACACACAATAATTAATTAGCGTGTCATTCTTTACACAGTTTTTATTATAGTTTATGCTAGGGAAAAAAAGAGGAAAAAACCCTTTACATAGGCTTTTAACCTTGTGAATGGAGCTGATGCAATTCAAATCCGCTGCATCTGGCCTTTAACTCGACATTCTTTAGCTTCTTTCTCCTAAAACTCCACTTTTTTATTATTCTTTTCATTTTTTAATGACTTCAATCTTGAGCGACGCTCT
>FUAW10182.b1
GACTATGTTTAAGCACAATAAAATTTAATAAATTGTAGGATTAATGAGATTATTAATAAGAAATAATATCAATTGGCATGGAATAAATGAATTAACGATCTTTTAGAAATTTTAAATAAAAATCAAACATAAAGCAGCAACTCTGAATAAAAGTGGTCATTTATATGTGATATATATAATTATTAATATATAATGAATTTGAATAATTTAAAAAACTAGTTTCAGATACACTCAGTTAAATTGACTTAAGTAATATCTAATCAATTACAAGTAAACAGATACTCCTTGCTCTTTAACCCATTAATAACTAAATAACTACTCTCTGGTCCGCCATTAACACCTTTGATTCCATCTATATCAACAAGTTAATTGAAGCTGATAACTTAATCAAAATTGTCCAATTGGAGTAAAGCTAGATGAAAGAAGATTTAAATAATAACGTTTATTCCAAAGCAGCTATAGATTAACTTAAATGAAGGGATTAAGGACTAGACTTATAATAAGG
>FUAW101820.b1
TAGAAGAAACAAGTTGTTAATCGGACAATAACGAAGAAATTTAATCACAACAATCTATTTAAAAATCATTAAAAGATGAAGAAGATAATAATTAATAGATTTTAGATCATTCTCTCATTAATTATCTCAATAAACCAAATGATTCTATTGAAATTTAAAAAAACAGAAAAGAAAAACAAGAAAAATAACCAATTGTAAATCCTCAACCAATAATCCAATAACCTCCAACAATTATTATTCAAAAACAATAACCAATCTAATAAATTGAATTACAAGATCAAGGAGATTAAGAAACAGAAATTAAATAATTTATGGTGAAAATTCGCAAATTTATTTAATATTTCAACAAAGAATAATCTATTTTTCATATTATCGGAAGTAACGAATTTTAATAATAATAATTTATCTCTAGACTTTATCTTAAAAATCTTGAAGAATTAAAATTAATCCATAAATCGATTGAGTTCGAACTTTTATTTAGTAGATCAAACACTTTTATTTAAGATTCTATTGAATCCTCCGCTCTTTTTATTGAAAGATTACTTT
>FUAW101824.b1
GGACTCTTAGACTCTTTTCATGTCAAATCTTTTATAAGTGAAATAAGATACTTACTAGTTGCAAAATGCTTTGAAGGGATTCAATCCTACTACTCTAGCAGCTAATAATGGCTATGCGGAATTTTTAATTGACATTAATTGTTTCCTAACTAAGCAAGCAATACCAATGTCTAGTCTCGGAGATATCAGAATAGACATTAAATTTAATGCAGATACCGCAACTACAAGCATAGATAACGTTTAATTAACAGTTTCAGAAGTACTAGTTTTCTATTATGAAATTACAGATTCTCAAGATAAATATTTTAGAGGTTTGAAATGTATTGACAATCGTTATTTGTAGATTAATCATGCTTCCTATAATTGGAATAATATCACTGCTAACAATTCCTTTAAGTTTAATCTGACGCAAGATGCTGTAATACCGTTTATGCTATTCTACATCCAAAATAAGAGCGATAATGATAGTTTCACAACAACCTATTAAAATCTTGTTCCTGTGATAGCTTTTGAGCTATTGGGTAAGAACAATTAGAGTACCATGAATAATGTTGTTATGACTCAAACTCACAATCTGTTTTAGATTTAAAAACATTTCCCTCAATAATTTCACATTGTAAATCCATCGTCTAATTATTACAACAATGTTTACATGCT
>FUAW101825.b1
TGACTACCTTCTTGGAGTTGTAAAGGGCAAATATTACTGTCCCAAGAAGGAGGAGCTATGTCCAGGAGGTGCTGAAACTATAATTTAGAAACCAAAGGTGGTGCTCTATGAGATTCTTTTAGATCTTATCACCAAGAATAATCTCTCTAAGTTAGGCTTTGATCTTAACAAGCTCCCTAACAAACAGTTCTTACTTGATCTGATCTAGGTATTAGACCCAGATAATAGCCTATTCTCCTTTAAAAGAGGTGAGGATGTTGGAGATCACCTCGTCGACTTCCCTTTAGAGTAAGCCATTTTACTTTAACAATTTTACAAATTTATTTTTATAAAATAGCCTCTTCAAGGATGTTTAGACAAGGTTGCTCCCTGCAAATGGTGGGATGTTGTTCAAGAGAAGCAAAGAACAAATTATCCAGGATGCCATTAAGCAAAGTGAGAATAAGCTCAAGAGGAAAGTCTAGTGACTTAACATGCTCAAAATTGAAGAGGAGAAGGCACTTAGCAACATAAAGAAAATCAAGGAGACCATTTAAAGGCCTAACTCAACCTCTTGATTTTATAAAAATATAATAGTTTTACAAATATAAATCTATTTTATACATATTTAAATTTAGATTTTATTATATTTAATTAAATATTTATAATTTGCTTTTATTTTTTTTTAAATTAACTATTTTATTTTTATGATTTTTTTATTGCTACATGTATTTTTTTAAAAAGTACATTGTAGTGTACTTTTGTGAAAAGCGTAA
>FUAW101828.b1
AGCACTTGACTTGGGCTTTGATATCAGCAAGCTACCCAACAAGTAATTCCTTCTGGACCTGATTTATCTATTGGAGCCTGAAAATAATCTCTTCAGGCTAGACAATAAGGAGGAAGAAGGACAACACACCATAGATTTTCCTATAGAGTAAATTATTTAAATATAAAATATTTTATTTACCTTTTTTTAGTCTTTTCAAGGATGCTCAAACCAGAGTTCTTCCTGCCAGCTTTGGTGTGATCTTTAAGCGCTCAAAAGAGTAGATCCTTAAGGATTCCTTAAAGCAGAAGGAATCCAAGCTCAAGAAGAAGGAACAGCGCTTGAAGATGCTCTAGATAGAAGAGCAGAGAGCTCTCAAGAATATTTAGAGCATTAAGGACAACATCCAAATTATGAATGTCCGCAGATGATCTCCTTTTGCTATTTTTATAGTGCTGCTATTATCTGAAATAAATCAGAGAGTAGCAGTACTTGAATTAAAAATAAAAATTTTAATGCTATTTTGTTTAAAATTTATTTTATTTTATGTATTTTTTGCTTTTTTAAAAAATTTATTTAAAATGTTTTATTTTTATTTTATTATTATTATTTTTTTCCTTTTATTTTTATTGTAAAAAAATTTTTTTTTATTCAGCTGGCAAGGTGTCATGCAAGAGGACAAGTGCCTCCTTGCAGTGCCACCTGCTGTGCCAGCTGCGATATAAATATGATGGGGTAGGGTAACCCTATCAAAAAATAAAAAAAATATAATTTAATTACCTTTTTAA
>FUAW101830.b1
TAACAATTATCTTCAACGGGTTTACACTGATTAAAATCTCCAAACATATTCAATTTCAATCCTTATCTTTTTTTCAATTTCATTATCAAATTCATGTGATGACTATTAACCATAGAAACTTCATCAACAATTAAATGTGTTATTTCTGCTGGTAATTTTCTTTCTTTCTAATGTTAATTGAAGAATGAATCTAAAGTTTAAACATTCTTAACACCTTATTTCCTAAGATTGTCACAAGCAACATTTGTAAAGCACAAAG
>FUAW101833.b1
TAAATATTTTTAATATCTTTTAGTTTTTCATCGTTTGTATTATAAATCAATTCTAATGAATCGTTAGAATTTTCATCTATATTTATTTTTTTATGATAAAAAAGTGCTAATCCATCCAAGATACGAGCACCATCGAAATAAAATTTAGGTGTCAAAAAAGGATCTTATTATTTTTTTAAAAATTATAAAAACATTTTTTAAATTTTTTTGAATTATTTTTTTAGTTATATAATTTTATAAAAAATAAAAATTTTTTTCATTGATATTCGAAAAGAAGTTGAATTCCTGAGTTGATTTGGAAAAAGTATCCATTGTTTTTATATAATTATATCGTCATTTGGCGTAAATCGCAAGAACAATCGACTTTATTTTCTCCAAATTGATTTTGGTATTAAATGTTTGATCCCCTGTTGACGGTATTGAGAATGAGAAATGAGTAGTCGACAGAATATTTTTGAGATTGAACGATTTGAATGTCTGGAATTTCTTCAATATTTAAGAGCACTACTTGAGGGTGATTGATGAGAGGGAGTTTGTGTCGTTATGTATTGATTATTGTTTGAGTAATTTGTATCGGTGAATCCTAATATTTTTGATAAACTCTTGTTTAGGTTCAGTGAAAAATTTTGAGTATTTTGAAATGTAATCCTGTAAGTGAGCTGAGACAGAGTAATCGAAAAAGATGAAATATCTGTCCTGATTATTTGTTACATTTGATTTATCAGGCTTGGA
>FUAW101837.b1
TTCTTCCATTATTACTTTTGCACTTTGCTTTTTTGTTTCTTTTGTTCGATCTGCTCCATTAACTACTAAACAGTCTATTGTTTTGAGAGACAGAAATCTAAAAGCTTATTTTTGAATTTTCTCATTCCAGCATAATTCTTGTTCTGTTTGAATTTGTTGTATTGTCGAAGCAATTCCTCATATTACGCTTTATCCTCTCCTTAAAATAATTAAATGTTCTATTCTGTTAAGAAAGTTATTTTGTCTAAAAAGTTATTATTGAGGTCTTAAGCCTTCTTAATTTTCTCCTTTTTGATTTGCTCGAGGTTTATCTCCTACTCCTAATTTTGTTGAAAGTCTTCCTTTTTCTCTTCAATCTCTTCCTCGCTAGAAGATTCATTGTTTTGCTGATTCTGCGGATTCTGTCTGCCTCTAATTTGTTAGATCGCCTTCAGAGTCTTGTTGTAGTCAAACATAAAAAACAGCTATATTATTTAAAGAAAAAACAAAAAAAAATTAAATCATGGTTTAGTTTTCTTTTTAGAAGAAACAACTAATCCAGATTTTTTGACGATTTTATCCTGGAAAGTTTCTATTGGGAACAGCTCCTCGACTTCTTCCTACACCATCGTTTTAATAGCTTGACATTTTCTCAAAGCTTTCTCA
>FUAW10184.b1
AATGAAGATATACTGATCTACCCAGCCTCTAACTAGCATGTAGCATAGAACTCTGCTTCTAGTTATAGCTCCAAGGATAGTGATGTGATTAGTACTTGAAGAAGACTCCAAAATAGCCTTCTAACCCTTTGGAATCCATCCATACATCTATTTTTGATTCAGCATCAATCCTGCTTCATCAATAAAGATGGGTTCAAAGTCTTTAAGGATCATTGGGGTCATTTCAAGCACAAAAAGCTCTCTTTAGCGCTTTGTTTCATTATCTTCCATGTTTGGTTTGCAGTAACTCAGCCTTTTGTATGACATTTTGCACTTTTATTTCATGGCTTTCCTAAATCCAGATGTAGAATTAAACTATTCAGGCAAACCAAGCTCTTATGCAGCCTTTTATTTGATTTTTTCTGCAGTACTAAGAGTAAAATCGAGGTTTCTTTTATTAAAGTTCACCCATTCTTAAACTTATGGGGTAAATTTTATGGAGCGATCTGTAAGGCCTATTTGAGTACTGTAACCTTGCCTCAATAGTTGTTTAACTGAAAGCATTTCCTTGTGATTAAGCTTGCTTTGCATCATGACATGGCTGTCATTTAAGCCTTATGAAATAAGCTCCACAGCAAGTAATCTTTTTTTGTTTTTTTCTTCTATTTTTAACTCTTTTTTAGTCTTTTTTTTTAGGCTTTAGCTGCACTTCT
>FUAW101841.b1
ATGAGGAAAATAAATTGAATAAATATCTGAATAGATAAAATCTTTAAATTAATAAGAAAGAATCAATCTACTTATAGAATTTGAAGTAGAATTATTATAGGAATCATAGGTAAAAAATAACAAAAAAATTTACAAATGACGATAAAATTGAAGATGCTAAAGAAGCCATTTTGACAAATAATAATTCTGCTGTAGCAAGAAAACTTGGGAGAATCCACCATTACAGATTGGATATTAGCATAGCCTTAAAGTTAGAACATGAACAAAAAAGAAGCAATCAAATCCAAAGAAATAGAAATCCTAAGCATGAATTCTTAGAAATAAAACAGATGTAATAGCTAATATAATAAAGAGAGATAAAGTTGCAGGTAAACCAAAAATTTATAAATGAAAAAGCCCTTTCTATATTTGAAACTTTAAAATAAATGGGAATTGAACCTTATAAATCTGGTAACTTTGATTAAAATATAACATAATTAAGTGAAGATCAATAAGCTTTAATAAAAAATGAATTAATTTCTTAAGAAAACACTTAGAGTGATGAATGTACAAGCAAGTGATGAAGATGATTAGAAAAATGAGAGCAATAACTATGAAGATAATTAATTTAAATAAGAAAAAATAGATTATATTCAAAATAAGCTCATATTAGATAATTCTTAAAGTAAGTAAATAATTCATTTCATTAATATTTGTTTATTTTATTTTTTCTAATAAAAGATTTTTCTAATAATTAAGAAGACAA
>FUAW101848.b1
CTGTAAAAAGTCTTCTTGATACAGGTTTAGCGATACTCTCTGATAAGGCTGCAGAGTCTCTCACAAGTATCTACTATGAATAAGATGATACAATTTCGAATTATTTAGTGGAGCCATTGATTAATACAGGCATCTATTATTTACTTTACAAATTTGTATTTCAAAGTGTGTTTGGTAATAACAATCAATAATTTTTATCGCTTCCTTTCATAATAACCGTAGTAAAAAATTTTATAAAATATTTTGTGATTGGTACGGTTGCTAACCCAAAATATTCTGTCCTATGAAAAAAACAAATTGAATTTTTATTTTTCTTTTTAATAATATAAACACACAATTGTAAATTTTTAGGATGAGCTATTAAGCCTATAAATAAATTTTCAAAAATCCTGAGAATGAATTCTTATTAGGTTAAGATAATCTCTTTAATAATTAGTTCGAGTATTAAGCAGAAAGAGCTGGCAGTTTGATGCTCTACACTAAAAAAGATGACCTTTACACGAATGTGAGAGATTGCTACATTACCTTTTCACAGACTGATAGCAAGGTGGATTTTTTGAATGGGGGTAAACTTATCAGCTTTGAGATTAAAACTTAGCCAAATGCTTGCATAGAATAATTACTCTACCATATTCAAATTCAAAACTTATTAGCAGCTGGTTATAATTTCAATACTATCTACAATTTGATTGAATACATAGAAATTTTAAATGATCACAAGTCTGTTGAAAAATTAGATTAACAAACTTTGTTTATGTCAAACTT
>FUAW10185.b1
TTAAGAATTATTAAGAAAAATTTAATAAACTTTGATCAAAAAAATACATTTTATAGTAATTTATATATTTTAATTTTAAAAATGGAATCATAATTCGATAAGACCATTTAGAAAGTAGAAAATCTCAACATTAAATAAGATTCCTCTATTTTGATAGCTGGGTAGAGAAGATCTGGTAAAACAGTGCTTTGTATTAATCTATTACTTTACCTTACAGAAAAATATTCCTACCAGTCTATATCTGCATTTGATTTCATAGATAAAAACTTCATCTTTGAAAGTAGATAATTAGATGAAATCATTCCAAAATTGATGAAATACTAAGAAAATGAAAAGAAGAAAAACAAGCAAAAATACATGATTATTGTCTTTGATGACATAAATTTAAACAAGAGATCTAAGTTACTTGATGACCTGTATTCCAAATCAAGACATTATAACATAATGGTAATAACTCTAGTCTAATATTCCAAGATTGTAATTACTAATATTATTCGTTCAAATATTGACATACTTTTTATGAGTAAATAGAATAATTCTGGTCTAGAATCGATGTACGAATGTATTAACACTGAACTTGACAAAAGAGAGTTTTATCGATTTATTAGAGAAAACACTATCAATAATTAATTTGTCTTTTAC
>FUAW101854.b1
CAAAGATTAAAACTTTTCTTAATTAATTTTTCGAAAAGTAAATCGTGAAGATTAGATGCGAAATTTAATGGATAAAAGATTATAATGTCTTCTACTTAATTCCTTTAAATCAAGACATGACTAACTACCATCTAGATTAGTTGATCAACTCACCTAAATACTAGCTAAGGAACTTCCTACCTTTCTTTAGTATCAATCACCATTGGCTCTCTAGGAAATTTCAGACCATCTTGATTCACTATCCAATTGCCTTCCTCTAGTTAAAGAAGGAAAGATGGTAAAGCAAAAAAATTGGACTAAACATCTTACTATCAATGAGGCTATTCACAGCATGCACTTTGCTACATTAATCCGTGTAGAGCAAGAATCTGAGGCCCTCTAACATTCGTTAATAGAGTAAAATCATTTACGTGATTTTTATTCCTAATTACCACAACAACTTGAGCAAGCTCGTTAATGCTTATATCAGAACTAAATGGATTCAATTATTGTCCCCTTCTCTGATGACACTACTCAAATTCGCCAGACGCCTAGCCAGAAACACCAATAAAACTAATAATAATCACAAAACCAAAAGAAATGGCGAAAATTACAACAAACCTGTTTAAATGAGAAAAAAGAGAGAAAATTAATAAAAATAATAATAAGACGAATAAAATC
>FUAW101856.b1
CCACTTATCCAATATGCAAAGTTTTTTTCCTCTTTTTCTTTTCATCAAAAATTACAATTTTAACTTTTTTATTATCTTTTTCTGAAGGACCTATGCTGAAAAAATACATTTTATAGTAATTTATATATTTTAATTTTAAAAATGGAATCCAATGTAAAGTCTATTGACGATCTTGATATTAAATA
>FUAW101863.b1
ATTATAGGTTTTTAATAAATCTAATGTTTAAATTTGTTTAGGATTTTATTATTTTTTCTCCTCTCTTTTTTTAATCCTTTCTTCTTTTTCTTATTACTCTTTTAACTTTTATTCTTATCTATTTTTTTCTTTTTATTTTTCTTGTTTTATTTCTTATTTTTCTAATTGTTATTATTAATATTTTTTTACTAATTTTTCATATTTTTTGTTAATTTTTTATTTTTTATTTTCATTCATTTCTTAATATAATGGTATTAATGTTTCTATTTATTTAAGAGTATTAGTGATTCTCAAGTAAATTTTAAAAAGCATCTCCATATTATTCTTAATATGCTTCATCCTATTTTTTGGTAAATTTACCAAAGATGTATTGGATAAACTAAAATTTTATTCTTCACATTTAGAAAATTCAATCGCGGTGTAGTGTATATAAAGGGGAAAAAAATAAAAATACTACGATTTTTGTATATTTATTGTTTTTAAGTATTTAAGTCAATGAAAATAAAGATTTTGTACAGAATTGTCTCTAATATTTTTAGATTTGTGTCTTACCATATAAGAATAATTTGGATTTTCTAGAAAATGAAAAGCAACTAATCTTGAAACAGTTTTTTCAATTGGTTTATCATTTTCTCTTGTTAATTTTACTTTCAAAACATCTTTCTTTTTTTCTGTTTGAACTAAAATTCTATAAGTTTTTTTATACCTTATCAAGCCAGTATTTAAAACTTCATATTTAGGAAAATCTC
>FUAW101865.b1
AATTTTTATTTTTTTATCTAATTATATAATAAAATAATTTTAAAAAATGAGTTAATAAGCATACAAAGAGATTTTCTAAAATCCTGATAATTAATTTTTATTGGGATATGACAATTTGTTCAATAACTAATTTGAGTAAAAGCTGAAAAGGCTGGTAATCTGATGTTGTACACTAAGAAAGATGACTTATATACCAATGTTAGAAATTGTTATATTACTTTTCAATAAAACGATGATAAGAAATCTGTTTTGAATGGAGGTAAACTAATTAGCTTTTAGTTGAAATCTTAACCTAATGCTTGTATCGAATAAATTATATATCATGTTTAGATTACGAATTATTTATCAGGAGCTTATAGTTTCAATACTATTTATAATTTAATTAATTATATAGAAATTTTTAATGATAATAAGTCTGTTGAGAAATTGGATTCATAAGAACTATTCATGTAAAATTTATTATAGGTTAAGTAAGATACAGCAACTCTTTAGAATCTTTAAAAAGGTTTTAATGTAACTACACTTGCAGCTAGTGGTGGTAATGCTGAATTCTTAATTGATGTTGGATGTTTCTTAACTAAAATAAGG
>FUAW101868.b1
AAGAACAATCACCAACAAAAAAAATAGGTTGAGAATCTTTAGAAAGAATTAGATGAAATCAAACGACGTGATGATAAAAATAAACTTTTTATCTTCGAAACCAAATTACAGAATATTATCAACAGAAGAAAAAGATTGGCTTTGAGAAAAATTGATAAAGTACAAAAAAAGATTGAGTAAGATGACAAACAAATTCAAGCGAGGATAGATTCTCCTCCGAGAAACATCTTTTAAAAAACAGCTAATTTCATTACGAAAAAGATTAGGAGTATCTCAACAGAGAAGTTTGATGAGGGCAGACTCTAACAATTGGATCTCAAAAACAAAGAGAAACAAATTGCTCAATTAAAATCTTAAATCACCCATAATGAAGATCACATCCTACATCTTTAGAGAGACATTAACAAACTTATGAATGAGAATTAAATTAAGGACCACTACTCACTCAAAGAGAAGAAACAGTTGAAAGAATACGAAACAAAATTCAATGAAGCAATCTCTGAAAGAAATTAGATGCAGAGAGAATTAGCGAATCTAGAACAGTCGCTCAGAAATAAGAGAACTCAGAACATAAGACAGAGAAACTTTTTTGATGAATAATTGAAACAGGAACAACAAAAGAGAATAGAGACAGATACAGAAAATTAAAATTTAAAAACATAAATTAGGAGGAACACTGAAGAATTAGAGTAGAAGTAGAAAGG
>FUAW101869.b1
GGCACCCCCAATATAATAAGTAAAGGGGAAAAAAACATGATGCATCTTTTCATTTAAATTACATGGAATTTTACTTAAAAACAACAACACAATTTAATATTAGAATTTGATAATTTCATTTCAATTTCTTACTTGATTTCGTCAAGTAGCTTTTAAGTCTTATAGCTTCAAGCTTGAGTAATTGAAGTCTTCTCTCTTTCTTTTTGAGCCTGCTTTCTAGATTCATAGATTTTTCTTTGTTCTTATTCTTTATTCTTTTTGATAAGTTCGGAGACAAAGAGGGAACCTATGAGGTATAAAGTCCTTCATAAAGGGTATAAAGATAAAATAATATATTTAAAAATGTAAAATTTAATAGATTATTCAATAGGGAATTTGATAAAAGGCACTGATTCATTTGATTAAGGGCGGAATTGTAAAAAGTCACATTTAAGCAAATAAAAGTAGATGAGGTCAATAGGAATTGTTTCTTTTGGAGATAATTGAGATCAGAACTCCACTACTTCTGATTTTTTACT
>FUAW101870.b1
ATTTCTTAGTACTCCTAGACTCTTATTTAATTCTCTATGTCATCAAAATCTCTGTTAACTTGGATAGCTTCCTCTAACTCACTTATTTTTTCATTTATCTAAATTTCATTATCATATTTCTTCAATTCATGCTTTTTGAAATATTCCAAATCATTGTAATCAAAATTGATAGATTATTTTTAAACTATTTCTTCTTCTTTTTTTTCAGTTTCTTTTCTCTCTTCAACTCAAGGTTCCTATTGCCTTTTTTGATGGGACTCAAATAAACTATTGAATTTTTAAATACCTCTCTCCATATTATCTTAATCCAATCAGTAATTGTCAACCAACTCAGAGAAAAAGACTTCGAGATTCTGTATTCTTTCATTCTCATATTGGATTTAGAGTTTGGATTTCTCAAGATTTTTGATGTATTCATCGATCTATTCAGTCTGAGCTTTAATTTGGTCATTTCTTTAATGTATGGCTTTTTTCAATTGTTTACCTTATTTCTTCTTGAGGTTGAAAGGTTGTTCCTTTTCATCTAGTTAGATATTGTCTATGAAGTAATCATTGAATTCAAGAAATTACTTTCTTGTGTTGATTTTTTAATTAAGAATGGCATTAATTAATCAGTGAAATCTTTGAGAAGCAGCTTCATTTTGTTATAAAATGTTAGGTATTTCTACTTTTCATCTTTTTCCTCTATTTCTTCGTCTTTGTCTCTCTCTAGATTGACATAGAGTTAGTTTCTAAGTTAAATTGCTTCTTACTTCTCCTTTTTTAGCTATTCTATTTCTTA
>FUAW101872.b1
GATTAATTAAAATAGTAAATTTAAACAGTTAGCGATTTTGAAACAGAATATGCAAATACATTTAGGTAAACTATAAAGTTTGATGGTGTTGATTGGAGAAAAACTAAAACAGAATAAGACAGATAAAATATTTAAAATAGTAAAAATAATTTGATTAAATAATTAAATGATAATGAACAATTTTTATAAAGATTTAGAGATACAAATATTACTTAAAATTTAAAAAGATAAATTTAATAAATAAAATAAAATATATAAAATAATGATTCAAAAACTGAATTAATAAAATAATTAGATAAGTTAAATGAAAAAAGAATTTAGTTTTAAAATTCAGAAGTGTTTATAGATAAGTAAAGTGAAATTATAGAAATGAAAGAATAAAACAAATAATTAGAATAAGACAATAATGAATTAAAAAGATAATTAAATATAGCAGTAGTACAATTAAATTAATAAAATGAATAAATAATGTAATAAATATAAGAAAATAAAGAATTATAATTATAGCATAAAAAAAATTCACAAGAAACAATTGATTTATAAAAATAATATAAACATTTATTACAAGAATAAGATTAATATAAAAAGAAAATTTAAGAATTATAGAAGTTTAAATAAGTATATGATGCAGATAAATTTTAAGATTTAACAAAAAGAAAATAATAAAAATTTGTACAAGATTTAATAAAAGCATTAAAAGATGTAAAGATTAAATAATTATAGGATAAAAAATAAAAAGAATTTATTGATTAAGCAAAATAATTTAATGA
>FUAW101875.b1
TTGATTTGTTTGTTAATTTCTCAACATTAGAACCTCCTACTCTAACTACGCTATCCTTTAATTGATTTGATAATTTTCATTTCTCAGTTAGTCGTTGATCAGCTACGCATTATTTAGATTATCGTTTTACTGTTAGATGTAATTTTCTAAATTTATTATCCTTTAGGAAATCTGTTGATTTTGTAGGTCTAAATCTAAATTTTATTGAATCAGCCTCTCGTTGGATTCTCTAATTTGATTGTGAAGGACAATATCACTGTTTAATTATTACTCAATTTCCTGTTAGTTTCTCAAATTTCTTTCTAAATTTTAAACTTGCTATTCCAAATTTCTTATTCTTACTTCTCTATCCTACAACATATTTTCAGTTCTATCCAATTAAATCTCATAATTCTCTATTTCGTTCAACAATTTTAAATTTTCACTATCAGCTTCTTATACGCTTTGCTAGTATTAAGTTTAGAGCTTTTGATAATCTCTGCTAATTTAATTCTTGGCTTATTACTCCTTGCTAATTTGACTATCGAAGTATTGCCTCTATTGCTAGTTTGTTAGTCGTTCTTCATTCAATTAATTATCATAGCTAATTATTCTTCTTTTTAAATCATCTCTCTCAACCACTGCCTGTTTGTATCTCGATTCATAATCTTTTAGCATTGATTGATCCTTCTTGGTGTACTTGTCTTTAACCTCTTGCTAATTCTAAAATTTCAAAATATCTCTGCTCAAATTTCTTATTATCTATTCCTTCTGATCGAGTTGTTTTTTGAGTTAT
>FUAW101879.b1
GCTCCCAAGATAGTTTATGAGATAGCACCCAAAACGAAGCTCTCTCTGCAACCAAAGATTTGAAGCTCTCTTTTTTTTTCTTTTTTTTTTGTTTTTTTTTTCTTATTTTTTTTTTTTCTAAAAC
>FUAW101881.b1
TGAGTACAAAGATTGTTTATATGTAGTCCATCCCATAGGATTTTTTGCTTATTCTTAATATTTTTTGTTAATAGATGAATAATTATAATTAAATAAATCTTGATTTTTTTAATATATTCTATTGAGAATTTGTTGTTTAACAATTTTATTTTGAATTGTTTCTTCATTTCCTTATAGTTTGCTGTTATTTGGAGCCGATCTGATATTCCATCCGATATGAGTAAGGTCAATTACTTCATAGTTATAGTTTTATATGTTTTGTTTCTCATTTACCGATATTTATGAGATGGGGTTTGGGCACTATCAGTTGTTGGTATTTTTAATCCTCTAATTCTTCTTATTTATTATTATTCCAAAGTTAGTTATAATAAAAATTTAAAATCAGACTGAATAAGAGGAATAAAAAATTCAGATTATTTGATAATTAAATTGACTTCAAAAAGTTTGGAA
>FUAW101885.b1
CAAATTATGAATGATAATTACATTACTCAAAAAGGATTTGATAAAGAATAAGTAACTCAAGACATAAAGAAAGAGTAATCTAAAACTATTTCTGAATCTGCAATGATTCCCTATGTCATTATGGGCATCAAAGCTCTCAATGAAAAAATTGAAAGTCAAACACAAAGAATCGACATTATCGACCAAGCAATGATGAAGACACATGAAATTATTAATGAAGTTTCTTCACAAACAGATCAAAAAATAGATGACATCAAGAGCTAATCGATAGTCAACTCGATAAATTTAGACACTCAAGAAGACATGAAAAAAGAAATTTACCAATTGACTCAACAATTCCAAGTTTTGCAATAAACTATCAAAAAATTATAAAATTCTAATGTATTTCTGAATTCTCAAATAGAGCAATAGCAGCAAATCATAGAAAAATAGCAACAAGACATCATAAATTTAAAATTGAAAACAAAAGTAGTATGATAAAAAATATTTTTTAAGTAATATATATAAGATAAACATGGAATAAATTATTTAATAATTAGACTATCAAATTTCAATAAATAAAATTAACATCCAATTTTTGTTTGACATTGTAAATTTTCTGTAAAGAGAGAATTCACACCTCCGATCTGAATTC
>FUAW101886.b1
AATAAATAAAAACAAGAGATCGTTTGATTTGTGATAAAATAAATGGAAGTCGAAAATAGTGTTAGATTCGCAATTTGCGTACTAAAAAATTAAAATATTTAATCCCAATAAGTTGTAGATGAGCTAAGTAAGCACAATATACATTACTCAATTAGGGGTGTAGATAATGTATACAAATAATATAAAGACAGAGGGAGGGACTCATGTATCAAATAGACCTAATTATGGAAGAAAGAAAATTGATGAGAATCCTTCATAGAAACGGTTTATAATCATATAAACTTGCCACTGTATTACCTCTCTCAGAAGATCATAGATAAGAAAGATTACGTTTTGCAAGAAAAGTTGAAAAATGGAAAGCTAAATGGAAGGAAATGGTATTTTAAGATGAGGCCTATTTTGAAATTGAAACCTATGGTTAGACGCATGCGTATATGGGCTGAGTCAAGAGAATCAATTAATTCTTAATTTGGTAAAAAAATGATCAATTATCCTAAAAAATTTATTTATTAGGGATGGATGATTCACTTTGAAGGAGGATTAAAGCTTTTTAGAGTAGAGGTAAATTTGAATTCTAAATCTTTTGTAGAGTATATGGGATAATGCCAGCCAAGAAGAACTCTAAGGAAAAATTCTTTGCTAGATTTAGCGAAGTTCCATTCAGCCAATAACACTATTGATTGGTTTAAGAATA
>FUAW101887.b1
TTTGTATTTTTATAATTCTAATTGATCTTCCTTTTCAAATCTATAGTTCTATTCATTGACTAAATGAATTTTAGATAATTATTCTTTCTTTTTTAACTTTTCTCTGTCTTGCTCTAATTGTTAAATTCTAAATTCTGTTTCGCTTTTCATTCTATGCGCATCTTATTAATTTATAACTTTTTGTACTTCTGGATCATCGAAATCTATACCTTCTCTTTTTAATTTCTTTTGTAAATTCTATTATTTTTTTATCTCTTTTTTAGGTTTTTCTTATTTGACTTTTTTGTTTGAAATTAAATCGAATATGTTTATTTTCTGAAGGTATTGAGCTGTTCTTTTTATATGTTTAGGTAATAATTAACCATCTTTAAATTTTTGTAAAATGTAATTGTTACCTTCCTTTCCTATGATTTTATAGATATTTTTAGTGTAATTTTTTGAGCCTTTTTCGAAAATACCTTTCTTTCTGAAGACTCTAACGTAATCATTGATCTAGAAAGCTTATTCTATTTGTTTTATTATTTATTACTTTTCTACTCTAGCTTCTTAATTTGAAAATTTCATTTCTTTAGCTTGTTTAGGAGTTCTATTTATTGCAGAATGTTCTGTATTATTGTATTAATCAACTAATTTTTATAA
>FUAW101888.b1
TTATATTAAAGTTATATAACTATTAAATAATCAGAGGAATATAATTCTCAAATTTTGAATTTATATATTTCTTAATAATATATTATAATTCAAAATTTATAATTATATTATCAAATAATACTTCTTAACTAAATCAAATTTTGGAGTTGGGAATTAAAATTTTTTGATATTTAAAATCATTTTAAAAATAAAAAAATAAAAAATTTGAGATGAAAGAATATTTATTATTCTATAATAATTGACATTCTTAAAAAATTTTAGGAAATTAGAATATTCAAAAATATAAATGGTGTGGTTTGTTTTTTTTGTAAGCTACTTTTAGGAAATTAAAAATAAAAATAAGCAATTTAATTTTAAATTAAGAAGATTTATTTATCCTTTAAAATTTTTGGAATAAATAAGTACTTTCATTTTTTATAGATTTCAAAACTATTGAAAACGAATGAATTTTTAATTTTTGCAAAATTTGAATAAATAAACAGCCATTTCAAATTAATATCTTAATTTTTATTTTTAATCAACCAAAAAAAAAGAAGCCATGATACATATTTTATTTTTTTGATTAATAGAATAATTTTAATTAAGGATATATTGTTAATTATACATTATTTTTTTTTTTATAAAGGCTTAGCTTCAAAATATCTCTGGGATTTAAGTATTCTATAAAGTAATTCAAAATAGGGTCCTTTTTAGAATTTTTATACCTCTTGTTTAATATATTTTCATTTATTAATTAAATTATAATAAATCTAAAAAAGTATTCTCATTTT
>FUAW101897.b1
TTATTTCTTTTAGACTAAAATGAGCAATTAGTTTATCAGAAACATATTCTGTAACATTTCCTTGTCCTATCATAGCAATAAAAGGTTTTACTCTTTTCAAAAGATTAATATTCTCATAGAGACCTTCAACACTGTCTAGTCTCTATTCATCTATTTTGAGATCTCTGACTAAAAAGGTTTTGAACTTTTCAAGAGTTTGTTTTAATAATTCTTCTTTTGAAATTTCTGGGATAATTAATGACATTTTAAAAAGTTTATATCAATAAGAAAAAATAAAAATAAAAATTATTTTCAATCAAATAATGGAGTAACACTTTATTTACAATTGTGTTATGGTTCAGTGCAGCCTAAAACATTAGTAAGATAATCATTTCTAAATTAAATTGCTTCTTCCTTCTTTAATCCTTCTCTTAAAACATTGTAATGATAATTACATTCTTACTTGTAATATTTGTCTAATTTTGTTGTATAAGTCTTAAAAATTTATTCTGGATTGATTGTTACACAAACTAATTATGTTCTTATTTCCATATCAATATCATTCTCATCATCCTCTAGATCATAATCATCATCAATTTTATGAATTGTAATAACCGAATAGATTTTTTCTCTATTCTCCAATTCCTCTTCATGTTCAATCTTCTGAATAATCAATTGGTTTTGAAGATCATCAATTTTTTAT
>FUAW101898.b1
TTCCTTGTCTAAAAAATGATTAATTTCATACAATTTTTATTTTTATTTTAACTGATATAGCCAAAAAGTAATGTTACCATTCACAAGAGAAAAATTAACAATTTTCGGTTAGAATATTTTTTTTTACGATAGAAATTCTTTAGTCCTAAGTATTAATGAGTTTTCTTAACAAATCTTTTATGATTTAAAAATCCACCTTGGTATCTAGGAAGAGATCAACAAGAGAATTAAGATGTCTGAAGCAATCAACAGCGAGTTTGATTATCAAAATTATCAGGCTGTGGTAGTTTAGAAACTTTACGACAGAAACAAGATTTAGAGGATTGAGTTGCTCTACGATAGCTATGTTGATTATGTTCTCTAGTTCATGCAAATCCTCTACTACGAGTAATTTCAGAGCCAATATCTCTACAAATACGATTAAGAATTTTATGCTATCATACAAGACTCTGTCAATAGCATAGTTGATGATCCTAATTACGATGTTTAACAGCTCCAAGAAAAAATAAACGATGAATTAAAAGATATTAACGAGGATAATGTTTTGGATGTTGAAGAGAAATTCCTAAAGACATTCAAGAGGTTTGTAAATAAATCTGGGTTGCAGCTCTCCAAGTGCTATGAACAAGCTATTTAAAAATTGCAACCTCTGAAGAGCATCATAGAGCAATAAATCAATCTCGAATTCCCATTAAAAACTTATTAGGACAAGGTTGTCGAATAGTAAAATTTAGTTGTCGCTAAGAAGAAGACCAAAAAATGATACCAACTTTTTTTTATTTTTCTT
>FUAW101902.b1
ATCATATGCGTTATTTCTTCCTTATTTATGAATTTATTCTTCAAAGCCCACTAAACAATTGGATATTCAAAAATTCCAGGAGGCAAATAAACTTTGATTCTCTCTATTACTATTCCCTTGCTTAAAAAATACGATCCTTAGACTATTTCTCTACCATCATACTTTACAACCTCATCAAAGACATTGTACTAATTAAAATCATAACCGCTATTTAAAATTACATTTGTGTATGATTTATTGATGTCCAATCCCATTTTATTGCTACATCTATCAATCTCTTTCTAATCGAAAAATACAGTTGCTATGTAAGGACCTCTAGGATATTACTAATACATTTCAAACAATTTCTCATTCATATTGCTTCTTAGCTTATTCATGCTATTAAACATCTCAAACATCTAAATTCCCATCTCGCAATAAGATTGATTCTAAAATTAATTGAAAATATTTGGTAATAATTTCTTTAAATGTAAGAAATCTTCTCTTCTCTAATTAAAATTCATAACTGTTTCAATAACTAGATTTGTACACGGAATTCTAAAAGCTAATAAATGATTGTCCTTATCAAACTTAAAATCTACTATTTAATACTTTGACATAGTTTATGTCTAATGGAAAATCACGTTGATATCGTAGTTCTAATTA
>FUAW101905.b1
CATCACTTTCTTAAGTCATAGGTTTCTCTCCAATCATCTCAGTAGAATTTAAATATTAATTTAAATTTTTATTCTAAAATCTCACAGTGGCTTGAGTAATATTCAATTTATTGTTCTCAAATCCTTTTTCTTTAGAGTCTTCATTAATTCCTGTTAGTCTTAAAATATTTTCATTTTACTATTCACTTCCAGCAATCTAGATTTGAATTTTTTCTCTCTTTTCTCTCTGACCAGCAGCAATAATCATCTCTTTAGCTAGTTTTGATCCTTATTTCTCCTCTCTACAATTTTCTACATGCTTCTCATAGTTAAGCAGCAGCAGCAAGACTTTTCCACATTCCTCACATCTTTTATGTTTGTTTTTTTCAGAATAGATTTCCATGAAATTTTCAGGATGCACTCTTTTTATGTGATCTTTCATACGAACAACCGTATAATATCTTCCCATATCACCTTCTCTCTTCTTTCTCCCGCAAATAGGACATTTGATAGGTTGTCTATTTTCCATCTTTGTGATTTCATTTGAGATTTTCAAGACTTCAATATGATCTTTTTATTCCTCCTGTTTCTTCCTTAGTTCGCTGCTGCGTTATAGGAGTAGTTGTTTTATTTCGTTGATTGATTTGCCCATTCTTTTTTTAAATTAATTAATTATCAAAAAATCTTTACTTTTAGTAGAATTTAAATTAAAAAAATTGGATTGG
>FUAW10191.b1
AGACTTGCCTTTATTTTGAAGACTAAAATAAAAACTTTTTGTGGGTGAACAAATAAATTAACATACTAAAGGGTGTTTAAACAACAGATAGATGGCCAAAGAAGTGTTTATTGTGGTGCGCAATCAACGGGGCTGGTGTTATTTGCTTAAAATTTTTATAGGACAGCATCAATTCTCAAAAAAACTTTTAATTATTGCTTAAATACTATTGAAAGTACACTTAGCACTATAATTTTACCAGTAGGACAATGCTCCTGCTCATTCTTCTAGTGAAATAAGAGATTTTTTTAAGGTTATAACATTAATCAATTACCTTAGATAAGCCAAAGACCAGATATAAACCCCATAGAAAAGGTATGGAGTATGCTCAAGTCAAAATTTTCATAAGAAATACAGAAATTTAATACATTTTAAGAATTTAAGA
>FUAW101911.b1
CTCTCTCGACTCCTCCACCTCTCACAACCACTGCACACGACGCACCTCAAGCCTCAGTACCCCTTCAACCCCCTCTCACGCCAATCAGCCAAAAAATTCCTCCAAAAAAAAACAAAACGCACGACTTTCCACTACTCCAAGCCAAACTTAAGCCTAGATACTACCCGAAACCCTTAACTCACCGTATCAATTTTCAAAAATAAAATTAAAAGTATATAGCGTGAGGTCCGTGACCTCTGCTGTTGATTTCCGATATTTTTTATTGAAATTAAATTGGAAAAGGGTACGCAAATATACATCAATCTGCATGTATTAATCTCAGCTAATTTTATTGAAGTTAAATTGGAAAAGGGTACGCAAATATACAACAATCAAAATATACAACTTTCAAAATATATTGAAGTTAAATAGCCAAAGGGTACGCGATAATACAACTTTCAAAATATAATGATCTCAGCGAAGAAAATGATACGCGATGCAGAGAACTCAGTAAAAATATAATTTTATTTCTACTAACGTTTATTTTAAATTATAATATATAACAGATAAAATACGCAAACAAAATAATTTATATACTAAATAAAAAAAAATGGAAAAAACTGTCGAATGGAAGTTAATTAAGGAATATCCTAACTATGAAGTTTCTAGCATGGGACAAATAAGAAATATTAAAACGTAGAGAATTTTGAAGCAGACGCCTTGTACAAATGGAGGATTGTAAGTGACATTTTGTATGAGAGGTATGAAATCATCA
>FUAW101912.b1
CCATATTTATATTCAGTATCAAAAATGGATCTTATTGTGAGATTTTAAGGATTCTATTGATTGCTTTAGAGTGTTAAATATTATAATAATTGAAAAAAACATCATTAAATATGTACAATTTTAAAGAAATCATAAAAAATGAATGATAATTTTGAATAATTCACTCAATGTAATTTCCATTTAATTATTTCACTTATTCCATCACTTTTTTAATATGATTTATAGAGTTAATTATTTATAATTATGGTATTTCAGACCACTGAGTCATTAAAACAACTTTTATTTATTCTTTGGTCTATATTTTGTCTTTAATCATTTATTTGAACCACTCGTTATTATAGATCATATCAGCTCTATCGGAGACAGCTCAGGAGACCATGGTAGATTCTGAATAATACTAATTTAGTTTCTTAGCAAAAATCTATGGTCTATTTTGACGTGAGAGCCCTAGCTCCGTCTTGTTATAATATTATCTTTCTTCTTTTGTAAAATATCTCAACTATGGTAAAAAACTTTCCTCTCAGCATTTCAAATATTGTTCACTATCAACAGTCTTTGAATGAAAGTATAGTTCACTTCTCCCTTTTAAAGAAATTGCTCCCCATATACAATCCTTATCTATTTATATATGGTTATTATTTTAATATTAAATATTAAATATGGTTATTATTTTTAATATTAAATATGGTCATTACTTCCTATTTCTGACCACATTAACCCATCTTAATTATCTAGCTAAAATAGACTCTCATCAGAGAACAAC
>FUAW101915.b1
ATATGTATTTTTAACTTGTTTGTTTTTTATTCTTTTTTCTCTCTTTGCTCCTCTTGAATTATTACAAAGTTTCACTCCTGTAATTAAATTAATTGATCTATCCACCGATTTACTTTTTTCTAGGTGGGTTTTCTTCTAAATAAAAAATTTTTTTTTGAGTTTTTATGTATTAAATTTATTTTAAAAAGATAAGATTCTTGAAATTTTTATATTTTTAGAAGTTGGATTAAAATATTTCTTTAGTATTTATTTCCCCAAAAATTAATCTTGTTAAAAACTAATTTTGCGATTGATAAATTGCTTGCAAAATTTAAAATTTAATATTTTTTCTATCAAACAAAATTATTTTAATCTAGAAAAATTAAACAAATTACAATCTTCATATAAATTTTACTTTTTATTGAAAATTAAAAATAATATAAATTTTCTATTTTATTTTGTTCTTTACTTTAATTTAATTTGAAATTTTGTTACGAATATCTTGATGTAAGGCATTTTGTTTTTTATAATTATTATTAGAATTTATGAGCATTTAAAATAAATTAAAAAACTTAATATAATATTCATAAGAACATTAACTTATCTCTTCTAATAGCGATTACCATATTTTCAATTAAAAAATTTTAACCTAAAAAATGAATTAAACTTAAAAAAATATTTTTTTTGTTGAAGTTATGACTTTAAACTTGTAAAATATCATATTTATTAGGGATCAACTGTATGACCATTTTTTTAATTTGGCTATATAACCATATAGTAGGGTAATTAATT
>FUAW101917.b1
AATAAAGCGATTAAGAAAAATCTGAATAAAGCGATTAAGAAGAATCTAAATAGTAAAATAGTGATAAAAAATCTGATAAATAAGCTGAGCTTGAAATTGAAGATTAAAATTAAGATGAAATAAAAAAATTAGAAGAAGATATTTAGCAAATAAAAGAATAAATTTAAGATTTAAAACATCAAAAAGAATAATTTCCAGATGATGAAGATGTTATAAATGGTGAAATAAATTAACTAGTCCAACAAAAAGGATATTTAAAATAGCAATATAAAGATTTAACAGGACAAACATATTTAGAGCATGAAGAAGAAAAAATTCAAAAAAAATAAATAAAAAAGAAAAAAATAAAGATTTTAAACTTTAAAAAATTTGATGATAACGAAGATTAAGATTTGTTAAATACTAAACCTCATAAATTTTTATAAAATTTTGGAAAAAAATGAGAACACATCAAGCTTTTTTAATTATGATAATGATAAAAATAATTCCAATCAAGTACAAATACCTATTCTTGTAAATTGAAGAAATGCCATCGCCCAATTCTCCTATACCTCTCGTAAGAGGATTATCAAAAATACCTTTACCTATTGAACCAAAAGTATCACCGATTGCATCTGTTGCTTTATCAAAAAATGTTTTATTTTCCTCTTGCCACTTTTTCTTTAACAAAAATTCTCTGTGTCTCTATTCTCCTCTTTCTTTTTTTCTGTAAGCATTCTCATTGTCCAAATTGTACTTAAACAGCTCCATCTCTGTCATTTTGCTTAAATCTATTTTTCCAAGTGATCATCTGTAACTAGCATTTAGTT
>FUAW101919.b1
TAATTTATTGATCTGATAAAACATATTTGAAACCATTTTTATCCAAATCTTGATATGTGAAACCTAGGACACATCTAGCTTATATCGCTTATAAACCTTCCATCTTTTCCTGTATTATTTTCTTATCTTCGTCTGAAGTGTTGCTGTCTTATAATTATTTTTTGTAATTATCAATGTCTTGCTAATATTTTTATCCGTAAGAATAAGTAACTATTTTAAGATTTAGTAATTTTTGTAGTTATTATTGGTGATTTACTTTTTCAGTGAGATTATGCTTTAGGGATTCATCTGAATTGACTGTATAAGTTCCCTGTTGTTGAAATATATGAGATTAAAGAGTAAGATGTATTATTTAACGAGAATGATATTGGATAGCTATAAGAAGA
>FUAW10192.b1
TTATTTATTAATATTAAATACAAAATAAAAAATTATGGGTTTTTCTCAAATAAAATGAAATATTAATTTTTTTTTCTCCATCAAATTTACTACAAAACCCATATTAATAAATAAATAAATAAATAAATAATTTCTTTTATTATAAATAATTAGTATATACCTTAAATTATTAAATTAAAAAAGGAGAGATTTTGTTTGATTTAAATTATTTTTAAACTTTGATTATATTCAGGAATTAAAGTTTTTCACCTGTATGTTCTATTTTTAACATGTTTAAATTTATTTATTATTGTTCAAAAACGTGTAAACAAAAACACAAATATTAAACTTTTAAGATTATTATTAAATATAAAAATTTTTTTCATATTTGGTATAGATTGCGCACATGTGTGCGCTCTGCACAAAATAATAATTTTTCATGTGCACAAATTTATAAAAAAAGAACTCAGTACTCTATGAGCAGTGCGCAATGTGTACACCCAAAAAGGAATTACCTAATAATCGAGTGGCTAATATGATTACAGGTGTTTACGATTTTGTTGGGTCTATTTATGAAGAATAGATACTTGTATATGATTGGAATAATTGTAATAATTATTTCAATAAAGAAGATTTGACCAACCTTCCTTATTTGTTGAAGATCATCGACATCATTTTGTTGAGGTTCGATTTGATTTTTGATTGATCGTCATCTACTCTATGAGATATTTACTTCCAGACAATTCATCAAAACTTTTTTATC
>FUAW101920.b1
GTAAGTGTATGCAGAGAACAGTTTTTCCTGATCTTCTTTAGCCTGCGATTAGTATTGACGAATCTTATTTTATATTTAAATCTTCAACTCGCAGAACAGTTTTATCAAATTATTCATTATCACTTTATTATTGTTCCATTTTTTGAGAAAATATTTTTTAATTATATATAAATCAAATTTTGTTAAATTTATCTAATAGATTTTAATCAATTTTTTCTTTCAATTTTTCTTTGATGTCAAAGCTCAGTACTTTCGATTTGTTTTACTAATACTTTTGATAGTAGCTTTTCATAAATTTCATGAAAATAATTTGTTTTGAACTTGGAATGAATGCACTTTCGCAGATAAGCATTTTCATGTGAAATTGAAATTCTTCGTCCTGCTTCATTTCCTAAAAACATCCAACAACATCTACGTTACCAGCTAAAAGTAATTTTTCACTAAATTCAGCTAGCGTTTCAATCGTATTTTCAATAAAATTATTTGATCGGCTAAACATCAATTCGAATTGCAATTTAATGTAGATATCGCTTAATTAATTCAAATCTTTTTTGTACATATTTTCACAGAATTATCTCTATTGAAATTCAGATTAGC
>FUAW101926.b1
CTCCTTTTTTCTAATAGTTTTTCTTAACAGTTTTTTAAATCTGATAACTCATAAAATCATTTACTAGATATCGTGGTTAAACTGTTGCACATTCAATACAATAAATCTATCCTCTACACACTGAAAATTTCTTCTCTTCACAATAGATACAATTTTTAAAATTCATTTATTTTTTTTTAATATAATACTAAAAGTTATTTTAAAAAATGAATTATCTCCTTATCGACAGTTCTAAAATAAATCCTTCTTGTTTTTATGATTTTACAACATAACTCAGTTAAAAAATCAAAATAAAAAAATACATTAAACTTATTAAAGCTGTGATCCCTTACGATGACTATCTCATCAATTAATACAACAATACTTTCCAAGTTAATTCTAAAACCTATTCTATCCCAATTGGTATTTACGATGTTCCGTCTCTCATAAATCAAATTAAATCTCTTGTAGCTTCGGATCTCTCATCTTTCCTCGTCTAATTCTCTTCTTTAACTTACAAAATAACTTTCTCAGCTTCCACTAATTTCACAATATCTTTTAACCTATCTTTAGCCAATATCCTTGGATTTTAACAAATCTAATTTCAAGGTAATAGTTCCTACACCACAACTAAAACTCCTTTGATCAATTCTCCTCAAGTAGTTCTCATCAACATAAAAGAGATTCCTGATACTTAAATAATCTAAACCTAAAATTATGATGTAGATTTTTCTTTTATGA
>FUAW10193.b1
ATTATTTTACTTTAAAAATGTTTAAAAAAGCATACAATTCTGTCTTGAAACTTTAATCATGAATTAGATATTCATTCACATCTAAAATTTCAAATAAATATAAATGTGCTATTTTCCAACTGAGTATAGAAAATTGATTAAAAAATGAATCATAGGTACGAGAGACTATACTGTAGCTCCTCCTTTGATGACCATGTAAATTTTCTTATAATGTACTCTAAAATGAGAATTTTAACTATTGAGGTTTTGTGAATACTATAAACCAGAAATTTTGAAGAAAATCTAATAAGATGTTGTTGATTAACTAAGTCTAAATATTAATAAGTGATACATTTAATAAGAATTTTGAGCGTATATGGTGTGAAACTATGCTTTGAAAATTAGTCTAAGATAAAAACCTAACTTAATAAATGAACTCTTTCACATAAAACATTTGTTTTACTTTTTTTGATTTCTAAAAATTGTAAATAAGAAAAGTTTTATAAAGAAGGTTATTCTAATTATAAATATTTCAGAATATGAATGGAATAAAAATAAGTTGGCTGTTTATTCTAACAAAGAAATATAAATTTTAATATTCTTATTCTTTATCTAGAATAATAATCTAAGAAATAAATTCTAACTCATTATCTTATTTTATTTTAAATTTAATAATTATTCTCATTCTTTCTTTATCTTATATGATTTGGGAATATGAATTG
>FUAW101930.b1
TGGATATCAAAGACGAATAGTACAAATTAGTTATTTTTGATAAATTGAAAAAATTTAATGATTTCAAGAAGATTGTTGATGAACTTGAATTAGTGATCTATTGAAAATCACAATTTTATTTTTTACTTTTTCTTTCCTTTATTTTCCAATTAGAAAAAATCTGCTTTAACAATTTTAATCTTGTTATCATTGTCATGTAGGTTGTAAAAGACAAATTAATTATTGATGGTGTTTTCTCTAATAAATCGATAAAACTCTCTTTTGTCAAGCTCGGTATTAATACATTCGTACATCGATTCTAGACCAGAATTATTCTATTTGCTCATAAAAAGTATGTCAATATTTGAACGAATAATATTAGTAACAACAATCTTGGAATATTAGACTAGAGTTATTACCATAATGTTGTAATGTCTAGATTTAGAGTAAAGGTCATCAAGTAACTTAGATCTCTTGTTTAAATTTATGTCATCAAGCACAATAATCATGTATTTTTATTTATTTTTTTTCTTTTCTTTTTCTTAGTATTTCATCAATTTTGGAATGATTTCATCTAATTATCTACTTTCAAAGATGAAATTTTTATCTATGAAATCAAATGCAGAATTAGTTTCTATTC
>FUAW101931.b1
CTTCACTTAAAGCATTAAATCCGACATAAAAAACAGGCACCAACAGCTGTTACAAGCAGCTACTCATAGGAACAGCAGAGTCAAACAAAGATTTTGGTGGTAGCTCAACAACCAGTACGATGATCTCATCAAACTCAACATATATCTCTAGAACCCTGCTGGTTAATTCTGCTGGAAATGTCAAATGTTCTACAAGGGTGACAGCTGGCTCTACTGCCAACATAAAAATGAAGCTTGGATGGAACTCCAAAGGATACTCAATACCACCTCCAAGGCATAAATAGTCAATGTGCTCAATATAAGAAAGGAGAGTTGGCTAGAGTTGTCTGCAGACATTCGAACACGTATCCTAGAGCAGGCAAGACTACTGGTTTATTAAGATATCTCTAAGGTTAGATGAAATAAATAAAATTCCAAAATTTAACTATACTCACTCTAATATCATCTTCTGCACCCTATTAAATTCCATTTTTTTTGAAACTATAGTTGCTCTACAAAAATAGCTTGAAAATTAAATGAAAAAAATATATAAATAAAACCAAAATATATCATCAATTTAGCAATATATTCATCAAAAATAATCAC
>FUAW101938.b1
ATGCTAGTGTCCATCGTTCTTTGTTATATTTTGTATATAAAAAGAGAAACTAAAATAAAAATAGAAAAAAAAGAAAAAAAAATGAAATTGATAGAAAGATAGCTCATTAGTCAAAGAATATGACTTTCTTATTTGAAACTCTTGTCATTTAATAATTGAATAAGAATACATGAATAACAGCTTATGCAACAGATTAATTCAGAGTAATTTTTAATTAATAATCATTATCACTAATTTCTTATCCGCCTACGTATTATCTCTTCATAGCTAGCTCAGGATTTAAACAGAAATTAAGCATGGAAATATTATTATAATAGCTAGAACTTTAATTAACTATATGAAATAATTATGGGAAATGCTTTTATATCTAATTCAAATTAAAAATAGTTCCCATTACTACATTGTTCATTGTGCTTTAATTATTTTTTCCAAGCAATTCATAAGCAATTACAGGAATAAAGTTATTAAAAGTCGTTGTGAAACTGTCATTATCTGCCTTTGCTTATACATAGAAAAACATAAATGGTATCACAGCGTCTTACGTTATATTAAATTTAAATGAATTATTAACAGTAATATTATTCCATTGATATGACGCATGATCTATCTACAGATATCTATTGTCTATACATTTCAAGCTTCTAAAATACTTATCTTAAGAATCAGTTATTTCATAATAATATACCAAAAGTTCTGACATAGTTAATTATATGCTATCAATATTTGCCGTTGATACATCAGCATTAAATTTAATATCTACTCTTATATCACCAAGACTA
>FUAW101939.b1
TCCTCAGAAACTCTCTACAGCAGCAGGAACAAGGCCTTTTCCAGCGATTGTATCAAAGATCAGTGCTTTTTCCCGCCAAAGTACAGCGAAATCTCTAACACTCTGCAAAGCATTCCATGCTCCAGGGCTACCAAAAAGCAACTGATTTCGGAGAAAATGCTCTCTCAAAAATAGCACAGAGACACAAACCTCAGAATACTCCTCAGGGACATCATCACCAAGCCAGGCTCATACAGGCAAACCTTCGATGCGAGGTAGATCTACCTCTTAAAGAGCGAAAGCAGATAAATTATCAACTGCAGACCCATCACGATTCAGTCCTCGGCTATTAAAATCCTGGAAAATGCAATGCTCCAGCATGTCCAAAAGCTCAAAGACGAAGGGAAGGTTAAAGATTTCCACATCAGCTAGTGTGGCTTCCAAAAGAATCGAAGCACAATCATCAACATTTGCAGGACTATTGCTCTTATCCAAAGCACAGTAGCCAAGAAAGAAAACAGAGTTGCCATCTTCGTAGATGTCAAGAGTGCTTTCGATAGCGTCAACCACGAATAGCTGTTCCAAGCACTGCGAAATCAAGGCTTCGACGACATTTTCATCAAATCTGTCGCCTTTCTCTACTAGCACTGCCGCATCAATGGGGTACAAAATC
>FUAW101940.b1
TTCTATTTAAAATCTCTATGCTTATTAGTTAATCGACTCTGTAAATTAAAAAATAATTTAAAATTCAGTTATTTAAAATTTGAGACTATACTTATTTATATTAAATATTATTATTAATCAAAATATCATTACTTTAACCTAAAATTTAACAATACTAAAATATTTATTTATTCTCATAAATATTCTCAATTGATGAATATTATTTTTGTAAATTAAAATTCTCAACCTAATCATAATATAATTAATATATTTAATCTCTTAAATGTTTAATTACAATTTTATAATCTTCAAAGTATAAAACAAATTAATCTTAAAAAAACTTTACATCTTTGATTTTAAATGAAAAAATATATGAAATATAATTTAAAACTTTTTATTAGTTTAATGTTAAATTATCAATTGATTAAGCATATGTTAAAAATATACATCTCTAAATTAGCTTTTTGATTTTATTAATGATCATCATATTATATAATGGAGAATAAATTTAATAAGAATGTAATTTCAGTTGAAGATATAGAATTAAAAGAAGATAGTTCAATTTTAATTGTTGGTAAGAGGCGCGAAGGAAAATCGATTTTTGCATTAAATCTAATTAAACATCTCACAGATTTATATAAGTATTATTGTATCTTCCTATTCTCTGATACTTATGAAGTAGAAAATAATTAAGCATTTTCTTTTATTAATAAAGATTGTTGTTTTCATTCTAAATTTATTGATGAGAAGATTTCAAA
>FUAW101942.b1
TAAAAATGAGTACTTTAATATTTATTTGCAAAGTTTATTTATAAAATACATTAAATT
>FUAW101945.b1
TGCTTACAGTTGAAGTGAGAGATTGAATTTATTATGAGAGTAATGCATCTTGATTGTTGGAGTTAAAATATGCTATTACCCTTGCATATAATTAATCCATGTCAACTTGGATATTATCAGGAAATTGAAAGAGGTATTGAGGATTCATATTTTTTTATTGATTTTATTTTTTTCTATATATAATATGATTTTAAATAAATTTTTTATTTTTTTGTTATGATATATAAAATAAAAATAATTATTACATTCACAGAATGAATTAATATCAGAAAAAATTATAGAGTTTGAGTTAGAAATAGGATAAATTTAATATAGCTGACTTTTCTAATTTTTTGACGAATGATGAGAATTCAGGCTCAAGCAGTGTTATTAGAAATAAAATGCTAGTTACAGATGATAATTTGGAAAAATTAGATTTAAGCAAAATGACTGAATTAGAGTTGTTTAAGTACAATTTGGACAATGAGAATGCTTACAGAAAAAAAGAAAGAGGAGAATAGAGACACAGAGAATTTTTGTTAAAGAAAAAGTGGGAAGAGGAAAATAAAACATTTTTTGATAAAGCAACTGATGCTATTGGCGATACTTTTGGTTCAATAGGTAAAGGTATTATTGATAATCCTCTAACGAGAGGTATAGGAGATTTGAGTGATGGCATTTCTTCAGTTTATAAGAATAGGTATTTGTATTTGATTGGAATTATTTTTATTATTATCATAATTAAAAAAGCTTGATG
>FUAW101947.b1
TTTTGCTAAGTACTTATCTGCAAAAGTAAAAGCTGTCTATCAAATAGCCTCTGGATCTAAGAGTATTCAAGATTAATGTCATATAGGATCTGTAGGTCCATGTCTTCAATCATAGATTGTGAAGTAATTTCCGTATGTGCTTTAGTTTCTTTAGTATATTTTCCTGTACTACTAAAAGACTTTATTGTATCTTCTTTCTAAATCCTTGAATTGTTACTATCATTGATGCTAGAATCCTAGCATATGCTGTTCAAATAGTTAAATTCCTCCTACCCAAATTGAGCAACCTCTCTAGAAACGCCTTTTTCAGCTCAATTTCCATTTCTTTACTCATTTCAGACTAAGGCAAATCATTATTTTATAGAATTGGTTGATCTTCGCAATTGATAGGAATGTCTATGTTGTTGTTTGCTTCTTCAGGGTGCAGGATTTTGTTAACTTCAGTGAATTCGCTAATGAAGTTTATTGTTTTGGAATCTGGGAAGGCTTTGTTTATGTCTGCCATAACTTTCATCAGAAGGATAAAGTAAGGTTAGATAGATCTTTTTACATTTTACCTCAAAAGATTCTAAATTTTGTTGTCTTTATTTAATTTTTCCTCCAAAAGCCTCGATGTCATACTTCTTG
>FUAW101949.b1
AATAATAGAAATAAAGTTTCATTAAGTTTATAAATTCTGAAATAGTAAATAACTGAATATATTTAATATATATCGTTAGACTATAAATTTATGTAATTTTAATTATATAAATATATACAAATTTATTTAATATATTTAATATATATGAGATTAACTTAAGAATAAATAGATTAATTATGTAAAGATTTATAAAGTAATACATTTACAACAAAGTAATTAA
>FUAW101951.b1
GAAAAGAATCTAATATGACAACTGAATCAGAAGATTGATCAACAAAATTTTAGATAAACTTAATTTTACTATTCGTAATACTTTTCAAATCCAATTAGTCCTTCTCCTTCAAATATAATTTTTTCAATTTGAGGTCACTTCCATACTTGAATTTATCAATAATCTTATCCAATATATCAAATTTTTTCAAATGGATCAACACAAAAAATAAAACAGAATTTTAATTTATAAAATAATTTCTCTTAAACATTTTTTCTTAAATTTTTACCTTGAAAAAGCTTTTAGCTATCTGCTTGCACGCTTCGATTACTTTTTCATTGAAATTGACGATTTCATAAATCATTTATTGCACATCCTTTAAATAGTCTTCATTAAATTTTAATTTTTTTACAACATTGAAGTATTCAGTTTTTTAATATTATTAAATACCACCTTTTATGTAAGCTTTCTTTTAAACTTTTTACTGTACTGTTTACTTAGAAATTACATTCGACAGCGGGTATTAAGGCTAAATCGTTGCACAATCATCGCAGCACAGCCATTCCTCATAATACGACAAATTGTAACTATTACAAAATTCACAAATAATCATTTTTTTAAATATTTATTTTTAATTGTTGTATAT
>FUAW101956.b1
AATTGTTGAGATTTCCATCTTCAATTCTCAAAAAGGAATGGAATTTATGTTTTTTAAAAAATCAT
>FUAW101960.b1
TTTTATTTTAGCTGTACATATTTAATTTAATAAAGACCCTCTTGTCTTTCTACCTGGAAAAATTTCATGTTTCCCTAGAAAAAATTTTTTCATTGTGCCCTAAAATTTTTTAAAAAAATAATTTTTAAAAAAAATTTTTTAGCAAATTTCAATTTTTCGGCCAGGAAATGCCCCAAAATTTGAAAAACCGGCCCCAGAAATTTTTTAAAAAAAATATATTTTGAGCCCTCCTGGGGCAGCTGGCCCTTGATCACCTATATATTTTTAAAAAGGGCGCAAATATTAATAAATTATAAAAAAAATGTGCTTACATTATGTGCAAGAACCTCATTAAGCTAATTAATTCTAAAGCTACTTCCATGCTGCCCTCTAGGTAAGGCTTAAGGATAAGGAGGGATCTGACTATAAGCCTAAATTTGTCAAGCCTTTAAAGTAACCTAAAATTATTAAAGGCTTGACCCATTTGGGCTTAGACGCTGCTAAGATAGCGGCGTCTACCATTTTAAGAAACTCTGTGGCAAAAACGAAAGGGATATGCCACAGAGGTAGAATTTACCTTAAAAAATACCTAATAATGGGCTCTGTCTTACTTAGCTCATAGAGCTTTTAATTTTTCTATAATATTTAAAAGATCCAATGAATTTATATTCATTGGATCTTAATTAAATCAAAATATATTAGAGTAAATTTTAGAGTGATTGGTA
>FUAW101961.b1
TCAATAAACTCTGACAAGATTATACTTAGATTCAATATCTTTGATTGATTCAGTTATACTTGGCTTATTCCAAAGTAAAAATCTACTCCAAAATCCTCTGCTCAGTATATCATTCCAATCCTCATTTTTCTTATGTCTCTAAAGATAATTTTATTTTCTTTTTTCATCCTTATGTTAGGTATAATCCTCATAGCCTAATTAACCAAAATTAATAGTTTTTATTTTCTATTTATTATAATCAAAAATAATAACTTTATATTTCTTATTCTTACTGTCTGAGTGACTAAGCTAAAAGTAATAAATAGTTCCAAATTTCATTTGCAATGTTTTTATATATAATCATGCTAAAAATAAATCATGGAGACATAGAGCAATCTCTTCGATAGTAAAGTTTTAAAAGTTGAAGATCTCAATATAAAATAAGACTCTTCAATATTAATAGCAGGATAAAGAAGAAGTGGAAAAACAGTATTAGCTGTTAATTTATTATTATATCTAACAGAAAAATATTCATATCAATCAATAATTTTGTTTTCAGATACAGCAAAGATTGAATCAAATTCAGCATTTGAATTTATAGGTAAAGATTATATCTTCGAAAGCAGATAACTCGATGAAATTATTCCTAAGCTCATGAAATACTAAGAGAAGTAAAAAACAAAGAATTTAAAGAAACATATGATAATAGTGCTTGATGATAT
>FUAW101963.b1
TCTTTGATTTGTTCACTCTGTATTTTATAATTAGTATTGCTTTTTAATATTCTTTCTAAATCCTGCCAATCAGCTCTTTTTTTTTACTGTCATTTATGACCTCCTTTGTCAGCTATAGTAGTTAGTAATTTTCAAGAATTGCTTTATCTTGGTTTTCAATTACAAACTTTGTAACCTCCTCCAAGTCTAGGCTGATTACTTAGGTTACTATCACAGTCACTAAGTTTTTGTTTTGTTTGGGCATTTTAATTTTAGTCACCACTGCGACACAGCTATGTTGGAATTGGAATTGCTAACCGCGGCGAAGACATCTATGTTTCTTCCAGAACTTACAAAGTTTACCTTTGATAGCATTATATATAGTGTCTATAATTGGTGCTACCCTCCTACTCTTGATTTTTTTATTTACCATTTCTATCTATTATTTTGGTTTTACTTTTCTTTTCCAAGGATTTTTTGATTTTAAGAAAATTTTCTTAAAAAAATATTATTTTAATAATCAGATATCACAAAATGTATGCTTATATTTATCGGTCTTTAAATTTAGGTAGAAAATTTCATTTAAAAAATGAATGTAAATTTTATTTAAAAGTTATTGTGTTTTTTTTTTTGGCTCTAAATATTCCTCAATCACTTGCAAGCTCATTTATATTTTTTTATAATTAATTATCCTTG
>FUAW101968.b1
TACAAATGCTGCGTGTACTACTCAATTAAATTCAAAATTTCTTATTAGCTTAATTCCAAAATTCTCATTCCAAACTCATTCTCTAATCTATCAATAAAATTTTGAATTTGATTATCTTAGAGCTGTACCTAAATGCTCTACATCGCATTCCTAATTATGTTGTACTTCTATTGAAGCACTTAACTTTCTGTAATCGATTGAATATCTTCTTTTTACTCTTCCTCTTAGTTGTTATTATCGTTGTTATTCGGAATGTATTGATTTGTTTGTTAATTTCTCAACATTAGAACCTCCTACTCTAACTACGCTATCCTTTAATTGATTTGATAATTTTCATTTCTCAGTTAGTCGTTGATCAGCTACGCATTATTTAGATTATCGTTTTACTGTTAGATGTAATTTTCTAAATTTATTATCCTTTAGGAAATCTGTTGATTTTGTAGGTCTAAATCTAAATTTTATTGAATCAGCCTCTCGTTCGATTCTCTAATTTGATTGTGAAGGACAATATCACTATTTAATTATTACTCGATTTCCTGTTAGTTTCTCAAATTTCTTTCTAAATTTTAAACTTGCTATTCCAAATTTCTTATTCTTACTTCTCTATCCTACAACATATTTTCAGTTCTATCCAATTAAATCTCATAATTCTCTATTTCGTTCAACAATTTTAAATTTTCACTATCAGCTTCTTAGACGCTTTGCTAGTATTAAGTTTAGAGCTTTTGATAATCTCTGCTAATT
>FUAW101972.b1
CAGATGCAAGCCTTCGTCTCTAAGCTGATTACTCAACACAAGGCCTAGAGCGAGTCAGCCCAAGTTCCACCCAACACTCAGCATCTACCATCATCCCAGGAAATGAACATCGAGCAGACATAGCAGGAAGAGCACAATAGCCCTCCAGGTCTCTGATGACTCAATTAAAATATTTTAAAATCTTAATCCCTTAATTCATATTTTTATTTTACATAATCCGTTGTCCCTCATTTATATATATACCAATTATCGTTGTTTGTATTTTTTTTTTCAGAAAATAAACTAACACTTCTTCTACCAACATTTCCCAATCCCCCATTCATTAACAAATTAAAAATAGCAAGATGGACGAAGATGCAGACAGGCAGCTGGTCATCAAGGCCTTCAACGAGAGTCTGAGCATTGACCCGAAGCAGATCAAGACCTTCATCAGGCAGAGGTACAAGGATGATCACGGCTACCCCATTGACTTACCCCTCAGCTACATCAAGAACGTCATAAAGAACTTCGAAGCGAAGCAGGTCTTCGGCCAGAAGCAGGAGAACAAGGACCTCTAGATCCCAATTAGTGCCCCCCTCGGCTCGTTCCAAATGGACATTATGTACTACGAGAGGGAGGACTACGGCAAGTATGTCACGAAGGGCTACAATTACATGCTCGTCATTGTGGAGATCAACACTCGCTTCGCCTACCTCTACCCCCT
>FUAW101975.b1
TCATGACGAAGGTCTCCAACATCCTCCACCTCTCACAAGCCGTAGAGAATCACATTCAAACAGTCGGCCCCAACTCGAGGGCTTCCCTGGCTGCTCCCAAGATAGTTTATGAGATAGCACCCAAAACGAAGCTCTCTCTGCAACCAAAGATTTGAAGCTCTCTTTTTTTTTCTTTTTTTTTTGTTTTTTTTTTCTTATTTTTTTTTTTTCTAAAACATTTTAAATTGCATCTTCCTAGCTATATACATACATCAAATAAATAAAAAAATAAATAACTAACAACTATAAATAATTTCGATGCAGAGAATACTTGATGACCCAGAGCTGCTCGCCGAATTCGAGGAGGACAGACTCAGCCACTCGCAGAATCAGCTCGCTGAAATGTACGGCATCAGCCAGAGCACCGTGAATAGACTCATCAAGAGGCTGAATGCCCTCCAAGCAAACAACAATTCCGAGATCGAGGAGAAGCCAGAGCAGGATGAATAGGAGACAGAATAGGATGAATAGGAGGAAAATGATGAAGAGGAGGCAGAATAGAGTGAAATTCAGCAAATTAAGAGTGAAATTCAGCAGGATAGGTTTGAAATTCAGCCCAATAGGA
>FUAW101977.b1
AATCAAACTCGCTGTTGATTGCTTCAGACATCTTAATTCTCTTGTTGATCTCTTCCTAGATACCGAGGTAAACTTTCAAATCATAAAAGATTTGTTAAGAAAACTCATTAATACTTAGGACTAAAGAATTTCTATCGTAAAAAAAAATATTCTAACCGAAAATTGTTAATTTTTCTCTTGTGAATGGTAACATTACTTTTTGGCTATATCAGTTAAAATAAAAATAAAAATTGTATGAAATTAATCATTTTTTAGACAAGGAAATTTTAGGATTTTTCTTTGTTTTGATTTTTTGGATCTAACCTGTAATCTCAGTTTCTTTTAATTGTTCTTCAGCATCTTGAACTTTCATAAGTGCAACGTTTGCTTGAGATCCATACCTAATTTCTAATAGTTTCACGAAGAGATTGTGCATGAAAGGATAGACTGTTTTGATTTAATCAATAATTTTGTTAGAAGGAAGACCGTTTGTCTGAAAGGTTTTATAAGCATTTATTCCGTCAGTACTGTTTTTTAGAACAACCTCTGGCCACGCATCGTAGTTGAATTTATGGAAAAAGTACAAGAACATTGCAGCAAGGAAATTGTTTGTTCTTACAAGATCTTTGTAAAGATTC
>FUAW101980.b1
CTCTATTTCTAATTCTTCTTTTATTTGAGATAAGACTTTTCTGTTTAAGATTCCTCTGTTATTAGAATATAATTCCTAAATTGACTCTTCAAATTTTTCTGTTAGCTTAATTTTGTAACCTCGCTTATTCACTTTCATATCAATAATTTATTAAAATTTTAAGACCCATTAGTGATGAAAATCCAGCTTTTCAGATATCTCTCGATAATGCTTGTTCAAAATAGAGAGCTCATAATAGCAGCCCATCATTTAAGAGCTATATTACTTATGAAAGATTGATAACTAACCTCTTCTTCCATCTTATTTTCACACATTGTATAGGGAGTTTCAAAAAGTTTGTCACTCTATAAATGATTATTAAATCAGGATAATAATGAAAATTAATTATTATATTAATATAACTAAAAACTATAAATTAATTTATTATATGGTATATTTTAGAAAAGAAAAAATAGTTTTAATAAAATCGTAAATATACCAAAAAATGAATAAAAAAATTAAGATTTAAATATTAATTATTTTCATATAATATAACCCACCATTTTCATTAATAAAATTTTAGATTTTTATTGGAAGTGAGTTAACTGTGTTGTAGCAAGGTTTTTTCATCTCATTTAACAAAAATATTTCAGAAATAGAATTTAAAGTTCCTTTTAATTTGATATTATTTCTTTGCTAATTTTTATTTAAGAAATACTCAAATATGCTCAATTAGGTTATATTAGGACTTTTAGGAGGTGAGATTTAATATTTATATCTTGCTCATCATGATATTT
>FUAW101981.b1
AAAAGGACTTAATAAGAGATCCAATAACTCAAAAAACAACTTGATCAGAAGGAATAGATAATAAGAAATTTGAGCAGAGATATTTTGAAATTTTAGAATTAGCAAGAGGTTAAAGACAAGTACACCAAGAAGGATCAATCAATGCTAAAAGATTATGAATCAAGATACAAACAGGCAGTGGTTGAGAGAGATGATTTAAAAAGAAGAATAATTAGCTATGATAATTAATTGAATGAAGAGCGACTAACAAACTAGCAATAGAGGCAATACTTCGAGAGTCAAATTAGCAAGGAGTAATAAGCTAAGAATTAAATTAGCAGAGATTATCAAAAGCTCTAAACTTAATACTAGCAAAGCGTCTAAGAAGCTGATAGTGAAAATTTAAAATTGTTGAACGAAATAGAGAATTATGAGATTTAGTTGGATAGAACTGAAAATATGTTGTAGGATAGAGAAGTAAGAATAAGAAATTTGGAATAGCAAGTTTAAAATTTAGAAAGAAATTTGAGAAACTAACAGGAAATCGAGTAATAATTAAATAGTGATATTGTCCTTCACAATCAAATTAGAGAATCCAACGAGAGGCTGATTCAATAAAATTTAGATTTAGACCTACAAAATCAACAGATTTCCTAAAGGATAATAAATTTAGAAAATTACATCTAACAGTAAAACGATAATCTAAATAATGCGTAGCTGATCAACGACTAACTGAGAAATGAAAATTATCAAATTAATTAAAGGATAGCGTAGTTAGAGTAGGAGGTTCTAATGTTGAGAAATTAACAAACAAATCAATACATTCCGAATAACA
>FUAW101982.b1
TTTTTTTGTTCTCTAACTTTCTTTTTTTCTTCTTTGCTTAAAGTCTTATAAAGTTCTTTCTATAAAGCTTTTTCTTACTTTTCCTTTTCTTTAAGCTCTTATTTTTGTTGTTTTTATTGCTCTTTAAGCTCTTGTTTTTATTTTTTTTACAATTCTTTGAGTTCTTATTTTTGTCTTTATTTCATGTCTTTGATCTCTTATTTTTTTTACTAAACTTTTTTCATTAAGTTTTATTCAAATCTATTAAACATAAATTTGATTTCTTCAATTTAATCTTAGTCGGATTTGTTCATTGATTCTTTCTCCATATATATTAAAGTAGAAAATATTTTTCCTTAATACTTTATATGCATCTAAAAGATTTAAATACTAAATGTTATTTTATATAAAAAATTTTATTTAGTTATTATATAAACGATTTTAGTAATAAAAATATGAAAAAATAAAAAACATAGAATAGATATAGTATTATTATTATTTATAATTTATCATTATTATTCTTTTTCAAGCAGATCTGGTTATTTCTCTTGTTGTTCTTTCATGCTTAAGTCTAGATTACTAACATCATTTCTCAGCATAGAAACTGTGTTATTTTTTTATTC
>FUAW101986.b1
CAAAGTGTATTTGCCTCCTGGGTTGTTTGAGTATCCAATTGTTTAGTGGGCTTTGAAGAATAAATTCATAAGTAAGGAAGAAATAACTCATATGATTATTCCTTAAAAAATGATAGATAGTAAAATATTTGAGAGATTTGTTTTAACATCGATAGCAGCTTAGGAAAGTGATGAGATAGAGAGTTTTGACTTTTTTGACCCAGATACTTTCGAACCTTGTGTCATTTAAGGGAAGAAGAAATATGGTTTTGCAAAACATTTAGTCAATAATTTCATAGGATGTTTGGCCAAAAGTCATAATAAGAAGGTTTAAGGAACAATGATAAATAACTATTTGGAAGCCTGTGCTTTATTTAATAAAGTTATGAGCGAAGGTAATGAATCTTCGATTTACTAGCATCAAAATATGTTCTTTGTTACTTCGACAAGTAAAAGTATGTAGTTGAAAAATTCAATCCCTGTTTACAGATAGATCATTGAGCTAGGAATGATGTAATTATTCTAATTAGCTTTGGATGCTTGCAATGAGAAATCAAAAGTAGTCTCTTACAATACCGATTATGTTTCAATTCTGAATCCAAGAATAATTGATTTGGAAGAGTACTCTGTTAATTAAAATTTGTATGAGAAGTAAGAGATTAAATTAGATTTTTTA
>FUAW101987.b1
ATTATGGTTATGACTCTAGTGCAATTTTCAAAAATAGTCGTTACGAATATTATTAGATCGAATGTAGACATATTTTTTATGAGCAAGCAGAATAATTCGGGATTGGAATCGATGTACGAATCGATCAACACTGAACTCGATAAGAGAGAATTCTACAAATTCATAAGAGAAAATACAAAAGACAATAATTTTATCGTTTACAATCTGCACGATGGAGATAACAAATTGAAAGTTGTGAAGGCAGAATTTATGTCACTTGAGAACAAAAGAAAAATGAAAAAAATAAAATTGTGAAGAAAAAAAAATTACCAATCAATAAAAATTTAAATTTAACTCTTTAATTATATTGTGAAATTCACTCAGATTATCCAAATCGCTTATTTTTACGAGCTTAAATACTTTTTCTTTAATTTCTTTTTCATCATCAATTTTTAATTTTAATGATTTCAAATTTTCTCTTATGTAATTATTTTACTCGTGGATAGGTTTTTTATCTAATTTTTTGTTGTTTATCTACTCAACAATTTGCTTGAAAGTCAATTTGTTAAATAAAACTTATCCTTCATTTTCATAGATTAGCAATAATGTATTCGACATGAAATTCATAAAATCTTTTTCATTTTTATCTTTACCAGTTTCCTTTGCGTGCTTCAGAAAAGAAATTTTCTGTGAAATGTAGAAATTCATAAACTTTTAGCATAAATATTTGTCTTGTGTTTCTTTATTGTTGATGCCACCCTGTTTCGACATTTCTTCCATTTATTTTTTTTCGTTTTGCTTAATT
>FUAW101988.b1
CTTATCGAAAACATTGAATGCATAAATACTTATCTCATTCTCATCACAAAACTTTGCTAGTTATTCAATAGAAACTCCTGTAGTTTCGTAATCATTACCAAATATTCTTTTCAAATTACTTTTTTTTAGAGCTCTTTTCATCGAATGTTTTCCGTCTCCGTATCGATTTATCAAAAAATCAATAACACATTACCCTTCATTTGGATTTAGCAATTTTGTATCACCAAACTATTTCACTAGTTTAAAATTCTATTTCATTGGTATCCTGGTTAATTCTGCATTGGGATCTATTTTAACCTTACTCTAAATTTCTACACTAATCAATTCTTCTCCAGAACTAAAAAAATAAAAAGAATTTTCAGAAGATTTAATAACAATCTTTTTATCTTTTCCTCCAAGTTTTAAATGTGCAAAAATAAGATTAGCTAATTCGATATTTTCAATGTCTTCTTATTCATTACATAATGATCTTAAAACTCCAACATTTATTACTTTATTAATTCGATAATATCTTGTTTTTTCATTCTCTTAAACTTTTATAGTTAAAATTACATTTGTTTAGAAGAAATATCTCTTATCCTAATCCTTGTCATAATTTTTAATTCCTTTATCATTTCTCTCTTTTCTCCTTTTCAAAACAGG
>FUAW101991.b1
ATCGTCTTTTTTTTATTATCATAGCTCAAATTATTTTTATTTAATTCCTCATATATTAAGATTCAAAAACTATTTTTGTAAAATTTTACCATTAATCAGATTATATTGTGTTTTAAAATTTTTTAATCCTTAATTAAAAGTTATAGAATAAATAAGTTTTAAATTAAAATTGAAAATATTTTATGATATCAATTTCAAATTAATTTTAATAATCATTTGGTTTCTAATTTATAAAATATACTTCTGTTTTTTAATATTGAACAAATTATATGAAAATTGCTAATTGAGAGTAAATTTTATTTTTAGATTTTTTTTTAAATGATTTTTTTTAAGTTTTAAGCTGATTTTAAATATATGTTTATTTTTAATAAAAGAATTAATACTAATAAAATTGCCAAAATGTAGTAATCAACATAATCAGATAAAATATAAGCTACATCAATACAAAATATTAAAAAGTTAAAATATAAAGATATATATTATAAAACTCAAAAAGTTTAAAATATTTTAATGGATAAATAATATTAATTAAATTTGCTATTAATTTATTGATGCTATCTTAATAATGTCATTAACTGAAAACAGATGCTTAATTATTTTTAATAATTTTACTCTACTAATTCTTGATGCGTTTTAATATAATATTAAAAAAACTTTAAACCACCTAAAAATAAGAGTCAACTTTCAGTCATTAAACCAACAATTTACTAACCTATTTAGCAGCAAAGTATTTAAACTTACATTTAATAAAAAAATTTATGGTTCTCCTTTAGTTTTATTTT
>FUAW101996.b1
AACGAATATTTGTAAAAAACAATTAAGAAATGGAAGATAAGTCACCCTACCTATCAGAAGAATAAAAGTGGTGCATAGTCATCGCGAGTAAGTATTTTGATTTAGTTATTCCTAGATAAGCGAGAAGTTTCCTTGGGCGTTTAAAGGTACTGTAAGCAAAGTTATCACAAAATACAATGAATAGGGTAATGTAAATAATAATTTTAAGAATGGAGGTAGACCTAAAAAAGAAGAGGTGAATAGCTAAAATCTCATCGAAAGCATCTAAGAAATAATAAGCAACTCAAGATACTCTACCTCAAAAATGATAGTGGAAACTCTATATGAAGACTTTGACATTGAAGTATCGAAGTCTACTGTTTGTAGAGTACTCAGTGAAATAGGATTTTAATATGGTAAAATAAAATTGTTACATAAGCTTACAGGCAACAACATTAAACAAAGGAAGTTGTTCTGTAATAAAATATCCAGACAAGCATTTTCAGAACTAATATTCAGTGATGAGTCCATTTTCTCAATAAGGAACAACAACTTATAACTCTGGCACTCAAAAGAATTTGATAACATATATTATTAATCATAATAACAATACAAAAATACATATGTTCACGTGTGGGCGGGAGTTAGTAAATAGGGCAAAACGTAACTCTATTTTCATAAAAACAAAGTGAATAGCGCTGAATATTAATAGTGCCTGAAAGAAGCATTAATTCCTTTCATAATGATAACAAAGA
>FUAW10200.b1
GTTTCTATCTGATTTCTTCTCTGTGTTTACAACCTCTTTAATTTTATCAAAATCAAAATTTACTATGTT
>FUAW102001.b1
AGCACTTAACTTTCTGTAATGGATTGAATATCTTCTTTTTACTCTTCCTCTTAGTTGTTATTATCGTTGTTATTCGGAATGTATTGATTTGTTTGTTAATTTCTCAACATTAGAACCTCCTACTCTAACTACGCTATCCTTTAATTAATTTGATAATTTTCATTTCTCAGTTAGTCGTTGATCAGCTACGCATTATTTAGATTATCGTTTTACTGTTAGATGTAATTTTCTAAATTTATTATCCTTTAGGAAATCTGTTGATTTTGTAGGTCTAAATCTAAATTTTATTGAATCAGCCTCTCGTTGGATTCTCTAATTTGATTGTGAAGGACAATATCACTATTTAATTATTACTCGATTTCCTGTTAGTTTCTCAAATTTCTTTCTAAATTTTAAACTTGCTATTCCAAATTTCTTATTCTTACTTCTCTATACTACAACATATTTTCAGTTCTATCCAATTAAATCTCATAATTTCTATTTCGTTCAACAATTTTAAATTTTCACTATCAGCTTCTTAGACGCTTTGCTAGTATTAAGTTTAGAGCTTTTGATAATCTCTGCTAATTTAATTCTTAGCTTATTACTCCTTGCTAATTTGACTATCGAAGTATTGCCTCTATTGCTAGTTTGTTAGTCGTTCTTCATTCAATTAATTATCATAGCTAATTATTCTTCTTTT
>FUAW102010.b1
AAGTCAAACAAACTATTAAAAGATATCTAAATAACGAGCAAAACCTACTGAAAATGTCTCAAAGAAGATCAAGCAATAAGAAACAAGAAAGCTTAGCAAACAAGCAAAAACAAGACCAAACAACCACCATACCTCCTAGGAACGCATCAGCGGACACTTAAAACATAGAACTCAACGAAACATCTCAGAAAACCACTCAGCCAAGCACTAATCAAAAACCTAATCCAGAAATTTCTGAAAAGAAGGTAGATGGCAGAAAGAGAGGTTTCAGATCAGCCTACAAGATTAAGGTAGAAAAACCATAAGAAGAGCAGCAACCAGTGTCAACTCCACTCCCATCTGAAGAGAATTGTTTAAAACTGCTGTAGGAACCCCAAATGGTCATAAATAAGCAGCCAAGACCCGAAGCCAAGGAGGTTCCAATCAGCAGCAATACATCAATCTCGTAAAGATCAAATAGCAATGATAGTAGCAGTCTAAAACATAACCACAACCACACTCAAGTATCTCTAGACAAGAAAGTAAACCAACCTTGCAAGAACCGAAACCGGAACTTCCAACCTCCATCGATATCGGCAATAAGATCTGGAAACTGTGTAGATTTGATGCAGGCATGAATGGATGCAGAAACAGTTCCTAGGATTGCAAGTTTATCCATTTGGACTTGATAGAACAGGTAGCTCTAAGTGACAAAAAAAAGCTA
>FUAW102014.b1
TTCAGTTTTTTAGAGTTCAATTTGAGTCATTGTTGTTAGTTAGTTAGTTCTTGAAAAAAAAAAGAATTTGATTTTGGGATTTTTATATAGAAAAAGAAAAAACAAAAATAAATTTTTTTACTTTCAATTTTATGTCAATTGTTGTGTTTTGTAGTGACCATATGCAAAGGTATTGATACCGTCAAGAGCAATGTAGCGCTTATCATTGAAGTATTGGAGTGCGAGCTTCTCCTGCTCGATGGTGAAGATCTCATGATTGTAGGATCTTATGGTCCTCTGTGTAATATTTTTTACTGTCTGTTTTAGAATACAATCCTTGAAATCTTGATGGGTGATGCTGTTCTTTACGACTGATTTCTTTATTCCTTTTATTTTCTTTGAGCATGAGTTGATTGTTGTGAAGTCGTAGCATTTCGCTTTAATTGATACTGCTTCCGTAATTTCCATATCAGGCACTTCACTCATCATCTTGCCTACAACTGATTTATTTTTATTTAAGAATTCCTTGAGATTCAAATTATTCTTCTCGCAGTGACTTACTATCTTGTTATACAGATTTCCCTTGGTTACATTGGACAAGTCGTAATCATTGTTGTTCTTAATCATGCTGTCGTAGATATTATATTTTTCAGAGCATTTAATTCTCATGAACAGAGAATCTGTGTCTGTCATAATAACATCGACCTCTGAGAATTCCTTTAATAACTTG
>FUAW102017.b1
GAATTTTTTGGATAATTTGCTGATATGTTTAAAAAAGTAACTTCTGCCAATATTAACAAACTTTAACAATAATCTATCAGGACAGCTTTTGATAGACATTTTGGAGAGATAGTTGAAGAGAGGAAGGAAGAATAAAAAGAAGAGAGAAAGGAAGAGCCTGTTTTAAGAAGGAGAAAAGAGAGAAATGATAAAGGAATTAAAAATTATGACAAAGATTAGGATAAGAGATATTTCTTCTAAACAAATGTAATTTTAACTATAAAAGTTTAAGAGAATGAAAAAACAAGATATTATCGAATTAATAAAGTAATAAATGTTGGAGTTTTGAGATCATTATGTAATGAATAAGAAGACATTGACAATATCGAATTAGCTAATCTTATTTTTGCACATTTAAGACTTGGAGGAAAAGATAAAAAGATTGTTATTAAATCTTCCGAAAATACTTTTTATTTTTTTAGTTCTGGAGAAGAATTGATTAGTGTAGAAATTTAGAGTAAGGTGAAAATAGATCCCAATGCAGAATTAACCAGGATACCAATGAAATAGCATTTTAAACTTGTGAAATAGTTTGGCGATACAAAATTACTAAATCCAAACGAAGGATAATGTGTTATTGATTTTTTGATAAATCGATACGGAGACGGAAAACATTCGATGAAAAGAGCTCTAAAAAAAAGTAATTTGAAAAGAATATTTGGTAATGATTAC
>FUAW102019.b1
CATAAACAGGGTGCCTCTACTCCTGCATCGTCAACAACAAGAAGCACCAGATCTTCAACGGTCAGACCTTCGAGGTAGTTGCCTTCAACAAGCCCAACCTCATCCTGCAGCAGATGCACACCGATCGCCTCATCACGTACGACTTGGAGCAGGATTTCCAACTCTTCCAGCAGCACTTCGAGTATGGGTTCGCCCGCACCATCTACAAGATCCAGGGCATAACGATCAGGGAGAAGTTCCAGATTCATGACTGCAGCATCATGGACCTCAACGAACTGTATACATCCATCTCACGTTGTGTTACCATCAAGGACGTTCTCATCCTCGACTGTGATCTCAGCAGAACGTACACCTCCCACTACACCATCCAGAAGAAGAAGAGAGCCATCAACCGATTCGATGATGCCGTGAGCCCAGATCTCAACCAGGAAGCCTTCAGCAAGATCTACAAGATCATCCTGCCTCCCAATGCCGAATCAGACAGGAATGTGTACATCGGCAAGACCAACAGGAGTCTCAGATAACGCATGAAGGAGCACAAAGATCAGCGCCACTTCCTCTCGGGACAAGTTCCATGTCTTCCTCAAGGGTCTCTCTGACAGCCATATTGCCGCCCTCACCATCATCCAACTGCAGCAAGTCAGGTCAGACCAGGAGCAGGAAGTTCTCGATGCCGAAAAGTTCTGGATCCAGAAGCACATCGATGATGAGTGGAATGTCTT
>FUAW102020.b1
TTGTTCTTTTAGTTTTTGTTTTAATTCGGTCGAATTTTGACCTTTGTTTTCAGAATATTTTTTGTAATAGTTTTTAACAAATTTTAAAAATAGAATTTATTTGGCTGAGGCGATATAGCTATTTTCACATAAAAACATCTTCATGTAAAATTAAAATTCATCATCTTATTAAAGTTCTTGATAAACACCAACTACATTAATATCAATTGTTAAAAGTAATCTTTCAATAAAAAGAGCGGAGGATTCAATAGAATCTTAAATAAAAGTGTTTGATCTACTAAATAAAAGTTCGAACTCAATCGATTTATGAATTAATTTTAATTCTTCAAGATTTTTAAGATAAAGTCTAGAAATAAATTATTATTATTAAAAATCTGTTTATCCAATAATGTGAAAAATTGATTATTCTTTGTTGAAATATTGAATAAATTTGCGAATTTTCACCATAAATTATTTAATTTCTGAATCCTATTCTCCTTAATCTTAAAGTTCTATTTGTTAAATTGGTTATTGTTTTTGAATAATAATTGCTGGAGGTTATTAGATTATTGGTTGAGGATTTACAATTGGTTATTTTTCTTGTTTTTTTCTTTTAAAAATTTCTACTGAGTCATTTGGTTTGTTCAAATAGTTAATCAAAGATTTGTCAATAATTTATTCATCTTATTAATTTTCTTCTTTTGACTAATTTTAAATAG
>FUAW102025.b1
TATGTTCTCCAGTTTATGCAAATCCTCTACTACGAATAATTTCAGAGCCAATATCTCTACAAATACAATTAAGAATTTTATGCTGTCATACAAGACTCTGTCAATAGCATTGTTGATAATCCTAATTACGATGTTTAACAACTCCAAGAAAAAATAAACGATGGATTAAAAGATATTGACGAGAACAATGTTTTGGAAGTTGAAGAGAAATTCATAAAGACATTTAAAAGGTTTGTAAAGAAATCTGGGTTGCAGCTCTCCAAGTGCTATGAACAAGCTATTTAAAAATTGCAACCTCTGAAGAGCATCATAGAGCAATAAATCAACCTCGAATTCCCATTAAAAACTTATTAGGACAAGGTTGTCGAATAGTAAAATTTAGTTGTCGCTAAGAAGAAGACCAAAAAATGATACCAACTTTTTTTTTATTTTTTCTTTAATCAATATAGAATTTTTACTTGAGATATGTCATTCAATTTCATAGGTCTTAGGGCCAAGCTGAAAAAACATCAAAAGTAAAACGAATAGTAAAGATAACCATCGCCATTACCTGTCTAACAATAATAGCCTCCAGCATTAAACCTTTTCCAAAGAGTACCTGACTAACAACAATAGCCTCCTAGTGAAGAGGAGAAAGAAGAGTAAAAACAATAGCCAGTAGAAGTAGATCATTAACAAATCATAGCCTAGGCAAAGAAGAGAAAGAATAAAAAAGTAAAAAAGTCCATGA
>FUAW102026.b1
GAAAATTTCAAAAATGTAAAATTTACAAGGGTAGTATCTCTTCCTATTCCCTGACAATCCTTAACAGGATATGCAGCAACTTTACAATTAATTATTAGCCTACATTTAACAATAGAATTAGTAGCCCATTCTCCAATAATAAATAA
>FUAW102027.b1
TGCTCAAAGCTACCAGCCACCGCACTACGCCGATAACTGGAACTCCGCTTATTAGCAGTAGCAATCTAACAACTAGAGATTTGAACCCAGCTACAAGCCGTCCTACTACTGAAGAAAAAGAATATGAAAATTCTTCGAAATGAGATATTAATTAACTTCTCATGCATCAATAAGGAAGTGTTTTACCTCTATTAGAGATGAGTTTTGAGTAAACTCTTATTTAAAGAATTTGGAAAGTTTTAAAAAGAACGTATCAAACAAAAACCCTGTGTCTCCTTCATATTTACATATTGTAGCCCCTCAAAAACGCTCGAATAAAGCTCATTCTCTATCCCCAAATAACTAGCAACAGCAAATTACAATAGGCTTTGCTCTTATTATAATATATAAATAGATATAAAAATTATTATTATTACTTTTTAGGTACATTATATTGCCATCATTTTTAAGTTTCATATAAAAAGGCATTAGAAAGACCGTCAAATAAAGCAGTCATCCATCAAAACAGAACATTCTCAAAATGATTAGACCTAATCCTCTTTATAGATCAAGCAAGA
>FUAW102028.b1
CTCTCTATTTTGGTATTGGAGGTTATTGAAGTCACTCTTGCTTCTTATGCTTTCTACTCCATCTCTAACTACTTAGATAGCTCTCGGGAAGATTGAATCTTTTATGTCTTGCATTGATGGCACTATCTATAGTTATGGTTACTCATTCAGTTCGTCTAGTGATTTAAAGCTCATATCACTTATGTAATTTAATGCTAATTCTTTGCATTTTAGCCTATAATGGCTCCAGATCAATTAGACTGATGCTAAGCAGACTAGTGATATTGTCTCTAATTGTGAAATTCTCCCTTATTGGTATCTTCCAATCAACGATGAGGCATTTCCTTCTGATGTTTTTACTTCTTAGTTGCAAATTTCTTCTAGTTTTTTCTTTGCTTCTGTTTGGTCTTTTGCGTCTTTTATCGCTGTCAATATTTCCCCACTCATTGAAATAAATTGTGTGAATTTGAACTGTTCATATACTGGGCATGTATATTTTAGGTCGTCGTAAGTTATCTTTTTTAGAATCCTGGGCATGGTTTCCTGCATGTAAGATTTCATATTATCTAGAAAGGCTTATTCCCCTAGGCCTTTAAATTGTAAAATTTCCAGTTTTAATCTTATTATTAAAGTCCTTTTTTCTTCTGTTTTTAGGTAAGATGGTAATTC
>FUAW102029.b1
GGCAGCAGGCCTAGCCTTAGCCTACATTAAATCCCACTTTAGTACCCTTGGGCAAGGTATTTATGTGGAGACAGGAGGCTGGGCCTGCTCCCATTTTCGCCTCAGATACTGACTGGACCTCTGTAATCATCAGAGGCATGAAGCTGGGTCTATTGTACCCCCAGATTTTGACAAATTTTTTAACAAGCTAAGCCTTCTTCCAATAAAGGTTTAGTTTATTGTAATAGTTTTAGCCATCCTCGAGCTAAAATAATTTTTGAATGATTCTCATGTTTTCATTCAAGAATACAGGGCATTCAAGAGATTCCTGGAAGGAAAATTTTTTTTAATTTTAATTTAAAAATTATTTTAAAAATATATAATAGAATTTGTAATAACATTAAATAAATAATAATATTAACTTAAAAGACAAATAAAATAAATTAGAATAAGACCAAATTTATTAATTAATTACCTTATTAAAATAATTTTGATTTAGAGATTAATTATATTATTTTTAATGATATTTAGATTGAAATAATTAAAGATAAATTTAAATAATGAAATATACAGTAATATTTCTATTATTTCATTTTAAATATATTTTTTATTCTTCTTTCAAAATTTAAAAGGAAATTAAAGATTCTTTTTTATTTTATACTTGGCTATTTTATGTCCTTTAATTAAGGCATAATTTTTTTTTTTTTGAATTAAAAAATACACCATAATCGAAAAAAAAAAAAAATTT
>FUAW102036.b1
AAACTTCATATTTTTCATAATCTGTGATCTATCTCCAATTAGCCTCCATAATTTTTTACTCTTTTTCTTTATATAATAAAGTTTTTTTATTGTCTAATTTTTTTAGTAGATTTTTATTTTATTTTTGAAAATATAAAAACAAATAATATTTTTTCATCGAAAATTCTCTATGGAACAACTAAAATAATAATAGCATTAAGAGCTTTCTCTTCTCAAAGAAAAATAAAGACTTGAATTAATTAATTTAAAAGAAATTCACAAATAAGAACTCTAAAAATTTAAAACAGAAGCCAAATAATCTAAAAAAGAAACAAAAAAGAAAAAAACAAAAGATCAAATTTAATTAACTAAAATTGAAATGTCAGATTCTTCTTCTTAAGAATCTTAATGATTTAACAAATTTAGAATAAACTCAATTTTTTTATTTTTTATTTTTCTTAAATCGATTTTATCTTTTTATTCCAAATAGATCTTTTTCAATTTCAGACTCTCAGAATACTTAAATCTCTCAATTATTTTGTCTAAGACATCAAACCTTTTTAATTAAACTAAAACAAAAAACAAAACAACATTCTAATTTATGAAATAATTCCTTTTAAAAAAACTCTCTTTTATCTCTTTTTTACCAACTATTAAAAAGAAA
>FUAW102037.b1
TTGTTCCTTTCTTTGAATTGATCCCATACGTTTTTATTATCATATTTAAATAGAATACTCAACCAAAAACGGAATAAGAAATTACATAATTAAATTAAAGCAACAGATTACAATTTACTAATATCAAATACCTTTAGACTATTAATACAGTATACAAGAAGACTGTTAATTCTAAATTGAGACTTATTAAAGGAAATAGAAAATATCATTAGAATTAAACAATTTACTAAAAAAAATCATAAAATAATAACAATCAGAATAGATAAATAGAAAAGAGAATTTAAGAGAGGATTGAAAGCAGCAAAGCAATCACAAAAATTAGCAGAAAGATCAATTAATTACTAAAATAATAGGATATAAAAAACTTGAAAACATTGTTAAAGAGGCAGAAATTTAATATCAATTAAATAGTCAATAAGCAAAGACGAACTACTATAAGATTTAATGAAGATTTATCTTAACTATGGCGTGGCACTATTAAAAGAATAATTTATTAATTATAAGGATAAAACTATACATTAACTTAGAAAGAATAAATAAATCAGAGCAAGTAATAAATATTGTACCTAATATAAAACATAATCACTTGGATTTTATTCATTCTACCAAATTAGTAGTAAAATGGAAGAAATAAAATATGACTCCCCATAAATGCAAGCGCTATTTAGGAAACTTCTTTCTCCTTTTAGAAACACTCCAAGCTCTAAATTTCATTTCTTTAATAATGACAAACCAA
>FUAW102039.b1
TTTGTTCTCCTCTCCTTGTTAGCAACTCGACGCTCCAGTTTGGCCTTCCTTTCTCTCTCCTTCTGCTCCTCAGATTTCCTAAAGAGAAGACCAACCTAGCTGCCCCCTAGAATCTTTGTATTTACATCCTTGAAGAGCCTTTTTAAAAATAAGGTTAGGGCAATGAGAATGCTTCAAAAAATGGCTGGGGCAGAAAGAAAAATAACATGAAACATAAAAAAATGGGGGTTTACTCAATGGGGAACAAAATAGTTGAGGCATTTTCTTCATTTTCAGGGCGAAAAGAGAAGAGGGGATCATCAGGCAAGTAGTGGTGGATGACATCCAAAAGAAATTACTTGTCAGGTAAGTGAGAGATGTCAAAGCCCCAGTTGTTCACGCCTTCAATGGTGCACAGGATTTCATAGAGCTAAATCTTGTTGACATTCTTGTGGGTTGTCGTCTTGAGTGTCAGCTCATCACGCTGGATTCGAAAGACCTAATTCGTCACCACCTTTGTGAGGTACTATACAGTAATACAGGAGGCCCCAACTGCTGGCAAGTACCAGCCCAGCTGCCAGGTGGCCCAATAGAAATTGTCTTTGGTGCCAAAGAGGGCATTAATTTAATCGAGGGCAACAGGGTTGCTATTCAGGTTGCATTTTTCTTTTTTGATTTGAATATTTTTGGGGCTAAAT
>FUAW102042.b1
AATTATATATTTTAATTTTAAAAATGGAATCCTAATTCGATAAGACCATTTAGAAAGTAGAAAATCTCAACATTTAATAAGATTCATCTATTTTGATAGCTGGGTAGAGAAGATCCGGCAAAACGGTACTTTGTATTAATCTATTACTTTACCTTACAGAAAAATATTCCTACTAGTCCATAATTCTTTTTTCAGATACGGCCTGAATAGAAACTAATTCTGCATTTGATTTTATAGATAAAAATTTCATCTTTGAAAGTAGATAATTAGATGAAATCATTCCAAAATTGATGAAATACTAAGAAAAAGAAAAGAAGAAAAATAAATAAAAATACATGATTATTGTCCTTGATGACATAAATTTAAACAAGAGATCTAAGTTACTTGATGACCTGTATTCCAAATCTAGACATTACAACATAATGGTAATTACTCTAGTCTAGTATTCCAAGATTGTAATTACAAATATTATTCGTTCAAATATTGACATACTTTTTATGAGTAAATAGAATAATTCAGGTTTGGAATCAATGTACGAATGTATTAACACCGAACTTGACAAAAGAGAATTTTATCGATTTATTAGAGAAAACACCAACAATAATTAATTTGTCTTTTACAATTTACATGACAACGACAACAAACTTAAAATTGTTAAAGCAGATTTTTTTTAATTAGAAAATGATGGCAAGAAAAAGTAAAAAATAAAATTGTGATTTTTTCAATAGACTATCAATTAAAGTTCCTCGGTAATAATCTTCTTGAATTCATCAAATTTTTTCAATT
>FUAW102043.b1
TCTCAAATTTAGAATAGAATAATCTTGAAAGATCAATCATTTTATTTGTGTCTTCAGATTTAAATCCTAACACTGAACAAACTCTAGTAATCAAAGAAGAAAATACTAGTTCATCATTTATCTGTATAATATAAAAAATATTTATAAATAATAATTTCATAATAAAAAAAAGCTAATATACATGTTTCAATAACAATTAATCTGTTATTTTGCAGGAAATTATATCCTTGACCTCAAAATTACCAAAAGGTATATTTTTAAAAATTTCTATAATAAAATGATACTATTAATCTTCAAAATATTCTTACATTTCTCTCCTTTTTAACTTATTCTTTATTTAAAATCAAAAAGATATTGAAAATAAAAGATACCTTATTTTTCTCCTAAAATTATTAAATAAAAAATTAATTTTCAATCTTGATAATTTTGTAAAAGAAGAATATCATTAAGAAATATTATAAAAAAATACATAAAAAATAATAAAAAATAAGATTATTGATGATAAATAAGAAATTTATTTTTTTGAAATTTGAGATTTGCACTTTTTTG
>FUAW102045.b1
AATAATAGAAATAAAGTTTCATTAAGTTTATAAATTCTGAAATAGTAAATAACTGAATATATTTAATATATATCGTTAGACTATAAATTTATGTAATTTTAATTATATAAATATATACAAATTTATTTAATATATTTAATATATATGAGATTAACTTAAGAATAAATAGATTAATTATGTAAAGATTTATAAAGTAATACATTTACAACAAAGTAATTAA
>FUAW102049.b1
TTGAGGGTTTAGATACTCTTACAGGAGTAATAAATAGTTAAAACTATTAATATCTACATTATATGTTAGCTCAAAATAAAATAGAGCAATTGAAGTCTCTTTATACTTAAAATTACTTAGTGTAACATTAAGCTTTAAGTGCTCAAAACCATTGAGCTTAGATAAATCAGAATCTCAATTGAATAAAGCGTGTTTTCGATATTATTCATAGAAATATAACTAACTAAGATAATACCTTTATAAAAATCATATAAAACTCATATTTGTACTCGAATATAAACTTTTATTTTAAATAATCGCCAAATAAATTTGAATATTTTTTTTAGATAAATAATTTATTTGAAATTAGTCGGGTAAGTATTCAAATATTTGAATATTTTTAAACTAAAAATTAATATTTTTTATGATTTTAATAAATAACTAAACAATCATTTTATAAAATTATTCACTTTTATATTGTTTTATAATCTCTTTTTAAATATTCTTATAAATCAGATTCTGTTAATGAATTATATTATAAATTCATTTTCAAAAAAGATAAAGCTTCGACTTTATCTGACTTTAATTTATTACGCTTAACAGTGACAATATTTCCCATGAGACTGAAAACCCTTTTATAATTTTAAAATTTAATATT
>FUAW102064.b1
AAATATCTCATATTTGCTTATAGTGGTTAATTTTAAACATCTTTCAAAAAATTTGATTAAACATTGCTAAGTGGAAAAATATCAAAGACAACAGTTTTTAAAATTGTTTAACCAACTTTTTCAACATAACCACGCGACATATACAATGTTCCTGGATTTAAATTTGGAATCTAATCAAATTCTTTGTATGTTAATTATGAATGATCAATATGATAGTTTGGATCTAAACTTGTGTATTATGCGGGACTTTTTAATAAATAATTCTGTAATTAACCATTCAAATCATCTTAGAAAGCTGAAAATGTTAAATAATCGTTCATAAAAGTTCCTAGATCGGTAATTTGATTTGTGGTAA
>FUAW102067.b1
TCAAATAACTGATTTAGCAACTACTCTGTCACCTTATCTACAAATCAGCACTTATAACACTGACAAGGCTACATTCGCATTGAAGTCAGATATAAGCAACATTAGCAATTTTCTGCTTATTAATCCAACTGCTACCACGTAATTAAATTCTAATTACAAAATAAATTTCAGCCAGGTTATTGATGACTATCTCTCAGCTGTACCGGTTGATTTTACCACAACTTATGTCAGACAAGGTCAATTTGTAAAACAACCTAATTGTAGTGCAAAACAAAGTACTCTATACAGTCCTTTAATCTAACAAAGATACCAAACTGATTATTCAGGAAATATTGTTTCAGGATGTGCAAATTTCTTATATTTTTTATGCTTTAAACCAAATGCACCAGACTCAACTATAAAATGTATTTCCAATAATGACATCTCAATCACAAAGT
>FUAW102071.b1
CTGCTTTTATTAAAATTATAATAAATTCATCAATGATTTCATTATTTGGTTAAACAGCAATTAATATATGTTAGATTTTTTTGTACTGCATTTGATGCATTAGCTTCAATAAAGTAAAGTCTTTTGGATACTAGTCAACTCTTTGTTTTGCTGTTATTGTGATTTCAATTATATAATATTATATTATATTATATTATATTATTTATTTATTTGTTTTGATTGAAAATTATTATTATTTAGCTATTTTGAATTTTAGGATTTAAAGAATAAAATTTTTTGCATAATGAAAGATTATTTATTATATTTCAAAATATTTATCATTAGCCTAAAAATGAATTTTGGAAAAATTAATTAAACTTAATTACCGCGCCGCGAAAATTTTTAAAGTATAAAAAAGCATAATTTTTTAAATAAATTGTATTAAAGCATAAATTCTTGTTTTTGAAAAATTCGATCATAATTAAAAAAAATCGAGCATACATTTTGGGTCTCTGATTATAATAAGATGTAATCATTTGTCTAATTCTTTATTGCACCCTCATTAATTGGTTGTTAATGAGTAGTTTCTTTTCTCCTTTTTTGCTTCTCTTGAAAAAATGGTAAGTTAATCTAAGATCCTGTCTTTTTACTTTCATTATCTTTTTCTCTAGAGTTTTTTAGTTTGGAATTTAATGATTCAGAACTAATCAGTCATAACTCTTGTACACTTCAC
>FUAW102072.b1
TATGTTTTTTTATTCATAATACCACCTTAGTTTTACATTTCTTCTAATTTTTATTTTTAATGTTGTTTAATTTCTTCTTTAACAATTTTAACGACTTGATTTTTGAATTGAGTTAATTTGAACATTTTTTTAAAAATTTTAAAATTTGATTTTTTGAATTATTTTTTTTTTATTTTATATAAACTGTAAAAAAGTTTTAATAAAAAATCTGAAAAGTAATGAAAACAAAAGAAAAACTTGAAAAAAGAAAAATCATCTACACATTTATGCTCATAATAAAATT
>FUAW102078.b1
TATAGAGAAAAAATAAAGAAAAAAATGAGTGAAATTGTAAATTACATATCTTTGGGATTTGCAGGAATTGGAATTGTTTATTCTGCAATAATCCACTTCCTTCACAAAAACAACAATTAAACAAACGATATTTAAAACACAATAAAATTTAATAATTTAGATTAAAATATTTCATCTATTAAAGAACTTTTTTAAAAAATTATTAAGTCCAACCTTTTTACTGAAATGAAATCAGAAGCAATCGATTTAGAGAAACAGATAAAAGAGAAAGTTGAAGGTATCACTACCTTCGAATATGATAAAATTAAATCTGTAGTTAATCAGTAAGAGACAAAAAACAGAGATACTGTAATAAAAGTTTCGAATATTTTGTAATTATCTTAAAATATTAATCAACATATTGAAAATCAAACACAATAAGCTTCTGATAATCGATTGAAAACAGTTAGAAATACAAAAGGTCCTGTAGTATCAATTTATGAGATACAAAATAAATGATCATTCTTCTTCTTAATCTTCTTCTTCTTCTTCTTGATAATCTTCTCTTGGGAAATTTATTTTTGCAAAATCTCCAAATAATTCTATGGCTTTGCAATCATAAGCTCTCGCCGCTTCTTCTTCATTATCAAATACCCCAAATGAATTAATTTCTTATCTTTTTTTATGTATGCTTTCCATCTATTAGAATTTTAATCAGAACAAACTCC
>FUAW10208.b1
TTAGAGATATTAATATTATTATTTTTAAAAATCTTTAAAATGAATACTCAAATAAAACATAGAGTTACTAAAAAAATATAATATTATATCTAATCATTTATGTTATTATTCGTTGTTTGATGACAGAAATATTAATTCATCAAGATTTTTGCTTATTAAACTTTTTCTTAGGTCATTATTTATCAATCCTGCTTTAGAGAATACTCTTTCGCATGGAATTGATGTGACTTAGAGAGATAAGAAAATTTAAGCAAGTTTGCTTAGTTGTTAATATTTCAAAGAATTTTGATTCCACCAAATAAGAGGATCATATGAAATTTAAATTGTTTCTTTTTCATAGCATGACAACTCTTGATCTAGTTTATTCACATCTTCTTATTCATTTTTGTTTAAAAGCAAATTTCCAAATACTCTTGATAAATAAGATATTTACTGTTCATTATTATTGTTATTATCTATTAAAGTTGATTCATCAATCATTTATTGTGATATTTTTTCTGCATGAAATGATTTAAGATAGGCTTTTGCACTATTCTAATCATTTTCTTTGGTTGTAAAATATTTGGTTTAAAAACGTGGGTCTAAGAATGTAACAACATTAAGTAAATCCATTACTTAATTATACTGTCTGATTCTTATATCAAAATCAAAAATTAAAACTTACTTTATGGCTTGAATA
>FUAW102081.b1
AGTGATTGATATAAGTATGATCATATCCTACTTCTGATAAAAATTATATCCTTAATATTG
>FUAW102082.b1
ATTGACTCATAAAAATTATTTCTTTTTGTTGTTGTTGTTTTATATTATTAGATAAAAAAATAAAACTTCAAATTTTTTTCATAAAACGTAATCAGGATTTTTACCACTTATCCACGATATGACAAAGCCATCAATCATAGTTGAAAGTAGAGCTTAAACCACAGGAGTCAGCATCAATTCCTAGCTAGATTTTTCTTTGAATCCTATTTGCGACTTCTTAAAATAATTTTCATACAAATATCCATAGATGAAATAATTCAATATGGGTTCGGTCAGCTTGCCAGTTATGCTAGTTCCGTAAGAATTTCTCAATTTTCCAACCATCTTCGCGATAAAGGCATTGGACAATATTTTTGAACCAAAGAGCGAGCCAAACATGAGTAAAGCATCGTATCTGGCTTGGGTAAAGTTATAACCATCTACAGTCATGTCATATCCAAGTTGCAGTAGAGACAAAATCATCGGTGTTGAAAGTTACTCGATGAGTGAATTGTAGCTGAAATCGATACCAATTAAATCCATATTTTTTTTAAAGAGGTGTTTTTTTTATATATCAATAGTTAGAAAAATAAAAATTTTCAATTGTTTTAATTGTTGTTTTATAAACTGTTCAACCAATTATCGTACAATTATTTTAATTCTAACTAAGCGTTATCA
>FUAW102090.b1
AGGAAAGGATGAAAAGTAGAAATACCTAACATTTTATCACAATATGAAGCTCCTTCTCAAAGATTTCACTGATTAACTCAATGCCATTCTTAATTCAAAAATCAACACAAGAAAGTAATTTCTGGAATTCAACAATTACCTCATAGACGATATCCAATTAGATGAAAAGGAACAACCTTTCAATATCAAGAAGAAATAAGGGAAACAATTGAAAAAAGCCATACATTAGAGAAAGGACCAAATTAAAGCTCAGACTGAATAGATCGATGAATACATCAAAAATCTTGAGAAATCCAAACTCTAAATCCAAGAAGAGAATGAAAAAATACAGAATCTCGAAAACTTTTACGCTGAGTTGGTTGACAATTACTCATTGGATGAAGATAATATGGAGAATTGTATTGAAAAATTCAATAGTCTATTTGAGCCCCATCAAAAAAGGCAATAGGAACCTCAAGTTGAAGAGAGAAAAGAACCTGAAAAAAAAGAAGCAGAAAAAGTTTAAGAATAATCCATAAATTTTGATTACAATGATTCGGAATACTTCAAAAAGCACGAATTGAAGAAATATGACAATGAAATTTAGATAAATGAAAAAATAAGCGAGTTGGAGGAAGCTATCCAAGTTAACAGAGATTTTGATGACATAGA
>FUAW102100.b1
TTTACTTTTTCAATTTAATTTTATTGGTCAAGAATTATTTACTGATATTTTGTATCTTGGTTTGTGATATTTTCATTCAACGCTTTAATACTCATTACTAAATAGGGAATCATTGCAGATTCAGAAATAGTTTTTGTTTACTCTTTCTTTATGTCTTGAGTTACTTATTCTTTATCAAATCCTTTTTAAGTAATGTAATTGTCATTCATTATTTAGTAATCTGATAAAACATAATTAAAACCTAATTCTTGAAGTTGTTAATAGGTAAATCCTTAACATGTTTTGGATGATAATGCTTAAATATCTCTAATTTATTGTTAGTATTTTTCTTTATCTTCTTCTGAGATATTTGGATCTTGTAATTTTTACTGACACTAAGCATAAGTTTCATCATATCTTTTACCATAAGAATAAGTTACAACATCTAATTTCAGTATTTTATTTAATTAATCTTAGTAATTTGTTTTGACTGTTATGTTATCTTTAAGATTTTCATCAGAAGATATGTTGTACTATCCGTTTGAGGAAATCGTAGCTATTGATGAATTTGAATTAAGGTAATTGGTAAAAATAAATATTAGACTACTACCTGCGACTGAAACAGGATAAATACCTGAAAAACCTAAAAACATTGGAATTTTGTAACTACTATAAGTTGA
>FUAW102101.b1
TTGGTTGAGTCTTGATCTAAAAACTAATGAGTTTACCTCCATTGAGAACAGATTTCTTGTCATCGTTTTGCTAGAAAGTTATGTAGCAATCTCTCACATTTGTGTAGAGTTCATCTCTCTTAGTGTAGAGCATTAAATTTCCAGCTTATTCTGCTTGATACTTGAATTGATTGCTGAAGAGATTGTCTTAACCCAATAAAAATTAGTTATCGGGATTTTGAAAAATTTCTTTGTAGGCCTATTGACTCATCTAGAGACGAATTTTCCGTTGTTGTATTATATTATCAAACAGAAAAATAAAAATTCGATCTATTTTCATAGTTCGTAATAACTCATCTATTTACCTCCTGTTATCCACATTATCACACCTTTATCAATTGCCATGCCAACAATAGCCATCATAGCTGGAAGTATCACAGACATTTTACTAGATTTTCTTTTGTAAGACTTGAAAGTTGTTTTGAAGATTCTATCAAAAAACCAATTGTAGGTGAAATAATTGAGGACTGGATAAGTCAAGAAGGATGTGAGATTAGCGGCGTAGTAATTCTAAAATTGTCCAATTAAAGGAGGAACCAATTTATTATTTAAAATTTTTGAAATTGATAAAGAAGCAAACATAATAGCTGCATCGTACAGAGACTGTTCTGTGTTGTATT
>FUAW102107.b1
CTCTTTTGATAACCTTGACCCTCGAGATAACTACGTATTTCTGCTAGCAAGGCTAAGAATAAATTCAATCTGTTTTGCTAATAATTTGTAACAGTTTTTTCAAATTACTATGCTCTGAAAATAAAGTTATTCATAGCCTAGACTTGTCGAGGGATGTTTGGCTAAAATTATCTGAGATATTTAATTAAGACATCAGGGTAATATGAGTCTGCTTTCTACTTTGTGTATTTGAAGATCTAATTTACAGAGTCTTGGACTTGTTTGAAATGATCTGCAACATCTTGAGCATTTTGTTGTTAAGGTTGTACTGGTGGAACAACGGGTTAAACAGCAGGTTAAACAGCAGGTTAAATAACAGGTTATCTTGGTGAAACAGATTGTTATCTTTGTTAATTGAGTTATTGTGGAGGTTGTTAGACAATAGGTTATCTAGGTGAAATAGATTGTTGAGGAGGTTATCTAGGTGAAATAGATTATTATCTTTGTTAATTGGGTTATTGAGGAGGTTAGACACTCTATTATGGAGGTTAAACAACCGGTTATCTAGGTGAAATAGATTATTATTGAGGTTATTCATTAGCAAATTGATCCTTTAATCTCTAATAAATATCATTATTTTATTCCAGGAATCTCTCATATTGGCCAATTTCATCAAGTATTTACTGTTCTGTCAAAGTTAAAACATCAACATTTTTATCTCTTAATCTTTATAAAA
>FUAW102113.b1
TCTTCAAATGACTATGCCAAAGATTTATTGGGAAGCTTTGCTAAAATTCTTAGAAAACAGTATTACTCAGGATGATGTTTCATAGATAATTTAAAAGGTTAAGACTAATGATATTCCTATTACGAATTTTCAAAAATCGACATAAGAAAAAATTAATTTTATCCTCAAAAATAAGAAGCAGCAGTACACCATAATTATACCGATCAAAGAAGCTAACAACTTGACTGGGGAATAAATAGCTAAGAAATACAAAATACGCCTCTACCGTGCAAAAATTTAGTAAAAAACTGATTTGGATGAATACTGGATTACAGCTAAGAGTATTGAATCTTACTTCTTCCTTCTGCTTTAAATTTCAAAGGATATTAAAAATACTCATCCTGATGTTAGGACTAAGACCTTCGTTGATGATATATGCCAGCTTCACCTGAACATGTCTGTAGATGAAATCCAGCTTCAAGCATTGGAGCATGCGTAAAATCAACAAGACAAGCTAAAATCTGATATGCTTTTAGGCAAAGGTCAGCTAAAAATTATAAAAGGAAACAATAAAACTGTTTCTTCGAATAAATCTATAACTCCTCCTATCGAAAATACTTTTAATACTTTTTAAGATGACGAGATTTAACTTGATAAAAAGATGGATAC
>FUAW102115.b1
TCAATTTCTTAAATAATTTATTATTCAGATTATTATTCAGATTATTCTTATTCTGACTATTCAGAAATTTATGATATTTATGTATTATTTTATGAATTAAATTTTTTCAATAACCTGCTTACTGTCGGTTGTGATAGTGAATATTTTTCTGAAAGTTATATTTGTGTCAATTAATTTTTATCATTTATGAATTATTATAATAAATCTCTATTATTCAAAATTCTTTTCATTGTTAATAAATAAAAACTTTTTAATTTATATAAAACAAATAAAAAATAAAAATAAAATAAAATAAAAAAAATGCCTCAAAATAATAAATCAGTAAATTATTTTTAATTTGAAGAAGATTTAAATTAAGATTCTGATTCTAGTTAAGAATCTGATTCTGAATCTGATACTATTTATGATTTAGATGAATTAGATGAATTAGATTATGACGCTGATTCTGATTCTGATTATGATTCTGATGCTAGTTATGATGAATATATTTATAAAGGTTATAATATTTATCATAGTTATAATTATCATAAAAATATAAATAGACGTACTTAATATTAAATAGATATGGAAAGATATTAATAAGCATATGAAGATGATTCTGATGATTATGAAGAAGATTATGAAAATTTTGAATATAATTGTGAGTAAAAAGGATTATGTTGATTAAATATTTTTTTCAATTATTTGGTTTAATTTCGTAAATTGAAATTTTTGATTTTTCTTAATTATTTAATGTTTTTCTTATCTACAAATTTACATTGCTTGCTTG
>FUAW102123.b1
GAACAAATTTCTTTAGAAGTAGAAGTTGGAATATATTATAAAAATTCCAGCTATTAGAACAGCCTTGAGTAAATCAGATTATGCAAAATCATTTGATCTTTTTGATTTGCCTGACAAAGTTAAATTTAAAAAGATGAAGAATAATACTGAAATCTCTTCTAAAAAGGGACAGGTTGGTAATGAGCTAGACGTCAATCTCATTTACCTTAATGTGGATAATTTTAAATCGTCGCTTTCGAAACTTATAAAAAGAAGAATTGAAGCCTATCCTTCCAAGTTTACTATAGATGCCCTTTATTACATTAGCCAGCTAGCTAATAATTAATTACAGATAGAATAAACATCAAGTAATAATACAAGTACTACTAGCTCTATCACTATAAATCAATAGATATAAAATGGAATTAAAAAAATAGTTAAAAATCCTAAAGTAATTCTACCTAAAGAGTAAACTACTTCAATCCAAAAAGATTAAACTACTTCAATTCAATCAGAGCAAGCTACTTCAATCCAAAAAGATTAAGCTCATTCCATTCAATTAGAGCAAACTACTTCCATTTAATTAGAGCAATCTTCTTCGATTCAATAAGAGCAAGCTACTTCCATTCAATTAGAGCAAAGTTCACCTATTTGATATGAGCAAATACTCTCGGAAGATGCTCTAGATTCTCAAAGCAAAGCAAAAAAAGAAGACTTACCTGATTAAATTTATGAAATTATCTCTCCAAAAGAACTTTAAAATGATGGATTATCGAATTAAACT
>FUAW102127.b1
TTTTCGCGAGACAAATAGGTTAAAGACAGCCCGATTTTTCCTTTACAATAAAATAATTTAATCATTTCTTTTCCAATCATTTTATTTCAAAACTCTTTATTAAAAAATAATTAAAAATTGGATTGGATCGGATCGGATTGGATTTTAATTAAAAAAATTTGTCTATTTCCAAAATACTTTTTTATTTTTCTGCAATCAATATAAGCAAATTTCTCAAATGTAATAAGAAATAATCAATGCGTACCAAGAAAACTTCACTTCTGCGAACGACATTTATAAAAAGCTTAACAAAAAATACACTCTCTTAAATTTTATTTTGTCCCCTTAAATATAGAGAAGCACCATCATAATAAAAAAATGAATCAAAACGTAGAATGGAGAGAAATTAGAGATTTTCCCAAATATGAAGTCTCAAATACTGGTTTGGTAAGAAATAAAAAAACTTAAAGAATTTTAGTTTAAACAGAAAAAAAGAAAGATGTTTTAAAAGTAATGCTGACAAGAGTTGGAGATAAACCAGTAAATAAAACTGTATCAAGACTTGTTGCTTTCCACTTTTTAGAAAATCCTAATAATTCTGATGTTGTAAAACATAGTATAAAATCTTTATTTT
>FUAW102131.b1
GGCATTTTGCTACATTTTATTTCTTTTTTTTTATTAGCTTGATTTAAAAATTTTTTTTTAACGGTTTAGTTTTCTTTATTGTGGAACCATAACTTCACTCAATGATCAACATACTTTT
>FUAW102136.b1
CTTTTGATCCTTAAATTTCGAATTCTTTAATTATGTTGTAGTACTCAGTTTTCATTTGTTATTACACTCCTTTTTTCTGATATTTTTTCTTTACTGTTTTTTAAATCTGATAGCTCATAAAATCATTTACTAAATATCTTGGCTGTACAGTCGCACATTCAATACAATAAATCTATCCTCTACATACTGAGAATTTCGTCTCTTCGCAATAGATGCAAATTTTAAAATTCATTTATTTTTTGTTTAATATACTCTTAAAAGTTATTTTAAAAAATGAATTATCTCCTTATCAACAGTTCTAAAATAAATATTTATTGCTTCTATTATTTTACTTTCTAACTCAGTTAAAAAATCAAAATAAAAAAAATACATACAACTTCTAAAGGCAGTGAT
>FUAW102137.b1
AACATTTTAATAAAATCATTTTAAAAAAATTAACTCTCAGAACTCCGAGCTTGTGAGAATATGTGGGCCCTTATTCGATCATGCGAGGACAAGGGGGCAAATGGTCGCAGACCGTGGGGGGCCCTCCCCGGTTGAAGACGGTTAGTCTTCCCAAAAAACATATTTTTAAAAAAATAATTTTTGAAAACATTTTAGTAAAAATAATTTTTGAAATTTGAAAAAATAATACTCAATCTATATATACCCACAAAAAATAAAAATTCATTTCACAAACAGGGAGAATAGGGCTATGAAACCTTTTTTAGCGATAAAAACAGGTGGGAATAGCGCATTCGACATAAATTATT
>FUAW102141.b1
TATGAGTCAAGGAGAACTAACAACAAGAACAACAGCAAGCGGAGAAATGGATCGATATCTAAGGATACTCGAGATAGCAATAATTAATGATAATGTTGATGAATTCATTGAACAACTTGAAGTTAATAAAAACTTAAGCATAGTGAATATCGATTGGAAAACGATTTTAGATAGTGCGAGAGACTATATAAGAATAATGGGTCTCGATTAGATATACTATGATATGCAAAAAACAATATTGAATGAAGAATTGAAAGCCTACTAAAATCAGATAGATTTAGATAAGACGATATTAGATATTAATATTCAGCAAAATAAAAATCCTTTTAATCAGTAGATTCAGAGGTAGATAATAGATGATAATCTTAAATAGAGCATTGTACAGCAAAGTCAACAATTGCAACCACCATAAAATGTTCCCATCGGTAACAATAATAATTTAGGAGAGAGCATCCCACTTCTACCTCCTCCAAGCTAAAATAATCTGGGAGAGAGCATTCTGCTTCTTCCTCCTGAAAATCAAATCAATAAGCAGCTTCCTCAATAGCCAATATAATAGTAACCTGCCCAAGTAAATGAACTCACTGCCTGCATC
>FUAW102143.b1
CTGCGCAGAAGAAGTTGTTATTTTATTTCGTTGATTGATTTGCCCATTCTTTTTTTAAATTAATTAATTATCAAAAAATCTTCACTTTTAGTAGAATTTAAATCAAAAAAGTTTGGATTGGATCGGATCGGATTGGATTAACAGAAAAGTATTTGTTATTAATTTTGAAAAAAAGTGCGCAATTTTAGAACAAAATTTAAATTGTCTATTTCCAAAATACTTTTTTATTTTTCTGCAATCAATATAAGCAAATTTCTCAAATGTAATAAGAAATAATCAATGTGTACCAAGAAAATTTCACTTCTGCGAACGACATTTATAAAAAGCTCAACAAAAAATACACTCTTAAACAAATTAAAGATGTCTTGAAGAACATAGACACAAATTAAATTATTGGAAAAAAACAAGAAAATAAAGATTTGGAAATTCCAATTTCAGCGCCATAAGGTTCATTCCAAGCTGATTTAACCTTTTATGAGTAATTTAAAAGACAAAATCATGGCTACAGTATTCTCCTTACCATTATTGAAATTAATACTCGTTTTGCTTATGTATTTCCACTCAAAGATAAATCTGCCTAATCTATTCTAGAATGTCTAAAAGAACTTTACAGAAACAGAGAAAGATAATTTTAAATCGATTTCATCAGACGAAGGTTCTGAATTTGATAATAATTTAGTAAAGAACTTTCTTGACCAGAACAATATTAAATACATTTTTTTCAATAAATAAAC
>FUAW102147.b1
GCTACCATCATAAGTTGACTGAAATATTAACAGATTAAATGTTTTAGATCAGAGAAAATATAACATGTCTATTATTTTAAATATCACTAACCATAATATCACGATTTATGATATTTCAAATATTTAATATATTATTGATTTAATTTTTTTTCTTACAGCTTTATTTCTGTTTTAGCTTTCATCACATTTACTAAAATTAATATAAGTATATACTCAGAGGCAGCTGTTTTTTTGCAGCTCCAGAAGCTGCCTCTAGATTATTAAGCTTCTACTCATAAAATAAATGAGTAGAAAGCCTACTTTATTAATTAAAAGCCTTTTTACAAAGACCTTTTTAATTTTCTATTTAAAAATGAATGAAAGCTTTATCATTCAAAATACATGAAAAAAATTTCATTCATTTTTGATTAAATGATAAATTTTCTATTAATTTCAAGTAGTTCTTGCAGCCATCTTGAAATATATTAAAAAAAATTACAAAAAAGTAAAAATTTGAAAGAAAAACATTTAAAATCGATAACATGAAAGCAGACAGTAAATGTAGAAATAACATTGTACAATTGCATCATGATTAGATGCATTTCAAAATATATTTTAAGATATTTAACAGATTTTGTAGCAAATATTGTCACACATCCTCCATTTGGTTGGTAATTTGGGACTGTTTGTTTGAGTAGCTTTATCTTTTCTTCTACTTTCTAAGACTCTTCAAGCAACATTTTTAGCCTCATTTCCTTCTTCAGCACTCTCTGAGCTTTCTCTTTCTTC
>FUAW102150.b1
CTATTGTAGTTTGCATTTATTCGATTTATGAATTGAGAAAAATATTTGAATTTTACAATTTTTTAATGGTATTTTACTACTAATCGAACTGATAGATTAATTTATTTAAAGTATTTTTAACATCGTCAATACTATCGCTGTTAATAGAGTTGATAAGAGAATTTTATTTCACATCTTCTATTTTCTAATCTGTCTAAGAAGAAACTTCATTAATAATGTCGTGAGTTTTAATCATCGCCTGATCAATAATATCGATTCTCTAACTTTGTTCTTCAATTTTTTGATTGAGAGCTTTGATGCCCATTACTAAATAGGGAATCATTGCAGATTCAGAAATAGTTTTTGTTTACTCTTTCTTTATGTCTTGAGTTACTTATTCTTTATCAAATCCTTTTTAAGTAATGTAATTATCATTCATAATCTAATAATCTGATAAAAC
>FUAW102151.b1
TCTTGTTTTTACAATTTTTAAGTCTAGCTCAATTAAAAGGTTAGAGTAACAAAATACATTAAACTTATTAAAGCTGTAATTCCTTACGATGACTATCTCATCAATTAGTACAACAATACTTTCCAAATAAATTCTAAAACCTATTCAATTCCAATTGGAATTTACGATGTTCCATCTCTCATAAATCAAATTAAATCTCTTGTTTCTCCAGATCTTTCATCTTTTCTCGTCTAATTCTCTTCTCTAACTTACAGAATAACTTTTTCAGCGGCCACTAATTTCACAATGTCATTCAATCAATCCTTAGCAAATATCCTCGGATTTTAACAAACTTAATTTCAAGGTAATAGTTCTTACACTACTACCAAAACACCTTCAATAAACTCTCCTCAGACTATCCTCATTAACATTAAAGAAATCCCTGATTCGCAGATTATCCAAGCCTAGAATTACGATGTAGATTTCTCCTTTATGATCCTAAATACTAGTAATAGAGGACAAAATATCTAATACGAAAATAGAAGTGATGAAAATACTATCGAAATGACAGGTGATATTCGACAAATCTCTGTCTAGCTCTACAAAAATGATGGTTAATTTTTTATGATTAACAGTGGTATCCAACTTTCATTCCAATATGAATGAATTTTTATTTTTATTTTTAGAATATACTACAAATTTTTTTAAAAAAATGAGTTTTCTAATAAAAGATACTGTTGGCTCTAAACAACAATTCTATTTCGATGGATCAAGAATTTTAGATGCATTGGTTGATTCTCTAACTAATCCTGAATC
>FUAW102153.b1
GCGCTATAAAAAAGAATGCTAAGGAAGCTGCTAAAGCAAAGAATATGATTGATAAAATGAATAATTAATAATTCTACGGTAAGTAATATGAAAATGATGACTTCTACAATTTGTTGATCTCTCAAATTAAAGATACCAGAAAAGAAAATGAAAAAAGCGATTTTTTTTCACCTAACAATTCACATCCTTTACCAGATGAAGCTCTTCCATTATAAAAATAGGTTTCAGAAGCATTTATTTTCAAAGCAACAAAGAAGTCACACAAGCAGCCACAGGAAGTCATAGTCGAAGAAGCACAAGAGAGTGACAAGCCAAAAATCAAAATCTCCTTGATCTAACTGATTACATCCTAATAACAACACAGTTACCT
>FUAW102160.b1
TGTAAATTTTAATTTTTTTATTATAAATTTTAACATTTTGATTGTAAATTAATAATAATTTAATTATGTTTATCTTCATCTAATTATTTTTGATAATCCATAAAATCAAAAACTAAATCTTCTAATTATCGTAAATATTCTAAAAGATCTTTACGATTATTCATTAATGATCTCAATGTTTTGTAACTCAGTTTTATTTAAAATTAATTTTGAAATTTACCGGCAGCGTGAACGCTGCTGGTTTAATCTATTGTGTAATCTTATTCAATTTTAAAATTTTTTTCAAGATTTCTTTTTAATGTGTGTCTTTTAACCCTCATTTCACCTTAATATTCTAAAATATTAATAACTTCTTCATCAGTGTACCATTTATTTCTGAATTAGTAACTATCACAAAATATTTTAATAAATTTGTTTGGTAATGATTCAGATTATTATTGTACAAAATCTAAAAATGTTTACATTTTTGAAAAATTTTTTGTAGTTATATTTCCAATAAAAAATAAAAATAAAATGAATAAACATAATTTTTGAATAATTTATTAGCTAATTTGTAATTTAATAAGTTTTTATTTTTAAATTTTTTTCTGCGCACCGTGAGTGGTGCTCAAAATTTTGATAAATTAATTTTAAAATTTTCATTTCACACGGCGTGCATACCGTGCAGACTTTTTTAAAAAATAATTTTTATTTTTTACCGGTAGCGTGAACGCTACTGGTTTTTAGTTTTTTATTTTAATATTTTTACT
>FUAW102161.b1
GATTTTAAGTGAGAAGTATTTCATGGCGTTCATGCCATGAAATAAATTGATTAATAAATCTTACTCCCTGTTGAACTGGGAATATTTTTTGAAGGATAAATCTTACCCGGATTACGTAATCCGAGTAAAATTTTTTTTATTTTATTTTTTTAATTTTTATTAATTTATTTTTACCCCTACTAATATAAAACAAAACATATAAAAAAAAAAATTCTTAAATTTAAAAAATCTCAAAATTTTAAAAACTATCACAAAATGTAAAGACTCACACAATTTACCAAGAAAGTCAACAAAATCATTTCTGAAGAAATAAGAGAAAAGGAAAAACAAAATTTAATGGATTTAGAGACAAAGAAAGGCATAAACAATTCTGAAATCAAAGAAGCAGATTAATATCTCTCTGAAAAATTTATGAGATTCTTCACAGCTAAAATGATTTCTTATTTCAAATACTACAAAGAATAAGGAGTTGAGAAGAATGAAAAAGACTTTTAGAATTCTATGAAAAACTAATTAATTAGCGTATATCAGCACAATGGCAAAGTAATTTTCAGTACAATGACATTCAAAAGCATTGCAGAGTAGTTGAAACTCAAACAATAAACAATCTAAGAATAGAATGATTACATAAAGAAAAATCTTAATAAAATAGATATGAAGAAGACTATTGATATCAAGGAGGATACCTATAAGTTAGTTTTATTCGATAAATTGAAGAAATATTAAGACTTCAATAAAATTGCTGAGTAGTTATAGCTTG
>FUAW102163.b1
CCAAATGAGAGGATAGACTTCATCACAAGGCAATTAAGGAAAGGAAGGATGAAGGAGTACTTAATTTAAGATACTCCAAAAATCTTTTCCAATCCCATACGTCTCGAGACTTCATAAATATAGTCTCTCTTCAAGAAAGAATTTCATCTTATTTTTGAAGGCGAATGTTACAAGATTGAGATTATTATTTAAGTTATATTTAATTTTCTTGGAGTCAATTAATTATAACTTTATTATTTGGCATAAGGGGGTAGCAAAATAAATTTTATATTTACA
>FUAW102164.b1
TTTTTGTGATTTCATTTGAGATTTTCAAGATTTCAATATGATCTTATTATTCCTCC
>FUAW102167.b1
TTCTTTTTTTAGTATACTTCTGTATCTTTTATTCTAAAATCAGTTTGTGTCTCAAAATCTTCCTTTTTTAATAGTTTTAGTACTGGTTATTCTTATTTTGGTTACTATTTAGCTTCTTCATCTTAGGGATGGTTTAAATTTTACTACAATTATAATTACAATTACAATTTTTCTTTTTGTTCTTTTTCTTTTAATTATTATTGTTTTCTTTTTTATTCTTATCTCTCTTTGACTTTTTAATACATGAAAAATAATTGTTGATAATTTTAAAGATTAACAAA
>FUAW102172.b1
AGTTTTTAGCAATCTTCAGAATGAATGGTTTCGCTGGCCATTTTGAGTGTTCTAAGGAGTGAGGGCAGGTCGTAAACTCTTCATTTACTGACCTAATTCTTGAGCAAGTACCAAAGTTTTTCAATAAGATTCAGCTGAGGGCTATAGGGAGAGAGAAAAAGATGAGGTATATGCTGAAGGATGACTTCTTTTAGCAGGGCAGCACTGTGAATCTTAGCATTATCAAAGACAAAAACGCAGTTTTTGAGATCGCCCCTATTCTATAGATGCTTGGTCAGGGCAGCGAGAAATCCCATGAATTATTCCTGCTAGGCACCCTTTTCTAAGACCATATAGCCTATAAAGCCCTCGTCATCCATGGCCCCGACAAGAGAAAAGTTGCTAGA
>FUAW102174.b1
AAGTAAATAGTTTTTATGAAATTTGTTAAAAACTATTACAAAAAGTACAACTAAAACAAAGGTCAAAATTCGACTGAACTCAAACAAAAACTAAAAGAATAAGCAAATTAAGAATTATTGGAAAGATTTAATAAACTTTGATCAAAAAAATACATTTTATGACAAAATTATATATTTTAATTTTAAAAATGGAATCCTAATTTGATAAGACAATTTAGAAAGTAGA
>FUAW102175.b1
GGCTCTTTGTAATGAGGGTTCAAGTAAGCGCCGACAGTTCCATCATGAGTTCTGTGCTGATAGCTACCCTTGAGGAAGAGTTCCGATGTGTCAAAGTCTTTTTCAATGATATTACTCCGCGTAATTCCGTAGCAGATCGCTCTTTGGAGGATAGGTCTTCTAAATGTCTTAAAGAGGGTAGAAACTCGATTATCTGGCATATTTCCTAAGACAATGTTTGTGATTTATTCTTATTAGAAGGAGTTACCCTTTTACGCAGAATTGCAGATGGAACCATTGCAGATGGCAAATCTATTCGGATTCTCTCGGTCTTATACAATTAAATTTCTTATATCCTCATTATATGTTAGTATGCATTGAGCGTCTCGGCGTTTAAATGTTTCAAAGTCACTTTTCTTGGGCCTGCGAAAGATCAAGATTCCACAGAGTGCACAGGCAAAAGAGGAGTGATTTCTCTCAGCATTTTCTTATTCAATTTGAGGTAGTATATTCTCATAAAAATTTTTCGAAATTTCAAGGAATGAGTCAAAGAGTCTGTCAGGTATCATCTTGAAGTGAGCTTTAAGATAGAGCTTAACCTTCACAAATTATCCTTAAGTTAGTTTCTTTTTTGTCTTTTCAGCAGTGAGG
>FUAW102177.b1
TCAATAACTATCTCTTTCTATTATTAGCAATATTCTATAGCTTCACTTCAAGTAGGAGCAGCTTCTTCTTATCATTCTCTTTGTGTGATTGATCCAATGTTTCTTATAGTTCAGCTAGCTATTACTTTTGTACTTTGCTTTTATTCTTCTTCTGTTCTAGCTCTTCTATCAGCCTCTACACAGTACTCTATTTTGCAAGACAGAAGTCTAGTAATTTATTTTTGAACTTTTCGATTCCTTTGAAGTTTTTAGATTCAATGAACTTGCTATACTATCTGAGTAATTCTTTGA
>FUAW102179.b1
CAAAAAAAATAGGTTGAGAATCTTTAGAAAGAATTGGATGAAATCAAACGAC
>FUAW102183.b1
ATTGATTTGGAAGAGTAAGTACTCTGTTAATTAAAATTTGTATGAGAAGTAAGAGATTAAATTAGATTTTTTAGAAGATTTCATGTAGAAATATGGTAGAATAGATTTGAATTAAATTGGTAGGATTAAAAAGGAAGAATTCAAAACAAGAGGTCATATGAAAGAGAAAAGTGATTAGGTAATTTTGGATATTCCTGTTAAAGAGTTTAACGTGTTTGAGGAGAAAGATGAGATTATGGATACTATCAAAATGATGATTGATAAATCTTATTTATTAGATGGTGGAAGTGGTATTGGAAAAAGTT
>FUAW102185.b1
TATCTATTATAATGAAGATAAAAATATATATAATGTAGTAATAAAGAATTAAGGATAATTTAAATTTATTGGTCATATCAAACTATTGAATAAGCTATCTAATAATATAATAAAAGATAACAAGAAATTTATGGAAATAAGTAAATTTGAAAATATTTATGTTTAATAATTAGTTTATATTCTTCGATTAATATTTTAATTATTTTTGAGTACCCCCCCCCCCCGAGTACCAACATAATATTCATTATTATATGTAAATTCATCACAATGTTAATATCGCATGAGAAATAAAA
>FUAW102190.b1
TCACAAATAAGAAATCTAAAAATTTAAAACAGAAAATAAAAAAGAGAAAACAAAAAAGAAAAAATCAAAAGATCAAATAGAATTAACTAAAAGTGAGATATCAGATTCTTCTTCTTCTTAAGATTCTTAATGATTTAACAAATTTAGAATAAAATCAATTTTTTTATTTTTTATTTTTCTTAAATCAATTTTATCTTTTTATTCCAAATAAATCTTTTTCAATTTCAAACTCTCAGAATATTTGAATCTCTCAATTATTTTGTCTAAGACATCAAACCTTTTTAACTAAACTAAAACAAAAAACAAAACAACATTCTAATTTATAAAAAAATTCCTTTTAAAAAAACTCTCTTTTATCTCTTTTTTACCAACTATTAAAAAGAAAATTTCTTTACAAGCATTGATAAATTTTTCATTTAGATCAATAATTTAATCAAT
>FUAW102193.b1
TAACTAAACAATTTACACATAATTAATTTTATCATATTCAAAAAATTCCTTAAAATAATTTAAAAACTTACTGTATTCATTCAACCTATTATTGTTAATTGAATTAACCTTAGTTTTTAATTTTTTTCTTCATATTTCAAACATTTAAGGCAAGCAACATATAAAATTTTTTTGAATAAGATCCTAAAACTATTAATCTAAATTACTTATATGGTTAGCATCGTTATTTCAAATAAAATTTAAGTAAATATAATAATTTTTATTATGAAATTATTATTTTTCTTAAGATTTAAGTAACATTAATAGATATATTTTAATATATTATTAATTACTATTAAATTTAAAACAAATTAAAAATAATTAAAAAATTTTTTTATAATATGAAATTAAAACATGATTAAATTTTTAGTTTATTTTTACTTATTTTATAA
>FUAW102199.b1
TGATAGATGTAGCAATAAAATGGGATTGGACATCAATAAATCATACACAAATGTAATATTGAATAGCGGTTATGATTTTAATTAGTACAATGTCTTTGATGAGGTTGTAAAGTATGATGGTAGAGAAATAGTCTAAGGATCGTATTTTTTGAGCAAGGGAATAGTAATAGAGAGAATCAAAGTTTATTTGCCTCCTGGAATTTTTGAATATCCAATTGTTTAGTGGGCTTTGAAGAATAAATTCATAACTAAGGAAGAAATAAAGCATATGATTATTCCTTAAAAAATGATAGATAGTAAAATATTTGAGAGATTTGTATTGACATCGATAGCAGCTTAGGAAAGTGATGAGATAGAGAGTATTGACTTTTTTGATTTAGAAACTTTAGAACCGTGTGTCATTTAAGGGAAGAAGAAATATGGATTTGCGAAACATTTAGTCAATAATTTCATAGGATGTTTGGCTAAGAGTCATAATAAGAAGGTTTAAGGAACAATGATAAACAATTATTTGGAAGCCTGTGCTTTATTTAATAAAGTTATGAGCGAAGGTAATGAATCTTCAATTTACTAGCATTAAAATATGTTTTTTGTTACTTCGACAAGTAAAAGTATGTAGTTGAAAAATTCAATACCTATTTACAGGTAGATCATTGAGCTGGGAATGATGTAATTATTCTAATTAGCTTTGGATGCTTGCAATGAGAAATCAAAAGTAGTT
>FUAW1022.b1
AAAATAAAAAGAATAGAAAATATTTTCAAAAGTTTTAATCATTTCTTATTCACTATAGAATTAAAAAGTTAAGTAATAATAAAAATCTAAATCTTAAATTATTCTTAATGTATTTTTAGTTAAATATTTCCTATAATGAGAAAAGCTAAGATATTAATTTAATTTCTTTTAGTTTATTTCTATTGTGAAAAATTCTAAAAATTTGTAATAATGATTAATCAATTAATTTAATTCATCAATATCATATTATTACTTAGAGTAAATAATTTTATAATCTCTAGTTTTTTCTTGAAG
>FUAW102209.b1
CAAATTTCAATAATCGCTTATTTTTTATCGTTCTTATTTAGCCTTAATCAGAAACTTCGTACTTTTCATAATCTGTGATCTATCTCCAATTAGCCTCCATAATTTTTTACTCTTTTTCTTTATATAATAAAAAAATTAAAAAATCTTCAATTCAACTTTTTTACCTCTATATAATTTTATTAGAACTACTTTATAAAAAATGGGTTTGACAAACGATTATTTTATCACTTTAGAAAATTCTTAAAACAGTCTCGACTCTAAATCAGATGAGATAGATGATTTAGAATAAAAAATTAAAGAATTGGACGAGGAATTTGATTATTATGTTTAACAATTTGAGATAATTAGTAATGATATTTCTTCAAATATTGAAATTGAAAATTTAGAGAATTAATTGAGAGATTTGGACTAAATTCTTATCGAAGAAACTGATGTTTGGAGAACTATTGAAAATTATCCTGATTATTAAATATCGAGTTAAGGAAGAATAAAAAACATTATAACTGGAAAATTCTTGAAACCAACTGTTAATAATTGTGGATATTATGTAATTAATCTTTATAAAAACAAAGTCCCTAAACAATACAAAATCCATAAGCTTTTAGCAAAATATTTTATTCCAAATCCTTAATAATTAAAAAATATTGACCATATTAATAACGAACGATTAAATAATAGAATACAAAATTTGCGCTGGGTAACAAATCAACAAAACATTATGAATTCATTAAAAGAAAAAAACCAACTTCTTCGATTTACAAAGGAGTTAATTT
>FUAW102214.b1
TTAAACATTCTTAACACCCTACTTCCTAAGATTTTCACAAGCAACATTTGTAAAGAACAAAGCCAAGTACTTTCCTTCTCCCAAAAATTATGTTAGTTTTACACAGTAATGACTTTATCCAAAACCACTTCCATCATCTAATAAATAAGACTTATCAATCATCATTTTGATAGTATCCATAATCTCATCTTTCTGCTCAAGCACATTAAATTCTCTAACTGGAATATCCATAATTACCTATTCAGTTTTCTCTTTCGTATGACATCTTGTTTTAAATTCTTCCTTCTTAATCCTACCAATCTAATCCAAATCTATTCTGCCATACCTCTACATAAAATCTTCTAAAAAATCTAATTTAATCTCTTACTTCTCATACAAATTA
>FUAW102220.b1
GGGTATCTGCGAATTAGTCTAGTTTCTTTGTTGAACTTCTTCCTCTGGGCGACAATTTTACTATTTATGTTATAAATTAATCCCCTCTATTTTACTTTTAGTTTTAGTTTTTTTCAGAACTTTAATTAAAGTTTTTGGAAAGTTTTTGAAC
>FUAW102222.b1
ATATGATCAACCTTATTCCTTAAGTTCTATATCTGATTTATCTTGTAACCAAGCAAAATGATTAACT
>FUAW102223.b1
AGGTATGGCGATGGAAAAAATTCGATGAAAAGAGCTCTAAAAAAAAGTAATCTGAAAAGAATATTTGGTAATGATTACGAAACTGTCGGGGTTTCTATTGAATAACTAGCAAAGTTTTGCGATGAGAATGAGATAAGCATTTATGCATTCAATGTTTTTAACAGATTGATCTACAAAAAGACCTATGAAAAGAGCCATAAACCTCTATTATTTCACATTGCGAACTGCCACATATTGCCCATTGTGGATACTAGCTTGATAAAGTCTTTTGTCTAGACTGATAGAAGTCAGATGTTTGATTACAAATTTTCTATCGTGTATGACGATATTTCTCTACTATGACGAGGAACCTATTGTAGAAGTATTAAAACAATAAAAAAATTAATTG
>FUAW102227.b1
AAATACCCCACAATTTTTATTTCATTTATTTTACAACATTTTTTATAAATCATGAAGGGCGCAATGAGTAATGAATATGCTGGCTCACATAGAGGGCGCTATTGAAAAAATTAACTCTTTTTCAAACAAAAAGAGTTGTGCTTTGACATAAATAGAAATGGCGCCCTCAATAGGTAAATGACACATATAAAATCGCATTCAATTTAATATTTTTGACAAATATG
>FUAW102228.b1
TATGAAGAAGACAATTGATATCAAGGAGGATACCTATAAGTTAGTTTTATTCGATAAATTGAAGAAGTAT
>FUAW102230.b1
GACAACCTTGTCCTAATAAGTTTTTAATGGGAATTCGAGGTTGATTTATTGCTCTATGATACTCTTCAGAGGTTGCAATTTTTAAATAGCTTGTTCATAGCACTTGGAGAGCTGCAACCCAGATTTCTTTACAAACCTCTTGAATGTCTTTAGGAATTTTTCTTCAACATTCAAAACATTATCCTCGTCAATATCTTTTAATTCATCGTTTATTTTTTCTTGGAGCTGTTAAACATCGTAATTAGGATCATCAACAATGCTATCGACAGAGTCTTGTATGACAGCATAAAAATTTTAATCATACTTGTAGAGATATTGGCTTTAAAATTACTCGTAGTAAAGGATTTGCATGAACTAGAGAACATAATCAACATAGCTATCATAGAGCAACTCAATCCTCTAAATCTTGTTTCTGTCGTAAAGTTTCTAAACTACCACAGCCTCATAATTTTGATAATCAAACTCGCTGTTGATTGCTTCAGACATCTTAATTCTCTTGTTGATCTCTTCCTAGATACCAAGGTAAACTTTCAATTCATAAAAGATTTGTTAAGAAAACTCATTAATACTTAGGACTAAAGAATTTCTATCGTAAAAAAAAATATTCTAACCGAAAATTGTTAATTTTTCTCTTGTGAATGGTAACATTACTTTTTGGCTATATCAGTTAAAATAAAAATAAAAATTGTATGAAATTAATCATTTTT
>FUAW102231.b1
CCAATATCATTAATAAGCACTTAAAGAAGTAGAAAGTAAAATATATATGTAAACAGGAAAAGAACTAGACTTCCTTGCTTTTGCTGATGATCTGGCAATCATAGCAGAGTACACCCTTGAAATGGAAGCAATGGTTAAATAATTCGAAAGTACAATGGCATATTACAGGCTCTAAGTAAATTAGAGCAAAACAGAGTATATGATAATGAATTAAACAACAAAAAACACTAAACTAAAAAAAGATTATATTGAAAGAATGCTTAAAAGATATAAACTCAACTACAAATACTGTGAGAAATTTAAATATCTAGGAATATGGATAGAAAGCAATCGAAATATTAAAGAAAATTATAAACATATTCTCAAAAAATTTAACATGTATAATATTTGTTAGGTTGTGTAGCATTCATTACAAAAAATACTACAATGATCACAAATACATGGACTACCTTCATAAGAGCACAATTCTCATATGGGCTAACTCTCATAAAAGGGAACGACAGGAAAGCAATATGGTAATAGTATCTTAAACTTTACTACAAATCATTAACACAAACGCTTGGCAAGTTTGAATCAATTAAAGTAGAAGAAATAGCAGACAAAATAATGATATTTAAAATTGAAGAAATAGAATAATATAGCTGTTCCTGGTTTTAAAATTCCGCTGATTGGATATAAGTAATCAGCCGAGTTTGTAAAATATTAATATATAAATGAATGACTAAATGGCAGTTTACGTATTTTTTTTT
>FUAW102232.b1
TGTTTCAGGGAGTTCAGAATTTTTATATTTTTTATGTTTTTAACCAAATTCATAAGACTCAACTATAAAATGTATTTCTAATAATGATATTACTATCACAAAATCTTAGATATCTGATCTTAATTTAGACGATTATATGAGAATTATTCCAGGTATTGGAGCATATATACATAGAAATTATTAAATAACAACTGCGTAGGTAATTGATCTTCAAGCTACAATAAATACATCTTTAAATGCAATAACAATAAAATACTTATAAGTAACAGATTAGGCAGCAGCTGTTTATAAATTAATTCCTACAGGTGGTAGTTATCTTTTAGTGAATCCTCCATCAAGAACAACTTTCAATTCTAACTATTAAATAGCTGATGCTAATGTACCTTCTAATACAATTTATGGTAGTAAATTAAAATCAAATTCAGTCTCATTTAGTTAATTATAGTTTGGTCCAGTAAATATGTTTAATCTATCATCAAATTTATAAAGTTTTTTTAATTTTGCTATTCTTAAAATTAAACTGATACTTAAAATAGTAAAAGTCCTACAAACCCATTTCAAGGAGTTACACAATAAGTCAGTAGTGCTTATCCTGTAGGCTTTTTTCAAAAAAATGTTAATTATTTCAATGAAACTTATAAATCAACAAATTTTAGTTAT
>FUAW102233.b1
TATTTACAAAGATTTTGTCAGAACAAACAATTTCCTTGCTGCAATGTTCTTGTACCTTTTCCATAAATTTAACTACGATGCATGGCCAGAGGTTGTTCTAAAAGATAGTACTGAGGGAATAAATGCCTACAAAACCTATTAAACTAATGGTTTACCCTCTAACAAAATTATTGATTAAATCAAAACAGTCTATCCTTTCATGCACAATCTCTTCGTGAAACTATTAGAAATTAGGTATGGATCTCAAGCAAACATCGCACTTATGAAAGTTCAAGATGCTGAAGAACAATTAAAAGAAACTGAGATTACAGGTTAGATCCAAAAAATCAAAACAAAGAAAAATCCTAAAATTTCCTTATCCAAAAAATGATTAATTTCATACAATTTTTATTTTTATTTTAACTGATATAGCCAAAAAGTAATGTTACCATTCACAAGAGAAAAATTAACAATTTTCGGTTAGAATATTTTTTTTTTACGATAGAAATTCTTTAGTCCTAAGTATTA
>FUAW102239.b1
CGATCACATCATTAAAATATTCTAAGAGGGAACCAACGACAAAGCATTTATTTAAAGACTTGCTGCTGATTTGAGATAAGCTTTTGATAATATTATTGATAAAGAAGATAAACAAGAGTTTTTTGGAAAATTTGCTGATATTTTTAATAAAGTAACTTCTACCAATATTAACAAACTTTAACAATAATCTATCAAGACAGCTTTTGATAGACATTTTGGAGAGTTAGTTGAAGAGAGAAAGGAAGAATCAGTTTTGAGAAGGAGAAAAGAGAGAAATGATAAAGGAAATAAAAATTATGACAAAGATTAGGATAAGAGATATTTCTTCTAAACAAATGTAATTTTAACTATAAAAGTTTAAGAGAATGAAAAAACAAGATTAATAAAGTAATAAATGTTGGAGTTTTGAGATCATTATGTGAATA
>FUAW102245.b1
TAGGATTAGTTGTTATACAGACTAATTATGGTTTCATAATATCGATGTCAATTTCATCATCATAATCATCATCAATTTTATGGATTGAGATGACTGAATAAATTTTTTCTCTGTTTTCTAATTCTCTCTAATGTTAAATCTTTTGATCGGTCAATTTTTAAATTTATTGTTAAACTAATTCTTCTAAACTCTTAATCTTACTAGACTAAATAGTATTCTGTGACAATCTTTGTTATTTTAAATATTCATAAATTTCATCTTTAAACTAATCGCATAATTTAGAATTAGATCTAAACATTATTTCGTACAATCCTCTTTCATTGACAACTGCTAACTTTTAACCTCTGTATTCAGGTAAATTAAGGGGTGGCAAATTGCAACCCCTAAATTTCTAGTTATTTTTTATTTCCATTATCATTTTTGACTTGCTATCA
>FUAW102250.b1
GAACTAAAGAGTCGCAGATACATAAGCCTCCTCATACCTTGAATTCTTAAAGAAAAGAAAAATGTAAGAACCCCAAATAGTGAAAACAGATGAAGTCTACTCGAGATGGATGGAAGGAATGGAAGAACTCAATAAACTCCCACTAACAATGATCACAATCATTACCGATAAAGACCTAATTGCCAAAGTAGGGTATAATAAGCAAATAGAAGAAGAAGAAATTGACAGAATCTTTGATAAAAATGTCGGAAAATGGGACGCAGACCAAATCAGACAAGGACAAGCCTTTGACGTGTTGAAAGCAAAAAATATCGAATCAGGAGA
>FUAW102252.b1
GTATTTGTGTTCTCTATAATCTTTCTAATAAAATTATTTGAACTTCAAAATTAAAACTTTTTTAATATCTGTTGTTCTAGTAATTGAAGTGTAGAATTCATTTATACTCATTCTATTACCCTCGTGTAATTACATTCTCTCTCTAATAGTTATTCCTTGAATTTTGTAGATTGTTCTTGCAAATCCAAATTCAAAAAATTGATAAAAGAGACTCTTTCCCAAATTATTCAAATTTACCACTAACTCTCTATCAATTCCATACTAACTCAAAGTCATCTTTCCATCTTCAAATTTTGTTACCTCAAATAACTACCCATTAAATAATTATATGTCTTTTTAATTTTCTTTACACATGTAATACAATCCTATGCTAACATTTATCTCATTAAAATAGTCTTTGTAGTGATTCTTTAGTCAA
>FUAW102253.b1
TTATCTGCTTTCAAAGATATAATCTTTACCTATGAATTCAAATGCTGAATTTGATTCAATCTTTGCTGTATCTGAAAACAAAATTATTGATTGATATGAATATTTTTCTGTTAGATATAATAATAAATTAACAGCTAATACTGTTTTTCCACTTCTACTTTATCCTGCTATTAATATTGAAGAGTCTTATTTTATATTGAGATCTTCAACTTTTAAAACTTTACTATCGAAGAGATTGCTCTATGTCTCCATGATTTATTTTTAGCATGATTATATATAAAAACATTGCAAATGAAATTTAGAACTATTTATTACTTTTAGCTTAGTCACTCAGACAATAAGAATAAGAAATATAAAGTCATTATTTTTGATTAAAATAAATAGAAAATAAAAACTATTAATTTTGGATAATTAGGCTATGAGGATTATACGTAACATAAGGATGAAAAAAGAAAATAAAATTATCTTTAGAGACATAAGAAAAATGAGGATTAGAATGATATACTGAGCAGAGGATTTTGGAGTAGATTTTTACTTTGGAATAAACCAAGTATTACTGAATCAATCAAAGATATAGAATCTAAGTATAATCTTGTCAGAGTTTATTGAATTTATCTAGCAGATTACTATTTATTTTACCATCTGTTTATTTTGCTATTGGTTTTGTTTATTTTTGATCTTTAAATTTTGTATAATAAGACTTAATGAATTTCATCATTAGTATTTATTTAGCTGAAGGTACGTAAGATGTCTCACATAG
>FUAW102254.b1
GATCTTATTATTTCTTTTTTCTTTGGTCTTCTTCTTTTCAATAATGTGGACGATGGTAATATTGAAACTTTTGGAACAAGAGCATTATGCATAACATTTTGTAATTATGATCGCAGAACATTACAATATCTAGTGGTTTTAAAAACATAATCTTATTTAGAATTAAATGGTAATTAAATTGATTAACGAGGATCAAAATCTAATTAATTTCCTTTTCATAAACATTTTACCTTTTTATTTTTCTAATAATGGTTCTCACATTACTATTTCCTTTTCATAATCTCTTTCTTTACCTTCGATATGCATGTATCTTCTCGTATTTTCCAGTTCTAAAGGTTATTTACAATTGATGATACCAGCAACTGAATTTCTCATATTTTTTTATTTTCTAATTTGAAGAGATTGTAATTTTCTATCATCTCTAACTATTTATTTTGCTTTTCTATTTTAATCAATTATGGTAAAATTAGAATCAAAAGAATTATTATGTTCTTCATCTTCGCTCGGTATTGATTCTAAAATTTCATTCATATTTCTCCTCTATTAAAATTGTTTGAATTGATCTTATTAACATTGTAAATCTAAAAATCTTTATTAATTTCCATTATTTCCAAATATTTTATGAACTTCATTATCTCTAAATACATTTGTTTTTATGCTTTGATTAGCTTATTCCAATATCTCATCTTCAGAGTCTCTCATCGAGAAAAATCTATATCAAAACTAATTAAAATGAACTATCCAATATTTGTCGAATC
>FUAW102257.b1
AATCAAACTTGAACTAATTTCAGATCCCGACATGTATCTCATGTTTGAAAAATAATCTAGAGGAGGAATTTCAACAACTGGTAATTTACGTTTTGCTCAAGCTAATAATCAATATGTTGAAAATTATGATGAATCTAAAGATTACAATCAACTTCTCTATTTCGATATGAACAATCTTTACGGAATTGCTATGTAATAAAAACTTCCCTATTAAAATTTCAAGTTTATCAAAGAAGAAGAGTTTGAAAAATATTCTGCTGATTTCATTCTCAATTACTCGAATGGTAATAAGGGATATGTTTACGAAGTAGATCTCGATTATCCTTAACACCTTCATGACAAACATAATAATTATCCTCTAGCTCCAGAACAACTCACTGTCTAGTATGATTAACTCTCAAAATACAACAAAGACGCTATCGAAAAATTAGCAAAAGACGATAACATAAAAATTTCAATGACAAAGGTAAAGAAACTTACCCCAAATCTTTACAACAAATAAAAATACGTCTGTAACATCAACAATCTCAAACTTTACTTAGAGTAAGGATTAATTATCAAAAAAATCCACAGAATCATCTCCTTCGATTAAAAAGACTTTATGAAACCATACATCGATCTTAATACCAATCTCAGACAAAAATCTAAAAATGATTTCGAAAAGGACTTCTTCAAACTTATGAACAATTCAGTTTTTGGGAAGACAATGGAAAATGTTAGAAACAGACAAAATGTCAAGTTAGTTTACTCTCAATAAAAAATGTAGAAAATTATTAACAGCAGA
>FUAW102262.b1
AGTAAATCGAAGATTCATTACCTTCGCTCATAACTTTATTAAATAAAGCACAAGCTTCCAAATA
>FUAW102263.b1
AAAATGATGATTGATAGATCTTATTTATTAGATGGCGGAAGCGGAGTTGGAAAAAGTTATTATTGTGTAAAGCTAACAGAATTTTTAGGAGATGGAAAGTACTTGGCTTTGTGCTTTACAAATGTTGCTTGTGATAATCTTTGAAAGTAAGGTGTTAAGAATGTTTAAACTTTAGATTCATTCTTCAATTAGCATTAAAAAGAAAGAAAATTACCAACAGAAAAAGCACATCTGATTGTTGATGAAGTTTCTATGATAAATAGTCATCATATGAATTTGATAATGGAATTGAAAAAAAGATAAGGTTTGAAGTTGAATATGTTTGGATATTTTAATTAGTGTAAACCCGTAAAAGATAATTGCTATGACTATTTGAATAATCAAATCTTCAGAGAGATGGTAGATTTTAATTTATTGAAGATGAAGTATATCTCAATTTCCAGATTTTCAGGAGAAACTTTGAAGATTGTGAATAGACTATTAGAAGGAAAATTTGAGTATAAGGTTAGTGAATAGACTTTTGAAGAGACTGATGGAATTGATTAGAGTGTTAGACACCACATTACTCTGACTAATAAGAGAAAAGATAAGATTAACAAAATGATAGTAGAGAATCACTACAAAGACTATTTTAATGAGATAAATGTGAGCTTAGGATTGTATTACATGTGTAAAGAAAATTAAAAAGTAATCTAATTATTTAATGGATAGTTATTTGAAGTAACAAAATTCGAAGATGGAAAACTTACATTTAGTTAGTATGG
>FUAW102265.b1
TTTTATTGAGAGACTTTTATTAACAATCGATATTAATGTCGTTGGTGTTTATCAAGAGCTTCAACAAGACGAGGAATTTTAATTTTACATGAAAATGTTTCTTTGCGAGAACAGTTATATCGCCTCTGCCAAATAAATTTTATTCTTAAAATTTGTTAAAAACTATTACAAAAAGTACAACGAAAACAAAGGTCAAAATTCGATTGAATTAAAACAAAAACTAAAAGAACAAGCCAACAAAGAATTATTGGAAAAATTCAATCGTCTGTGATCAATATTGTGATGGAATTCTTTTTAAATCAAATCTTTTTTCTATGTCCTCAATAGATTCTTAAATAGTTTTCTTGTTCCAAAGTAAATATCTAGACCAAAATCCAGCCGACATAACATCTTTCCAATCTTCTCGAGCTTAATGCCTTTCTATGTACCTCTACTTTCTCTCTTCATCT
>FUAW102267.b1
TTCCGAGATCGAGGAGAAGCCAGAGCAGGATGAATAGGAGACAGAATAGGATGAATAGGAGGAAAATGATGAAGAGGAGGCAGAATAGAGTGAAATTCAGCAAATTAAGAGTGAAATTCAGCAGGATAGGTTTGAAATTCAGCCCAATAGGAGTGAAATTCATCCGAATAAGTTTGAAATTCAGCCGAATAGATCTGATTCAGAAGATGATGATGAAGGTGAATAGGCTTCACAGACTTCCCTCATTAAATACCTCAACGGCTAGGAACGAAGTTCAT
>FUAW102270.b1
GAGGGCACAAAATATATTTTTTTAAAAAATTTTCTGGGGCCGGTTTTTCAATTTTTGGGGCATTTCCTGGCCGAAAAGTTGAAATTTACTAAAAAATTTTTTTTAAAAATTATTTTTTTAAAAAATTTTAGGGCACAATGAAAAAATTTTTTCTAGGGAAACATCAAATTTTTTCAGGTAGAAAGACAAGAGGGTCTTTATTAAATTAAATAAGTACAGCTAAAATAAAATGGATTACAAGCAAGGGCACACAATAACAGGTAAGATTAAAAATGTTTTTAAAATTAATTTATTTTATGAAGTTGGTCAGGGCAAGGAAGGTATATCTGCCTTTTGAAATCCCAGCAGGGCAGCATTAGGATTTGCTCAATTTTAGTTGTTGAGATTGAGCTCTGCCCTGAGCCTCAGCTTAGATTGCTCAGCCTTATCAATCTCCATCTAGAGCATTTTT
>FUAW102273.b1
CTGTGTCTCCTTCATATTTACATATTGTAACCCCTGAAAAACGCGCGAATACAACTCATTCTCTATCCCCAATAACTAGCAACAGCAAATTACAATAGGCTTTGCTCTTATTATAATATATACATAGATATAAAAATTATTATTATTATTTTTTAGGTACTCTCATTATATTGCCATCATTAAGTAAGTTTCATATTAAAAAGAAATTAGAAAGACCATCAAA
>FUAW102286.b1
GTCATCCATGGCCCCGACAAGAGAAAAGTTGCTAGACTTTTTCAGCTGCCTAACAATGAGCTTTCTCCCCCTAGGGCTCCAACATCTGCGAGGAATATCTCTGAGCTAGAAGCCTGTTTCATCAATATAGATGAGCTTGCGCCCTCTGTAGATGAGAGGGATCGCTTTCTAAGCATAGAGGACTCGCTTTTCTATGGTCTCCTCTGTATTCATCCCCTCCTTCTGCTGGATGGGCATCTTGTAGGACCATCTGAGCTTCTTCCTGAGGGCCCTGCTTAAATTTTTGTAAGAAATCTAGGGCTGGCTAAGAGGGAACGCCCTCTGGAGGTCTGAAAGGATGTTGAAGGAGGTCTTAGCTATGAAGCTTCGATTTTCCATCTGCCCTCTTAAGAAATCAAGA
>FUAW102287.b1
TATCCACATTATCACACCTTTGCCAATTGCCATGCCAACAATAGCCATCATAGCTGGAAGTATCACAGACATTTTACTAGATTTTCTGTTGTAAGACTTGAAAGTTGTTTTGAAGATTCTATCAAAAAACCAATTATAAGTGAAATAATTGAGGACTGGATAGGTTAAGAAGGATGTGAGATTAGCGGCGTAGTAATTCTAAAATTGTCCAATTAAAGGAGGAACCAATTTATTATTCAAAATTTTTGAAATTGATAAAGAGGCAAACATAATAGCTGCATCATACAGAGATTGTTCTGTGTTGTATTTAAAACCAAACATAGAAATTGGTATTTGAAGGAGCGATAGTACTGTAGGAGTAGCTATTGCCTCTGCAATTTATTCTTTGGTAAAGAGCATCATTATTTTAAAGTTGTTCTATATCATAAAAAATAAAAATAAAAATCATCTTCCACTCTTTTGATAACCTTGACCCTCGAGATAACTCCGTATTTCTGCTAGCAAGGCTAAGAATAAATTCAATCTGTTTTGCTAATAATTTGTAACAGTTCTTTCAAATTACTCTGCTCTGAAAATAAAGTTATTCATAGCCTAGACTTGTCGAGGGATGTTTGGCTAAAATTATCTGAGATATTTAATTAAGACATCAGGGTAATATGAGTCTGCTTTCTTCTTTGTGTATTTGAAGATCTAATTTACAGAGTCTTGGACTTGTTTGAAATGATCTGAAACATCTTGGGCATTTTGTTGTTAAGG
>FUAW102291.b1
ATAGCTAATAATTCTTCTTTTTAAATCATCTCTCTCAGCCACTGTTTACTTGTATCTTGATTCATAATCCTTTAACATAGATTGATCATTCT
>FUAW102294.b1
GCCAAGTACTTTCCTTCTCCTAAAAATTCTGTCAGTTTAACACAATAATAACTTTTTCCAACTCCGCTCCCGCCATCTAATAAATTAGACTTATCAATCATCATTTTGATAGTATCAATTATTTCATCCTTCTCCTCAAACACATTAAATTCTCTAACTGAAATATCCAAAATCACCTAATTACTTTTCTTTTTCATATGACCTCTTGTTTTAAAATCTTCCTCTTTAATCCTATCGATTTAATCCAAATCTATTCTATCATATTTCTACATGAAATCTTCTAAAAAATCTAATTT
>FUAW102304.b1
ATTATAAATTTATGATGATTTTAAATTGATATGAATTATTTTTAATTTAAGTAATAAATATAAGAAGCAGCAATTCTGATGCAGCTAAAATGTCATTTCTGAGGGCAGATTTTAAAAAGAGAATAGCAGAATACTCTAAAATATTAAGCATGCTCAGACTAGCAGCTTTATATTTAAACTCTTCTCCGCCTAATTAATAATCTATACACAAGGCAGTAGAGACCCCCCCCCCCCCCCCTCCCCTTCTCCCCCTATCGTG
>FUAW102305.b1
ATAAATTTAAAAAAAATATATTCAACAATTTATAAGAGACATAAACATATAAAACAGATAAATACTATTAATCAATTTTTTTATTGTTATTAATTAGATTATTTTAGAGCATCAATTGTTGTGATATTATCTATGTTTAGCTTTTCATTCTTTACCAAGCCAGCTAAGAAATTTATTATGCTCTGAGAATTGAATTTAGAATTAAAGTCTTTTTAGTCTTAGATGCTGAGTTACTAATTTGTTTCGATAGAGTGCTAATACTTTTCATAAAAAGGCTTGAGTAATTCCTTCATAGAGTTGTGAGTTAATCTACTCTTAGGACCTTGGCTTTAAT
>FUAW102311.b1
ACAGTAAATACTTGATGAAATTGGCCATTATGAGAGATTCCTGGAATAAAATAATGATATTTATTAGAGATTAAAGGATCAATTTGCTAACGAATAACCTCAATAATAATCTATTTCACCTAGATAACCGGTTGTTTAACCTCCATAATAGAATGTCTAACCTCCATAATAAAGATAACAATCTATTTCACCAAGATAACCTCCACAACAATCTATTTCACCAAGATAACCTCCACAACAATCTATTTCACCAAGATAACCTCCACAACAATCTATTTCACCTAGATAACCTATTGTCTAACAACCTCCTCAATAACCTGCTGTTTAACCTGTTGTTCCGCCAGTACAACCTTAACAACAAAATGCTCAAGATATTGCAGATCATTTCAAACAAGTCCAAGACTCTGTAAATTAGATCTTCAAATACACGAAGAAGAAAGCAGACTTTTATTACCCTGATGTCTTAATTAAATATCTCAGATAATTTTAGCCAAACATCCCTCGACAAGTTTAGGCTATGAATAACTTTATTTTCAGAGCATAGTAATTTGAAAAAACTGTTACAAATTATTAGCAAAACAGATTGAATTTATTCTTAGCCTTGTTAGCAGAAATACGGAGTTATCTCGAGGGTCAAGGTTATCAAAAGAGTGGAAGATGATTTTTATTTTTATTTTTTATGATATAGAACAACTTTAAAAAAATGATGCTCTTTACCAAAGAATAAATTGCAGAGGCAATAGCTACTCCTACAGTACTATCGCTCCTTCAAATACCAATTTCTATGTTTGGTTTAA
>FUAW102313.b1
TAGCTGTTCCAAGCACTGCGAAACCAAGGCTTCGACGACATTTTCATCAAATCTGTCGCCTTTCTCTACCAACACTGCCGCATCAATGGGTACAAAATCGGAAGAGGAGTCATCCAAGGAGGAAAATTGTCACCGATACTGTTCAATTATCTCTATGAAGAAGTCAGAGTAAAAATCCTCGAAATCTGGAAGAGTAAGAAGCTGGACCATCAAGACCTCC
>FUAW102318.b1
CAAGAATATTTGATTAGTTTTTCAACTAATTTTCGCTACTCAATGTCAAGCAAAAAGCATTTTACTTGATTGATGCTATTTTGGATATTAAGCAAGAATACGCTTAAAATCCAGTATTTATAGCAGAATATAATGCTTTTGTTGAGGAATTAAATCGTAAAATTATTTATTTTAAATTTATAAAAATATTATTTTAAACATTAGAAGTATATAATGTATGATGGGAGCACAGGCCCATCAATTTTAAAATTCTAAAAATTTTTCATGCAGGGTTCCATGCAAAAATTTATTCAAAAAAATATTATTTTCATGCAAATTTAAAATTTTCATTTTTTCAAATTTTTCATATAAACAAAATTTTATTTTTCAATCCATTGAGGGCGCCATTACAATAAAAATAGATTCTAAAAAATTTTCATGG
>FUAW102319.b1
GCAGACTTTTTTATTTTTTAATAGACCTTTTAATTTGATGTAAGAACCGACTGATTGTGGTTCAAATTGGAATGTGTTTAGATAAATGTATAAAAATCTTTCTATATTAATTCCCGAAACGTGTAAACTTTAAATTGTATGATCTAAATTTTCACTATAATCTAGCAGCTATTCTCCTAAATTATCAATATTATTCAGTGTTACAAAATCAGATGTTAATGTGTAATATGAATATTATTTTACGTTATTTACTATTTCACTAGTTTCTACTTACATCATCAATTAATATTTAAAAGGCAGATTACTCTTTTGTTGTATTTTTCTCAATTCGTCTTTTAAGTTATCTATATTGGAAAGTATAATTTTTTCGTAAGATTTTGAATCGGATTCATCGATTTGTAATCTGAAATTATTTTGTTGTATGTCATTGACTTTCTTTTAAAAAGATTTAAATTTATTGTCAGCATTGAATTAATTTGATTTCTTTTGATATTTATGAGTTTTTAAAGGTTTTTTTATTTCTTGTTGTTGTTGTTGTTATTGTTATGCTATTTCTTTGAAATTATTTTTAAATCTGCTATCGATAAATTTCTTATTTAAATTTGTAATTTTCATTTCTAATTGATGAAATACCTTTTCAAAATTTTCGAAAAATGTATCTTTGTCTGAATTTTAAAATTATTATCTGAATTTATTTTCTAATTAATTTATGTATTCGTCTTAATTTTTACTATTTTATCTCAATGTTTTAAAGAAGAAATTGTAAAAGTCA
>FUAW10232.b1
CTGTTTTATTTTTTGTGTTGATCCATTTGAAAAAATTTGATATATTGGATAAGATGA
>FUAW102320.b1
TCTTTGTAATTCTAAATTTTTTGAAATTTGTTTTTATGTAAAATAATGCCAAGCCAACCTCGTATACACTCGGTTGTCTTTAATGTTAAATTATTAGTAATTCTAAATTTTTTGATTTTATATTATTTTTCAATATTTCATCTTTCCCAATCCTAAATTATTTTTTTCAACATTCAAGAAATTTGAAAATTGAAAAAAAATATTGGATATTGGGAAATTCTGATAATTTTGAATAATTTGTACTTTTTCAAAAATGTTAGGATATATTGGAAGAAAATTGATGAAAATTTTGGTCTGAGACGGTGTACCCAGATTCATATTTTTCTTGTTGCCGAACATTTTGTTAATTGTTTCAATAGGAACTTCTCCTATTTCATTAACCATTTTTTTTTCCATTTTTCCAAGGCGCCCTGAATGATTTCTAAATTTTGGATTGTAGTTTTTATATTTTGATTCCAAAATTTAAAGTCGAGCTGTAGATTTTTGAATTCGGGGCGCAATCGAGAAATTTCTCAACCCTCTTGTAATATACATGTAAAAATCCACGATAGAAATTCCTTGTAAATTTTGAAAAATTAACATAAATTTTATGATTTTTATGTTGCTCAATTTTTGATAAATTCTGCTGTACTTTAATTTCCCCCACCGCCCTTAATGAAATAAGATGAAATTCAGATTTTTGTAGGAAGTATAAAAAAAAACTTAACTTTTCATAGAGGGCGGAATACAAATTTAAATTTTGAGTAGGAAGCAAAAATTTTGCATTCAAAA
>FUAW102329.b1
AAAAAATGATTCTAAATTATAAAGTACAAATTGAAAAACCAAATAATAAATTAGAGCAGCCTGATAAATAATCTTTGAAAAAGCAATAAAAATTGATAAAAAAA
>FUAW102331.b1
TTTTTTCTTCTATTTTTTTATGATAGTAAAGTGTTAAGCCATCTATGATACGGGCACCATCGAAATAAAATTTAGGTGTCACAAAAGGATCTGATTATTTTTGTAAAAACATTTTTTTTGATTATTTTTTTAATTATATAATCAGATAAAAAATAAAAATTTTTTTTTCATTAATATTCGAAAAGAAGTTGAATTCCTGAGTTGATTTGGAAGAAGAATCCATTGTTTTTATATAATTATATCGTCATTTGGCGTAAATCGCAAGAACAGTCGACTTTATTTTCTCCGAATTGATTTTGGTATTGAATGTTTGATCCCCTGTTGACGGTATTGAGAATGAGAAATGAGTAGTCGACAGAATATTTTTGAGACTGAACGATTTGAATGTCTGGAATTTCTTCAATATTTAAGAGCACTACTTGAGGGTGATTGATGAGAGGAGTTTGCGAAGTTATGTATTGATTATTGTTTGAGTAATTTGTATCGGTGAATCCCAATATTTTTGATAAACTCTTGTTTAGACTCAGTGAAAAATTTTGGGTATTTTGAAATGTAATTCTGTAAGTGAGCTGAGACAGAGTAATCGAAAAAGATGAAATATCTGTCCTGATTATTTGTTACATTTGATTTATCAGACTTGGAATATCGTAAATACCG
>FUAW102333.b1
CTACAGGATAAATCTCAGCCAAGTTGTTGATGACCAGATAAGCAATGCACAAACAAAAATACCTGGAGCCGTTTACTTACAATATTCGACTTTCAAATAAAACGGGCAATTCACGTCAACATAGATATAGTATGCTCCACTGTCGATTTCGAACTTGCTTCAGACCTTCCAAACCGACTACAACAACAAGCAAGTGACAAATAGCAATCTGAAGTACTACGTGTGCTTCAATCCGTACCAGAGCCCGTTCATGAAATGCATCCTGGAAAGTGACATCACCATCACGAAGGCTCAGATAACTGACCTTGGAAACATCGACACGAGCAAGCTGCTGCCACTCAATCCGACCCAGCCGATCGTCCTGGACCCGAACTACAGGATTTCCGACACGCAGATCAACTTCAACCAAATCTTGTAAATAGTGAACAACAAGGTTGCTGGGGGGCTCTACCTGCAGTTTGGTACGTTCGACACTATTGTTCCTGGGGACACCACAACCATATTCCCAAACACGATGTACGCCATCTTCCCCCTGAACAAAGTGCAGTCCAACTTCACCCAGGACATCTCCGGGAATTCGCTGAACCAGAACCAGCTCTACTACCTGTGCTTCAGCATGGGAAACAACAACAATTTCCTCCAGTGCCAGTCGTCGAGCTAGATCTCCATCATGAGCACCC
>FUAW102336.b1
AGTCGACTTTAACAAATATCATATCCGGATTTGTCTCACCTTCGTGCGTGCTACTCTGCACAGATGCTTGGAAAGGATATATTGGACTTAGTGAATTAGGTTTTAATCACTAAGTC
>FUAW102340.b1
ACTTTAATTAATTAATTTAAAAGAAATTCACAAACAAGAACTCTAAAAATTAAAGACAGAAGCCAAATAATCTAAAAAAGAAACAAAAAAGAAAAAATCAAAAAATCAAATAGAATTAACTAAAAGTGAGATATCAGATTCTTCTTCTTCTTAAGACTCTAAAACAGATTCTTAATGATTTAATAGATTTAGAATAAACTCAATTTTTTTATTTTTTATTTTTCTTAAATCAATTTTATCTTTTAATTCCAAATAGATCTTTTTCAATTTCAGACTCTCAGAATATTTAAATCTCTCGATTATTTTATCCAATACATCGAATCTTTTTAATTAAACTAAAACAAAAAACAAAACAACATTCTAATTTATGAAATAATTCCTTTTAAAAAAACTCTCTTTTATTTCTTTTTTACC
>FUAW102342.b1
GGATAAGAACCAGATGGGCTTTGTGCCCTACATGCAGACCCTAGTCAACATCTAGAGCGTTTGCCATGAAATCAAGTCAACATGAGAAAGGGAAAAAAATTGATGCTTATTTATATATAGATCTCAAGATCGCGTACAGCACTTTAAATCGCAAAAGAATCTACGAACTCCCTCATAGAAAAGAACACTCTTTCAGAAAGTGAAACTCTCTTCTTCCAGCAACTCCAAGACCTCATCTACTTCAAAAAGAATGATGAGGTATACCAATTCGAACACTGAGTACATCAAGGATCAGGCCTAAGTCCCAGACTCTTCCACATTTACATGGAGGAAGTAATGTAGATCCTGGGATAATCAGC
>FUAW102349.b1
TAATTAAGAAAGTTTGATCATTAAGAAAGTTATTTTGATCATTAAGAAAGTTTAATCATTTTTTTTAAATGGATTTTAACCAAATTAATTAAAGTCTGGATTTGATATATCTGGTATTTTTTTAATAACTTTTTTCTTATATTTATATTCTTCTTCTAAGTGTTCTGGATAAATTTATCCTGACAATTTCTCATAATCGCTCTTTAGTTGTCCCTTTTGTAAGATTAATTCATTGATTTGTTAATTTATAATATCTT
>FUAW102351.b1
CAATTATTTGAATCTCTTTTTTATTTTTTATTTTTTCTTATGCATCTCATTTATGTTTTAGAGAGCATTTATAATGTCAGAATCTTGATGAATTTCTTCAGAATTAATTTTTTCTTCACCCCAATCACTCTCAGAATCTTCATTTTTTTATTCTTCTTTTAAAACATTGTTTTTTATCATTCTGATGGTACTGTTAATTTATTTTTATTCGTTTACAAGATCATCATAATCCATATCTTTGATGTAATTTTCATAATCATCACTTTTTACATGAGAAATTTCTTCTGATTATTTTTGTAATTTTATTTCCTATGATTATTTTTCTATTT
>FUAW102352.b1
CTGACATATAATTATAATCTACAAATATTTCAGATTTCACAACAGCAGTATAAAAATTAATTCCTACAGGTGGTAGTTATCTTTTAGTAAATCTTTCAACAGTAACAACATTTAATTCTAATTATCAAATAGCTGATGTAAATGTACCTTCTAATACAATTGATGGTAGTAAATTAAAATAAAATTCAGTCTCATTTAGTTAGTTATAATTTGGTTCTGTAAATATCGTTAATTTATCACCCAATTTATAAAATTTTTTTTAGTTAGGTTATTCTGTTAATTAAACTGATGCTTACGGTAATAAACATCCTAAA
>FUAW102353.b1
AAAAAATAATATGAAAAATGAAGATAGAAATAATAGTGAAGCTAACGAGGAAAGTTCATATTGCAGTACAGAATAGAGTAGCCAATCTAATGAACATGAATTTGATAGTTTGTCAAGTGAATCTAGTGAAAATAACAATATTTCTAGTGATAGCAATGATTTAGTTGATGATAATGATTGGAAAGTATACTCGCGATAACACAAAACTAATATCACTTTACCTAGTATATTCGAGTTGAAAAAATAGCTTCTAAAACCAAAAATCCTCTTGATATATTTATGCTTATTTTCGATGATAAAATTTTAGATAATTTAGCCATTTTTGCTGA
>FUAW102356.b1
ATAGGGATTGTATTACATGTGTAAAGAGAATTTAAAAAGACATTTAATTATTTAATGGATAATTATTTGAAGTAACGAAATTTGAAGATGGAAGAATAACTTTGAGTTAATATGGAAATGATAGAGAATTGG
>FUAW102360.b1
CAATTTTTAACAAATTTTTAATAATTTATATAAACTATTTATAAAAATCTTTTAAAACTAAAAATAAATATCACTCTCCTTAAATCTACAATAAATTTTCTTACCAGGAAAAAAGATTATCAAGGAAAATATATCAATTTTAAATTAATCAAAGAATAATTTACTTTAAAGATAATAAATAATTTTAATTAAAATATAAGAAAGATATTATTTAGATCAAAAAAAAAGAAAATAATTCAAAAATATTTGAAAATGCAATAACAACAATAAGCATTCATAAATCAATCAGCTTTACAACAGATAAATTAGCCTTTACTATTCCTAAAATAGAACCAGAAAATTACTATAGATAGTATCAAAAGAATCTAATTTGTCGTAAAAAGAAATGAATAAAATGATTCTTTTGGAGTTTGCAGCGTCTGTCTCGAA
>FUAW102367.b1
TATAATATAGAAAATGCTTTTGCAAATAATCCTTTCAAGATTAAAATTACATAAGATACGGTTACTCCCTTTATTGTTTTTCATATTGAAACTAAGATTGATAATGATAGTTATAATAAATAATTATTTTCTAATTTTATTCCTATTGTAAAATATGAATTATTATGAAGAAACAATCAATCTAGTATAAATATTGTTTTATTTTTGAAAAAAATTATATTTGAATTTTTAAGCATTTTGAATGAAATCTTAAAAATTATTATTTTTAAAAATAATTTTATCATAATTAAAATAAAAAATTAGACATTTGAAATTGAATCTGATAAGTATCAAGTGTATATCTAAATTTTAAATGCTAAATTAAGAAAATTAAATAGAATAAAACAAAAAAATATAATGAAAGGTTAAAAATATTATATATTTATTTTTAATTGTAAAAAATAAAAATCCAAG
>FUAW102368.b1
GAATTTCTCTTCAACTTCCAAAATATTAGCCTCGTTAATATCTTTTAATTCATCGTTTATTTTTTCTTGGAGCTGTTAAACATCGTAATTGGGATTATCAACAATGCTATCGACAGAGTCTTGTATGATAGCATAAAAATTTTAATCATACTTGTAGAGATATTGGCTCTGAAATTACTCGTAGTAGAGGATTTACATGAACTAGAGAACATAATCAACATAGCTATCGTAGAGCAACTCAATCCTCTAAATCTTGTTTCTGTCGTAAAGTTTCTAAACTACAACAGCCTGATAATTTTGATAATCAAACTCGCTGTTGATTGCTTCAGACATCTTAATTCTCTTGTTGATCTCTTCCTAGATGCCGAGGTAAACTTTCAAATCATAAAAGATTTGTTAAGAAAACTCATTAATACTTAGAACTAAAGAATTTCTATCATAAAAAAAAACATTCTAACCTGAAATTGTTAATTTTTCTCTTGTGAATGGTAACATTTCTTTTTAGCTATATCAATTAAAATAAAAATAAAAATTGTATGAAATTAATCATTTTTTGGATAAGGAAATTTTAGGATTTTTCTTTGTTTTGATTTTTTGGATCTAACCTGTAATCTCAGTTTCTTTTAATTGTTCTTCAGCATCTTGAACTTTCATAAGTGCGATGTTTGCTTGAGATCCATACCTAATTTCTAATAGTTACACGAAGAGATTG
>FUAW102369.b1
GATCGTTTTTGAAATTTTCATTATAAAAAATTATGAATTTATGAAAATAT
>FUAW102375.b1
TCAAGCATTTTCTATAATTAGATTTAAATGAATTTATAATACCTTAATCTAAAGGCTGCAATATTGGAGTTAGATTTGGAGGTAAAAATATACATTTAAGATTAGAGAAAATTAGTTTCGGATGAGAAGGAGAATTGTCGATAAACAACAAGATTTTC
>FUAW102379.b1
GTTATGACAAGGAGAACTAATAACCTCTAAAAAATAGAATATGAGGATTTATATAACGAACTGGTAAAGAAGGAATCCTTAATTTTTGTCTAGAGTATAACACTTGCTCAAATTAAAATTCTGCTAATAGGTATTGGTTAAATTGTAGAAAATAATTAAAATTTTTAAATTATCAAATTAATTAAAAATTGTATAAAATGCAATTCAACCTAATTTTTAAAAAGATTAAGATAGTTTAGGCCTTAAAATTTATTAAAATTAAATAAAAATTACTTATAAATGAAGCAACCTAGTAAGCTTTATGTATAGAAATGTGATT
>FUAW102382.b1
TTATTTTTTCTTGGAGCTGTTAAACATCGTAATTAGGATTATCAACAATGCTATCGACAGAGTCTTGTATGACAGCATAAAAATT
>FUAW102383.b1
CGTAATAAAAGCAATGATATAAGTACAGAAACATCGAGGCTAAGAATGTATTCATCCTCTTGAAATCATCATAAAGTTTTTTCTATTGATCATTCTTAATATTTTTGCTTCCATCTGTATTATTTCTTGTATATTGCGATAATAACTATTTCTCCATTCTAATTGCTCCAAGCTCATATTTTAATAATTCTACATTTTAATTATCAATACCTTTGCCGACATATTGATATGCAGCCAATGCGTGAGTTCCATTAATAACATTTATCATTCCATCGATCAATCGAGATCCATCGAAAAAGAACTATTCATCATCTCCTATTTTTGTTCTAATTAAAAAACTCATTTTACAGTTTTTGATTG
>FUAW10239.b1
ATTAAAGAACTTTTTCAAAAGTTGATAAAGAGCAATCTATTTTAAGAAGCAAAGACCGAGATCAAAGACCTTGAAAATCAGGTAAAGGATAAGGTTGAAAACATAGTAAATTTTGATTTTAATAAGATAAAAGATGTTGTTAAAAATGAGAAAACAGCAGATAGAGAAACTGTGATTACAAAAGTTTCGAATATGCTCTAATTATCTCAAAATATCAATCAACACATTGAAAATCAAACACAATAAGCTTCTGATAATCGATTGAAAACAGTTAGAAATACAAAAGGTCCTGTATTATCAGTTTATGAGATACAAAATAAATGATTATTTTTCTTAATTTCTTCTTTTTCAATTTTTATTTTGTAATGATCTGATATAGAAAAAATGAAAAAGATTTTAAACAATAAGGATTTACTC
>FUAW102391.b1
TATTAAATGTTTTAACCTCTATTACTTGTATTCAATATCATAAATGAAAAATCTACTTCATATTTATAAGACTAAACTATCTATGAATCTGGAATCTCTTTTATATTTACCAATACTACTTGAGGACTATTTATTGATGGTGTCTTTGTAGTAACATAGGTATTAGAGTTTTGAAATTACAATTATTAGAATCCTAAAATAATAGCTAGAGATTAATTAAAATTCATTGTAAAATTTGTACCAGCTGAAAAAGTTATTCTATAGGTTAATTATGAAAACTAAACTAAAAATGAAGATAAGTCTGGAACTACTAATGCTTTTATTTAATTTGAAAGAGATACCACATCATATATTCCTATAGGTATGCTATAAGTCTTACTATTAACTTAGAATGTGTTATTTGTAGAATCAATCAGGTAATCATCATAACTTATACTAGCTTGTATTAATTTTATATATTTTTTAATTTTTATTTTTTGATTCAACTAAACTACAAAATCGAATTGGTTAACTGGATTGATCTTATTAGAATCGATTAAAATGTAATTCATTATTTTAAAAAATCTTATTATATATTATATAAAAAAATTTAAAATGTAAAATTGTCATTTTTGTAACTCCTTTAATCTATCTATTTTTAATTGCTAGCCAATGTGTAATGATTGCTATTATGTTTAGCCTCAATACTTTATACAGAACTATTTCACTTATAATTTAGTTGTTAAAAAGAAATCTACATATGAAAAGCAGGGTGTATAAGG
>FUAW102392.b1
TAAAATATGAACCAATTTAAAAAAATATCAAATATACTTAATTATGGGTCTCAGAGTAGGTTTCAAAGATGGGGTAAAGGTTAAGAAAACTTATAAATTTACTCGTTAAACTAAAATTTATCATAAATTAACTCAAACTCTTCATCATTCTAATCATTAACTGTTTGAGGAATTTGCTTTTGAATGAACTGCTCAATAGGTAAATCAATTTCATATACATCTTCTTAAGGTTCATCAATCAAGCTTTTAATGTATTCTTAAATCCTAGATTAGTATTATTTATAATTCGTACTCTTTTATTTTACAAATTAATGATCAGAACCATCAAGATTTGCGGTAAGACCACGATAAATAAATGATTTCTATAATGATTCTGATTCAAAACTTTTTAATCCTTCAGGTGACTATTAAATTATATCTTGATATTTTGGAGTTTAAATCCATTAATTTTACTATTCAATTTTACTTTTGATAAAATCTGATTATTTTTCTTGGATAAACTCTTTTAGCTTTCTAGAAATGCTAGTATCCAAAACCCATTTATCCAGCTAGGAGAATGAAAACTTCAATTGAATTATCTTTGGCTAATTCTTCAATTTAAGGGCTTTTATGACCCGAAAATTTGTTATGAACCAA
>FUAW102398.b1
TTTTTTTTTATTGTTGAAAATTTAGTCCATAATTAATTTTTTTTTAGTCCT
>FUAW10240.b1
AGGAATGGCTGTGCTGCGATGATTGTGCAACGATTTAGCCTTAATACCCGCTGTCGAATGTAATTTCTAAGTAAACAGTACAGTAAAAAGTTTAAAAGAAAGCTTATATAAAAGGTGGTATTTAATAATATTAAAAAACTGAATACTTCAATGTTGTAAAAAAATTAAAATTTAATGAAGACTATTTAAAGGATGTGCAATAAATGATTTATGAAATTGTCAATTTCAATGAAAAAGTAATTGAAGCGTGCAAGCAGATAGCTAAAAGCTTTTTCAAGGTAAAGATTTAAGAAAAAATGTTTAAGAGAAATTATTTTATAAATTAAAATTCTGTTTTATTTTTTGTGTTGATCCATTTGAAAAAATTTGATATATTGGATAAGATTATTGAGAAATTCAAGTATGGAAGTGACCTCAAATTGAAAAAATTATATTTGAAGGAGAAGGACTAATTGGATTTGAAAAGTATTACGAATAGTAAAATTAAGTTTATCTAAAATTTTGTTGATCAATCTTCTGATTCAGTTGTCATATTAGATTCTTTTCTTTCCAATTGAATTTTTG
>FUAW102404.b1
GCATGTATGGGTCAGAATTAGTATTCATGGATAAACTTAGCTAGTTTTATTAATGAAAATATGACTGCAGATATCTATCTATTTATCTAT
>FUAW102408.b1
CACCTTTGTCAATAGCCATGCCAACAATAGCCATCATTGCTGGAAGTATCACAGACATTTTACTAGATTTTCTGTTGTAAGATTTGAAAGTTGTTTTGAAGATTCTATCAAAAAACCAATTATAAGTGAAATAATTGAGGACTGGATAGGTCAAGAAGGATGTGAGATTAGCGGCGTAGTAATTCTAAAATTGTCCAATTAAAGGAGGAACCAATTTATTATTTAAAATTTTTGAAATTGATAAAGAGGCAAACATAATAGCTGCATCGTACAGAGATTGTTCTGTGTTGTATTTAAAACCAAACATAGAAATTGGTATTTGAAGGAGCGATAGTACTGTAGGAGTAGCTATTGCCTCTGCAATTT
>FUAW102412.b1
GACAGTGTTAGATCATAGAAAACTCAACAATAATAATTAGAAATTAGAAGAGGAAATGGAAATTCCAGATTTTAAACCACTTTACAAATCATAAAATAAATTATAACAATAATCGTAAAGAGTTATATAAGAACCATCAAGAATGGTATATCCATCGTAAAAACCATCTTATTTATCAGAATAAATTATAAAAAAATGAATAACAATAAAGAATTTTAGAAGGAAAAATATCTTAACTATCACAATTATCATAATAATCACAAAATTAATAATAGTAACCATAAAATAACCAACAAGAACCATAACTATCTC
>FUAW102414.b1
AATTTATCTCCAGACTTTATCTTAAAAACCTTGAAGAATTAAAACTTATTCATAAATCGATTGAGTTCGAACTTTTATTTTCAAGATCAAATTCTTTTATTTAAGACAGTATCGAATCCTCCGCTCTTTTTATTGAGAGACTTTTATTAACAATAGACATTAATGTAGTTGGTGTTTATCAAGAGCTTCAACAAGACGAAGAATTTTAATTTTACATGAAGATGTTTTTATGTGAAAATAGCTATATCGCCTCAGCCAAATAAATTCTATTTTTAAAATTTGTTAAAAACTATTACAAAAAATATTCTGAAAACAAAGGTCAAAATTCGACTGAACTCAAACAAAAACTAAAAGAATA
>FUAW102416.b1
CAAGCAAGATGAAATTGAAGAAATAATGAAGAAGGGTCTCTTCCCCTATGCACGGTTTGACTCAAGCGAAAAACTAAAACAAAAAACTTTCCCCAAGATGAATGACTTCTACGATGAATTGGATGATGAGCCAGTCAAAAAAGAGGAGTACAACCAATCAAAGGAATTATATGAAAAATTAGGCTTCAAGAGTTTCAAGGAGTGGCTCTCTCTCTACCAGATACTCTATGTAAAAATTCTCACAGATGTATGGCTCAACTTCAGAGATCTCTGCATGCACAACTATAAATTAGACCCATCCTTCTACTACACTATTCCAGGACTTGCTTGGGATGCAATGCTACTCAAAACGAATATTAAGTTAGAATTAATTTCAGATCCTGATATGTACTTGATGTTTGAGAGACAGTCAAGAGGAGGTATTTCTACTACAGACAATCCCCGTTATGCAAAATCGAATAATCAGTACGTAGAGGATTACAAAAAGGACTAAGATTAAACTCAATCTACCTCGACATGAATAACCTTTATGGTGCAGCAATGTAGGAGAAGCTCCCAACTTCCAATTTCAAATTCATTGAGGAAAGTGAGTTCAAAAACTTCGATTTAAGCTTCATCCTCAACTATGACAATGGGAACAAGGGCTATGTATATGAAGTAGATCTCGATTATCCTCAACAATTGCAATAAAAGCACAATAATTACCCTCTAGCCCCAGAGTAACTAACAATCTAGTATGAGTAACTGTCTCAATA
>FUAW102418.b1
ACTGATTGAGCTTACTACCGAATTACTCTTGCAAGTATTGCATTGTGTAAGTTTTTTACTCGGTTGATAAATTTTTACCTAATTTTTCGAGAGACGAATTCATAAATTGAGCTGAATCTATAAATCTGACATTTTTCCAAGTGATGGACATGAATTTTTAGCGGTTGTTTGCAATTACATCGATTTTAGAATCCAAATTATTTTCTTTCATGAATTCACCTATCTGTTTAATGATAAAATGTCCGTCATAACCTTTGAGATTGTGGAAGATTACTGGTATTTTAGTTTTTTATAAATGGAAGTGTAAATTGCAGTTACTGTGAGCGATTCCTCTGACTTGACCAGTGAAATGGTCGTGATCAATTACTTTATCTTTTTCTTCCTTGAAGG
>FUAW102422.b1
TTATCAATTTAAATGGGTTAATTATCTTACAATAGAGCTAGCATCATGTAGATTACATAGTTTTTTCTTTGTTTTTTTGTCTCTTTATTGTTTATTTCTGGTTTTGTTTTGTTTACCAGTTTGTAACTAAGTTTAGCATTTCTGGCTGATGTAATACTTTGACAATTTACTAAGTGCAATCCATTTTTCTGGTAAATTTAGATCTTATCTGATCATTTCTATGTGATCCTTACAATTTCCGGAAAGAAATTCAGGTTTTTCTTTGTTTTTTTCAATCCAATTTTTTACATCGTCCTTTATTTTCTTTTCTGATCAGCTTTCATAGATCAATAGCATTTCATTAGATTGTATGCACTTCATAATATATCGATATTTATTGTTTTTTAATTTGGCCTTCATTTTTACAGTGTTTTCATCAAAATTTAGAATCGCCAATTTGTAACTAAAAATTAATCTGTTCCTTTTTCAGATAAATCCCGCTATCTTTTAGAAATTTTCTTGATTTTAGGTTAGACTTACTTTATTTTTATAATGACCATACAGAATTTTTAAGTTTTTCAATAAATCCTGACATCTAGCTAGTATTAAATCGATATGCTTCATTTCATATCCATCTTTTCTGTCCAAAATGTAGGTTTAACTTTTCCTGAGCATTAAATAATTCTAAATATATGTAACCTTATTTAGGGAAGATTACATCAGAAATTTTGGGTTTACACTTCCAAAG
>FUAW102431.b1
ATGAACGATTATTTAACATTTTCAGCTTTCTAAGATGATTTGAATGGTTAATTACAGAATTATTTATTAAAAAGTCCCGCATAATACACAAGTTTAGATCCAAACTATCGTATTGACCACTCATAATTAACATACAAAGAATTTGATTAGATTCCAAATTTAAATCCAGGTACATTGTATATGGCACATGGTGTTGTTGAAAAATCTGGTTAATATTTGGTAAAAACTGTCTCTTTTGATATTTTTCCACTTAGCAGCGTTTAATCAAATTTTTTAACAGATGTTTCAAATTAACCTCTATAAGCGAATTTAAGATATTTTTTGTGTTTTGATAATCTTTTTAATGTAAACTTTATCAAATGCATCAAATAAAGTTCAATACAAATCACAACAGGATAAATAACAGATTTAACAGCTTATCTTTTTAATAAAAATTATGCAACTTAAGATTAATTAACAGCCTATGCTTAAACTTCATTACTAGGAAATTATTTATTAATAAAACCTTAAGGATAATTAGCACTGGATAATAATTACACAATCACGTCAACATAAATTTTAGATTTCACAGCAGCAGTATAAAAATTAATTCCTACAAATAATAATTATTTACTAGTAACTCCTACACAAAAAACATAATTAAATAGCTTTTATACAATGAATGCATCACAAATA
>FUAW102435.b1
CTTTCTCTTAACCTTTTTCTTCATAATATTTTAAATATGAATTTTTTCTCGCAAAGAAGAAATTCATAAATTTATTACTTAGATACCTATCAGCCTCTTACAAATTTTCATTCTTGATACCGTTCTTCTTTACTAGTTCTTCCATAGTATCATTTTCTTTCTGCTTAATCTATTCGATAGTGATCTTCTTGACCTTGTCTTAGAAAAATTTGAGTTTCTGCATTGTAAAAATTGATTTTAAAATTGTGAAAGGTTATTGTTTTATATGACTACAAAAAAATTTTATAAAAAAATTCAAAAATAGACTAAAAACAAGAAAAACATTTAAATCATTCAACTAATTCTAAGAAGAGTCCTAAGTATTCATTCAATTTTTTCTTTTAATCTGAATTTATTTCTTTCAGATTATAAAGAACAATAATTCTATCAGAAAGAAATTCTGTAGCATT
>FUAW102439.b1
GCGTTTCATGTTATTTTAACTTTACTTTATGTTTTTATATGTGAATTTAGCATTTATGTCTATAAAAAATGTTTTATTT
>FUAW102442.b1
TACATTGCTGATAACTGGGTTATTAAGATTATTTACAGCATAAAGATGAAGAGAGAAAGTAGAAGTACAAAGAGAGACATTAAGCTCGAGAAGATTCGAAAGATGTTTATGTCAGCTGGATTTTGGTCTAGATGGTTGTTATGGAATAAGAAAAATATTTAAGAGTCAATTGAGGACATAGAAAAAAGATTTGATTTGAAAAGAATTCCGTCATAATATTGATCAAATTTTATTAAATCTTTCTAATAAATCTTTATTGGCTTATTCCTTTAATTTTTGTTTGAGTTCGATTAAAGTTTGACCTTTGTTTTCAGAATATTTTTTGTAATAATTTTTAACAAATTTTAAGAATAAAATTTATTTAACTGAAGCGATGTAACTATTTTCACATTAGAACATTTTCATGTAAAACTAGAATTCCTCATCTTGTTGAAGC
>FUAW102446.b1
CAACAAGAAGAATAGAAGGAAGATATACAATCAATCACCTAAAGTCAATAGCTCCAATAGAAGTATAATGCAGTGAGAAATGCCATGTAAAATCTATAACTTCGCTTCTAAGATGATTAAATACAAAATTTTATTTAAAGATTAGAAGAATATTAATATGATTTGTTAAACATAGACTAAGAGTTATTGTATGATTTATTGAGACAGTATAATATGCATTTGAATCCATAGAATTAATAATAAAATTAATAATAAAATCAATAATAAATTTAATAATAAAATTAATAATAAAATCAATAATAA
>FUAW102459.b1
TCTATAATGTTAACTAAAATAATCAATAATCTTATTGGAGCTAAAGCTGTAGGATTCTTAACCAATTATTATGCTGTCAATGTAGTATCTAAATTTAGTGCTCCGATAGTAAATTATTTTATTTATGAATTTATAAATAATAGATTCTTCAAGTAAAAATATGAATCAGCTTTTCCTAGAAGTTCATATGAGACTATTTTAATTCCTGTATTATAAGTAGGTTTTGGATATTTTATTGATATGTATATACTAGAATGGATAACTGGAAATAAATAATCTTTTTTCGATGAATATGATCTTTGAAAAAGATCCTAGCACTTTGTGGTACGATTTATGAAATAAATCCTAGCACTTTGTGGTACGATTTATGAAATAAATCCTAGCGCTTTGTGGTACGATTT
>FUAW102463.b1
AGCTGAGTAAATGGAACTTGAAGAACTCTAAAGCGCATTCCAAGTCAAGAAGCAGCGCTACATGTCAGAGTTTTCGTCAAGACTAAGACAGAAAATTCTATCCAAAATCAGGCAAAAGGCCTTTGATAAACTGCTTTCAGAATCAGCCCAAAAGAGAGCAGCTGCATCTGAAGCAGCATTATCTCAAGAAAGTAATAGCATAGAATATCTTACAAGGACCAATATCTACCCTTTGGAAATTGATAGTATTCCTCACTCCAGTAGTAGCCAAAATCTCCACTACGAACTTCTCAGTAGCAACATTATTACTAGCATAACAATACTCAAAGCTACCAGCTACAGCACTTCGCCCATAACTGGAATCCAACTTATTAGCTCTAGCAATCTAGCAATTAGAGATTTGAACCCAGCTACAAGCCGTCCTACTACTGAAGAAACACATATGAAAATTCCTTGAAATGGGATATTAACTTCTCATGCATCAATAAGGAAGTGTTTTACCTCTATTAGAGATGAGTTTTGTGTAAACTCTTATTTAAAGAATTTGGAAAGTTTTAAAAAGAATGTATCAAACAAACAAAAACCCTGTGTCTCCTTCATATTTACATATTTTAGTACCTCAACAACGCTTAAATACAGCTCATTCTCTATCCCCAATAATTAGCAACAGCAATTACAATAGGCTTTGCTCTTATTATAATAATATATAAACAGATATAAAATTTATTATTACTATTTTTTAGGTATTATTCTAAAAGGAATTAGGAAGGCCATCAA
>FUAW10247.b1
TATTTTTCTTATTTTATTTCTTCATTTAATTATTCAATTTTTTTATTTTTGTTCAATTTTCTCATTATTTTATTCTAACATCTTTTCTCCTAATAAAGTTTCCTCTTGTTATTCTTTTTAGAGTTACTGAAAATAAAAATGTAATTCTAAAACTTTGTTATTTTATTTTTCTCATCACCTTTTTCTTTTTTGTTAAAGTTTATATTTTATTTGTTTTTAATGAAAAATTATTTAATTTTCTTTTTTAGAATTCTTGCATGATTTTTGATTATCTTATTTAAAAAAATTAAAAAAATTTTATTGTCAGTTGCTACTTACAATTAAGTAGAGATTCTAAAATGAGTGTTTAGACAATATCATCTTTACAGATGAGACTGCCTTTCTTTAAAGAATTCAACACTCAAGATTACTCATGGACTCAAAATGGCTAAAATGAGAACTCTAAATTAAATCTGCAAGCAAGTTTACTAGTGTTATGACACTCTGTGGAGTATCAAAAATGTTCGATTAAGCCTAAGCATACTCAAATATCAGCTTCTGTTTGTTAAGAGATTTTGCTAGATTTT
>FUAW102473.b1
GAGAAGTTTGATGAGGGCAGACTCTAACAATTGGATCTCAAAAACAAAGAGAAACAAATTGCTCAATTAAAATCTTAAATCACCCATAATGAAGATCACATCCTACATCTTTAGAGAGACATTAACAAACTTATGAATGAGAACTAGATTAAGGACCACTACTCACTCAAAGAGAAGAAACAGCTGAAAGAATACGAAACAAAATTCAACGAGGCAATCTCTGAAAGAAATTAGTAACAGAGAGAATTAGCGAATCTAGAATAG
>FUAW102479.b1
GGTATTTGAAGGAGCGATAGTACTGTAGGAGTAGCTATTGCCTCTGCAATTTATTCTTTGGTAAAGAGCATCATTATTTTAAAGTTGTTCTATATCATAAAAAATAAAAATAAAAATCATCTTCCACTCTTTTGATAACCTTGACCCTCGAGATAACTCCGTATTTCTGCTAGCAAGGCTAAGAATAAATTCAATCTGTTTTGCTAATAATTTGTAACAGTTCTTTCAAATTACTCTGCTCTGAAAATAAAGTTATTCATAGCCTAGACTTGTCGAGGGATGTTTGGCTAAAATTATCTGAGATATTTAATTAAGACATCAGGGTAATATGAGTCTGCTTTCTTCTTTGTGTATTTGAAGATCTAATTTACAGAGTCTTGGACTTGTTTGAAATGATCTGAAAC
>FUAW102481.b1
CTTAATACCCGCTTTCGAATGTAATTTCTAAGTAAACAGTACAGTAAAAAGTTTAAAAGAAAGCTTACATAAAAGGTG
>FUAW102487.b1
TTCGCTTATGTCTACCCAATTAAGGATAAAAAAGCTCAAACAATTGTAAATTGCTTACAGAATCTGCTAAATAAAGAGAAGGACAATTTTAAATCAATTTCATTCGATGCAGGCTCAGAGTTTGAGAACACTAGCGTAAAGAATTTTTTAGATAATCACCACATTCGGTACATTTTCTTCAACAAAAACACTCATCCGAACGCAACAATGTTAATCGAAAGATTCAACAGAACGATCAGAGAAAAAATATCAAAATACCAAAACTTCAACAAGCAAAAAAATTATGTTGACAATCTGCAAAATCTCGTAGACTAATACAATGCCACAGAGCACTCATAAATTAAAATGACCCCTCTGAAAGCTAAATAATCTCATTTTTATAACTCTAATGCACTCTAACAAAAAATTGAAGTTAATTAAAAAATAGATGATGGATTAAAAATAGGTGATTTTGTAAGAATTTTGAGAGACAAAAACTCTTCGAAAAGGCTAAAAAAATTT
>FUAW102488.b1
CTAAAATATTTATCTTGAGAATCTGTAATTTCATAATAGAAAACTAATACTTCTGAAACTGTTAATTAAACGTTATCTATGCTTGCAGTGGCGGTATCTGCATTAAATTTTATGTCAATTCTAATATCTCCGAGACTAGACATTGGTATTGCTTGCTTAGTTAGGAAACAATTTATGTCAATTAAAAATTCTGCATAGCCATTATTAGCTGCTAGAGTAGTAGGATTGAATCCTTTTAAACTATTTTGCAATTGATAAGTATCTTATTTCACTTATAAAAGATTTGACATAAAAAGAGTCTAAGAATCCAATTTCTCCACAGATTTATTATCGTTGAAAATTTCGATGTAATTGATGAGATTGTAGATTGTATTGAATGAATAAGCTGATGCGAGATAATTAGTAATTTGGACATGATAGAGTAGCTGCTCAATACAAGCATTTGGTTGAGTCTTAATCTAAAAACTAATGAGTTTACCTCCGTTCAGAACAGATTTCTTGTCATCGTTTTGCTAGAAAGTTATGTAGCAATCTCTCACATTCGTGTAGAGTTCATCTCTCTTAGTGTAGAGCATGAGATTTCCAGCTTATTCTGCTTGATACTTGAATTAATTGCTGAAGAGATTGTCTTAACCCAATAAGAA
>FUAW102489.b1
TATCTGCTGAAGTTAAGTTCCTATTATTTAAAACTGCATTTATAATTTTTTTCTTACTTTTTTCTCCAATAATAGATATCCTTCCACAATTTTAACGATTACTTAGCCTCTC
>FUAW102497.b1
ATTGAAATTTCAAAATTAAGTGCTTAAATCTTACTGATAACAGTAAAATAAATGCTCAAAACTTTAATACTTCATTTTAAACAACTGTACTTAAAAAATAAAATTATAACTAAACTTAAAAAGTATATGCAAAGCTTTAGTATCGCCTCTTAATAATCAAAAT
>FUAW102502.b1
CGAAACGAAACGAAACGAAATGAAATTATAAATTGGCTATTTTCTAGCTCTTACTAGGTTTTTAACCAAAATAAATTTTATAATTATAATTTTAATTATTTTTTTATTTATAAATAATTTATGTCGAATGCGCTATTCCCACCTGTTTTTATCGCTAAAAAAGGTTTCATAGCCCGCATTCTCCCCGTTTG
>FUAW102506.b1
ACTAAGACAGAAAATTCTATCCAAAAGCAGGCAAAAGGCCTTTGATAAACTGCTTTCAGAGTCAGCCCAGAAGAGAGCAGCAGCATCTGAAGCAGCATTATCTCAATAAAGTAGTAGCATAGAATATCTCCCACCATCCCAGTAGAAGTACTCAAATCGATATCCGATGATACCACAGCCCAAGGACCAATATCTACCCCTTGAAAATTCACAGTATTCCTCACTCCAGTAGTAGCCAAAATCTCCACTAAGAACTTCTCAGTAGCAACATTATTACTAGCAAAACAATACTCAAAGCTACCAGCCACAGCACTACGCCCAT
>FUAW102510.b1
TACTTTCTTGTCTAGAGTTGCTTGAGTGTCGATGCTAGTGGTTGTGGTTCTGTTTTAGACTGCTACTATCATTGCTATTTGATCTTTACGAGATTGATGTATTGCTGCTGATTGGAACCTCCTTGGCTTCGGGTCTTGGCTACTTATTTATGACCATTTGGGGTTCCTACAGCAGTTTTAAACAATTCTCTTCAGATGGGAGTGGAGTTGACACCGGTTGCTGCTCTTCTTATTATGG
>FUAW102512.b1
ATTTGTATTTCAAAGTATGTTTGGTAATAGCAATCAATAATTTTTATCGCTTCCTTTCATAATAACCATAGTAAAAAATTTTATAAAATATTTTGTGATTGGCACAGTTGCTAACCCAAAATATTCTGTCCTATGAAAAAAGCAGATTGAATTTTTATTTTTCTTTTTAATAATATAAACACACAATTGTAAATTTTTAGGATGAGCTATTAAGCCTATAAATAAATTTTCAAAAATCCTGAGAATGAATTCTTATTAGGTTAAGATAATCTCTTTAATAATTAGTTCGAGTATTAAGCAGAAAGAGCTGGCAGTTTGATGCTCTACACAAAAAAAGATGACCTTTACACAAATGTGAGAGATTGCTACATTACCTTTTCACAGACTGATAGCAAGGTGGATTTTTTGAATGGGGGTAAACTTATCAGCTTTGAGATTAAAACTTAGCCAAATGCTTGCATAGAATAATTACTCTACCATATTCAGATTCAAAACTTATTAGCAGCTGGCTATAATTTCAATACTATCTACAATTTGATTGAATACATAGAAATTTTAAATGATCACAAGTCTGTTGAAAAATTAGATTAACAAACTTTGTTTATGTCAAACTTATTGCAGGTGAAATAAGATACTTCTGGACTCTAAAATAGTTTAAAGGGTCTCAATTCTACTACTATTGCAGCTAATGGTGGTACCGCAGAGTTTCTAATCGACATAAATTGTTTCTTAACTAAATAAGCCATACCAATG
>FUAW102516.b1
GTCTAGGAGCTTGGATAGATCAAATCCCCGTAGTTTAGTCTTCCTAGAAGTAGAAATATCAAGAAATATCTCGTAAAGACGTACTTTAGGAACTTTCTTGACTACCTTAGCTCCTCCTTCTACTATTTAAATTCTATTTGTACAGTAAAAATCACCTTTATCTATACAGATAAGATAAACTGATTTTACTGCTGGACTTGATACTGATGCTAAATAGTATGCAAGTTATAACATAACGTAGTAAAAGTTTTCCAAACTTCCAAACATACCAAACATATCATTTAATATCTTTATTCCTGTTTGTTTTATGTTTATG
>FUAW102520.b1
TAATTGGAATTTTTGATTTATAAAGATTAAATTATAAATTACAAGCTGAATGTGCAATTCCACGAATTTCTCCATTTAAATGTAAATGATCAATAACTTTATCTTTTTCATCAGTAAAATTATTATTACAAATATAACAAACCTTTGCTTATTTTTTTAATTTAATTTATTCTTCTTTTGATAAATTATAAGGAATATTTATGTTATTAATTTTATCATCGAAGTATTCAGTTTTTTCAAGAATTTTATTAATAAAATTTTCTATAACTTCTTAAGGATTAGCAGAGGAAAATTCAAAATATTCATCATCTTTTTAATCAAAAGAGTGAATTTATAAACCATAAGAAACAACTTAATGTAAATCTAATTTTTATGTATTTGAAACTTCATCTAATGAAATAAAATTTTTTCTTTTTTTAACTGTTTATTTTTCTAATTTAATTAAAATAGATTCGAAATCAGCAAAAAATATGAAAGGAATTTAAACTTAATATTTATAATTTGTAAATTAAAGAATATCGTTTTTTTCATTTGGAAA
>FUAW102521.b1
ATTTAATCACTTTATTAAAAAATTATGTGCTTTCTACAGATTTAACCAACATTCTAAAGAACTATCTCATAATAAATCCAACATAATTGACAACTTTAAACTCTAATTACACTATCACCACAGATCAAATTACCGATCTAGGAACTTTTATGAATGATTATCCAACTATTTCGTTTATGACAGACTAAATAAATAATTCATTATCTAATTTCTTAATCAAAAATCCTTCTTCAAAAACTTCTTTAAATTCTAATTACACAATAACATTAGCATAAATTACAGATTTCAATAGTAAAATAAACAACTATCTTTTAATAACACCATCAGCAATAACACCTCTAAATTCCAATTACACAATAAAATTAGCATAAATATCAGATCTCCCAAGCTATCTCCTTACTAATCCTTCTTCAAAAACTTCTTTGAATTCTAATTACACAATAACCACAAATTAAATTACAGACTTAAACATTTATGGAATGAATTTCTTAACTATAGCATAAAATACACCAACTGGTTTAGATAAAAACTATTACATTCAATTATCTCAAGTGAGAAATGATTTAATTAATACCGTCTAAAATCCAAATGCAAATTCTGTGTATGCCTATCAAGCAAATTATTCTTCAAATTAGTTTAGCACGACATTCGATTTACTTCCTCTGTAGAAACTCTAATCTACATTCACAAAAGATTATTTTAACAATCCTATTT
>FUAW102524.b1
CATTTCCTTCACAAAAACAATAGTAAAATAACAGATATTAATTCTACAATCAAATTTTAAAATTTAGATTAAAATATTAATAGTATCAAAGAGTTGTTCCAAAAATTAATTAACAGCAATCTATTTTAAGAAGCTAAGACTGAAGTTAAAGATCTTGAGAATTAGGTAAAGGATAAAGTTGAGAACATTGTAAATTTTGATTTTGATAAAATCAAAGAGGTTGTAAACACAGAGAAGAAATCAGATAGAAACACTGTAATTACAAAAGTTTCCAACATGCTCTAGCTATCTTAAAATATCCAGAACCATATTGATATTCAAACTCAGTAAGCTTCTAACAATCGTCTGCAAACAATCAATAGAAAAACTTATGATTAAAAAATTTCAGTCTATGAAATTCCAAATAAATGAAACTTTTTCTTATTCTTTTTCTTTTTCAATTTTTATTTTGTAATGATCTGATATAGAAAGATGAAAAAAATAATCAACAACAAGGATTTGTTAGAGTAATTTATCAGAGATAAAGACATCATGTCTTAAAAAGAATTAGTTACAAAATATTCTATTTCATAATCTTCTGTAACTCGTCTCATCATTTAACTAAAGAATCAAAATCATTCTTCTCAATAATCAGTAAATTAATCTCAGATTTCATAATCTTAAAATTCAGAAAATAATTAATCTAATGAAGAGTTAGAAGAAACAAATTTTTAATCAGAAAATAATGAGGAATCATCAACTGAAAATAATGAATAGTCAAAAGAAGAAATTT
>FUAW102525.b1
ATGAAAAAATAAGCGAGTTGGAGGAAGCTATCCAAGTTAACAGAGATTTTGATGACATAGAGAATTAGATAAGAGTCTTGGAGTACCAAGAAATGATAAAACTCCTCAAAGAGAAGCTAAATTCCTTAAAAAATAAAAAACAAGAAAAACCAAAGAGGAAGAACATAATAGAAACTTCATTTTTAAACAATAATGATGAAGAGGAATCTTAGAATATTTTTGAATTTTTCAACTAAATTGGCAAGAATTGATCAAATCTTCTTTATCAGAATGATCGTTACGACTATTCCAATCAAATACAAATATCTATTCTTCACTAGAGAAACTATAAAATTGTAGACATCTGCGAAAAAATTAGTTACTGGATTATCAACTATCTTATCAATAACCTCATCAACTCCATCTTGAGCTTTTTCTTCGACATAGTCTATTACCTTAGCTTCTTTTAAAATTTAATAACCTCTAGGTGCTTAAACTAATCCATCCCAAAAATATTTTAAAGTCCCTGTAAAACCATCATATCTTTCTCGATATTCTTTTTCTAATTCTTCATTTTATTTTTCAATTCTTTTTCTGTTCAACTCCTCAATTTCCTAAACTTAAGGATCAGCATACTCTTCCTATGGTTTTTACAAATATTCCTCTTTACTGATCAAATCACTATCAATCTCTTGCATATTTTTTCTCACATTCCACAGATTGAATCCTGTTTCTGCATAATTATTCATGTCCCACCATTCATTTTTTTATCCGATTAGTCTCTATCTAGATTAAAATCCATTTTACCCTTTTT
>FUAW102526.b1
TAAAATACAAAATTTAAACTTTTTTAATTTCTTTTCAATCCTTGCTTCTGATCAATATGCAAGATATCTTATTGATATATAAATTTAAAATATCAAAACATGTAGTTCAAACAGAGCTCTATTTTATGATAATACTTAAAAATTCTTCTTGTCTATATAACTCATTT
>FUAW102527.b1
GTTATTATTTCTAATCATAGAATCATAGACATCATATTCTCTCCTACAATGAACCTACATGAAAAGAGAATCAGTGTCGGTCATAATAACATCAACATTTGAGAATTCTTTTAAAAGCTTGTTGTAGTAGTAATCATACATAAAAATTTTTGACAAATCGAGAATTTGATAGCCGATGTAAGCTGGTTTGTTTAGTCTGACAACTTTTTGATACACTTGAACGATTGCTAAGTCATCACTGATTGGTGTGAAAGATTTGAAGTATCTGCTGTTAATAATTTTCTACATTTTTTATTGAGAGTAAACTAACTTGACATTTTGTCTGTTTCTAACATTTTCCATTGTCTTCCCAAAAACTGAATTGTTCATAAGTTTGAAAAAATCCTTTTCGAAATCATTTTTAGATTTTTGTCTGAGATTGGTATTAAGATCGATGTATGGTTTCATAAAATCTTTTTAATCGAAGGAGATGATTCTGTGGATTTTTTTGAGA
>FUAW102528.b1
TTTTAATGATTTCAAATTTTCTCTTATGTAATTATTTTACTCGTGAAAAGGTTTTTTATCTAATTTTTTATTGTTTATTTGCTTGATAATCTACTTGAAAGTCAATTTATTGAATAAAACTGATCCTTCATTTTCATATATTATTATTAATGAATTAGACATGAAATTCATAAAATCTTTTTCATTTTTATCTTTACCAGTTTCTTTTGCATGCTTCAGATAAGAAATTTTTTGTGAAATGTAGAAATTCATAAACTTTTCGCATAAATATTTGTCTTGTGTTTCTTTATTCATAATACCACCTTAGTTTTACATTTCTTCTAATTTTTATTTTTAATGTTGTTTAATTTCTTCTTTAACAATTTTAACGACTTGATTTTTGAATTGAGTTAATTTGTACATTTTTTAAAAATTAAAAATTTGATTTTTTGAATTATTTTTTTTATTTTATATAAACTGTAAAAAAGTTTTAATAAAAAATCTGAAAAGTAATGAAAACAAAAGAAAAACTTGAAAAAAGAAAAATCATCTACATATTTATGCTCATAATAAAATTTATAAAAATAACTCGATAAAATCATTTAATTTTTATTGTTACTCCTTTGTCAAATCCTTCAAGCCAAAGTGATTGACGATAACCTTAGAAATGTAACTCGATACTTGATCTTTGCCGATAATATTAATATATCTCTAGTATTAGCTTATCATATTTATTTGTTCTTGCATGCCCTAATTTGTGTTCATAAATATT
>FUAW102532.b1
AGATAATATATTCAATTGAAAAATTAAGAGAAAATCATTAACAATATAATGCGGTAACTAAAGATAAGAAAGAATTATTATAATCACTATGTGATTAATATAATTAGTAATAGGAGACGGAAAGTGAATATGACTATTTTTCACTTGAATCAGAAATGAGAAAAAAAATAATTCGAAACAATCTTTTTTGTGTAGCT
>FUAW102538.b1
CAATTTTTATTTTGTAATGATCTGATATAGAATGATGAAAAAAATAATTAACAACAAGGATTTGTTAGAGTAATTTATCAGAGATAAAGACACCATGTCTTAAAAAGAATTAGTTACAAAATATTCTATTTCATAATCTTCTGTAACTCGTCTCATTAATCAAATAAAGACTTAAAATCGTTCTTCTCAATAGTCAGTAAATTAATCTCAGATTTCATAATCTTAAAATTCAGAAAATAATTAATCTAATGAAGAATTAGAAGAAACAAATTTTTAATCAGAAAATAATGAGGAATCATCAACTGAAGATAATGAATAGTCAAAAGAAGAAATTTTATCGTCAAAATCTATTCAAAATTAGTCAAAAGACGAAGAAGATAATAATTAATAGATTTTAGATCATACTTTAATCAATTATCTCATAAGCCAAATGATTCTATT
>FUAW102542.b1
CTAGAACTTTACTCATAGTAACATAACTCACTTATAATTACATAAAGTGAAAGAAGCATGAAGCAATAATATCAAGGCTCAATCTTAAAGATTTAAATATGTCACGATCTTAATAAAGACATCTTTTGTTCAAGCATTTCACACATCTCCATACTTGATAATTACAATATCTAATATCTTTCTAGATTATTTGTTATTAGCCACAACATGAAGGTGTAATGAGTAGACGGTGTTTTAAGAAGATATTGAATGCACATCATGCTTATCTCCTTCAATAAATTATTGAATTTGTTAAGCCATTTTAAGCTCTTGGCAATTCTCTGCTACCATTTTCTAATTTTGTAAGGATGATCTTTCGGACTATTTCTAAACTTGAATCAGA
>FUAW102547.b1
AAATGCCATCACTCAAATCTCCTATACCTCTCGTTAGAGGATTATCAATAATACCTTTACCTATTGAACCAAAAGTATCGCCAATAGCATCAGCTGCTTTATCAAAAAATGTTTTATTTTCCTCTTACCACTTTTTCTTTAACAAAAATTCTCTGTGTCTCTATTCTCCTCTTTCTTTTTTTCTGTAAGCATTCTCATTGTCTAAATTGTACTTAAACAACTCTAATTTCGGTCATTTTGCTTAAATCTAATTTTTCCAAATTATCATCTGTAACTAGCATTTTGTTTCTAATAACACTGCTTGAGCCTGAATTCTCATCATTC
>FUAW102549.b1
GTGTAAATACTTCAATCAATTCGAAATATACAATAACATCAGCATAAATAATAGATATTGCAAATTATCTACTAGCTACGCCTGCTGCAACTACAGCGCTTAATGCAAAGTAC
>FUAW102553.b1
CCTGAATCTTGTAGATTGTTCTAGCAAATCCATATTCAAAAAATTGATAAAAGAGACTCTTTCCCATATTATTTAAATTTACTACTAACTCTCTATCATTTCCATATTAACTCAAAGTTATTCTTCCATCTTCAAATTTCGTTACTTCGAACAATTATCCATTAAATAATTAGATGTCTTTTTAATTTTCTTTGCACATGTAATACAATCCTATGCTAACATTTATCTCCTTAAAATACTCTTTGTAATGATTCTCTACTATCATTTTGTTAATTTTATCTTTTCTCTTATTAGTCAGAGTAATGTGATGTCTAACACTCAAATCAATTCCATCAGTCTCTTCAAAGTCTATTCATTAACCTTATGCTCAAATTTCCTTCTAATAGTCTATTCACAATATTCAAAGTATCTCCTGAAAATCTGGAAGTTG
>FUAW102554.b1
ACTCATCCTTTTGTATGAAATTTTGTACTTTTATTTCATGACTTTCCTAAATCCAGATGTAGAAATAAACTATTCAGG
>FUAW102555.b1
CAAATAATGGAGTAACACTCTATCTACTTTTAATTTAATTTCCATTGTATTTAATAGTGTCTCTCAAGTGCTCATTTTTAAAATCTAAAGCTTCATCCTTTTTCAGACCTTAAGCTAAAACTATA
>FUAW102560.b1
ATCTTTACGATTATTCATTAATGATCTCAATGTTTTATAGGTTAATTTACGGGTAGCGTTGACGCTACCCTAATTTTCTAAAAAATAATCCTTGTTTAAAATAAATTAATTTTCAAGATTTCTTTTTAATGTT
>FUAW102561.b1
TACTTGAAATTGTTTACATTGAGAGTATTTCTTGTTGTATTTTGTTTCTTTCTTCATCTGTTAGAGTTTGATCTTTCAATTTTTCTTATCTCTCTTGTATTGATTAATCATATTGCTTTGCATACGAGTAAGTTACAATATTTAGCTTGAGTAATTTATTTAGCTGATCTTGATAGTTCGTCTTTATCTGAATATTATCTTTGACATTTTCATCGCATAAAGTTGAGTATTGACCATTAGATGAAATCAAAGAATTGAAGCTACTAGCATTATTGCTGTTTGTAAAAAGCTAGATATAT
>FUAW10257.b1
TATTCTGTCCTCTGTTGCTGGTATTTAGAATTATAAAGGAGAAATCTACATCATAATTTTAGGTTTAGATTATTTGAGTATCAGGAATTTCTTTTATGTTGATGAGAACTACCTGAGGAGAATTGATCAAAGGAGTTTTAGTTGTGGTGTAGGAACTATTACCTTGAAATTAGATTTGTTAAAATCCAAGGATATTTGCTAAAGATTGATTGAATGACATTGTGAAATTAGTGGAAGCTGAGAAAGTTATTTTGTAAGTTAAAGAAGAGAATTAGACGAGGAAAGATGAAAGATCTGGAGTAACAATAGTTTTAATTTGATTTATGAGAGACGGAACATCGTAAATACCAATTGGAATAGAATAGGTTTTAGAATTAATTTGGAAAGTATTGTTGTATTAATTGATGAGATAGTCATCATAAGGAATTACAGCTTTAATAAGTTTTATGTATTTTTTTATTTTGATTTTTTAACTGAGTTATGTTGTAAAATCATAAAAACGTTAAGGATTTATTTTAGAACTGTCGATAAGGAGATAATTCATTTTTTAAAATAACTTTTAGTATTATATTAAAAAAAAATAAATGAATTTTAAAAATTGTATCTATTGCGAAGAGACGAAATTTTCAGTTTGTAGAGGATAGATTTATTGTATCGAATGTGCGACAGTTTAGCCACGATATTTAGTAAATGATTTTTTGTCTTACTAAATTTAAAAAACTGTTATGAAAAACTATTAGAAAAAGG
>FUAW102570.b1
CCGATTGTATTTTCTCTCTCAGGGTATCATTTAAGATCACATCTTTTATACTTTTCTGCGTTTTAAAAGGAAA
>FUAW102585.b1
CAGGTTAAACAGCAGGTTATTGAGGAGGTTGTTGTGGAGGTTATCTTGGTGAAATAGATTGTTGAGGAGGTTATCTAGGTGAAATAGATTATTATCTTTGTTAATTGGGTTATTGAGGAGGTTGTTAAACAACCGGTTATCTAGGTGAAATAGATTATTATTGAGGTTATTCATTAGCAAATTGATCCTTTAATCTCTAATAAATATCATTATTTTATTCCAGGAATCTCTCATAATGGCCAATTTCATCAAGTATTTACTGTTCTGTCAAAGTTAAAACATCAACATTTTTATCTCTCAATCTTTATAAAAAGTCTCCTAAATAGGGTTCATACATAAATGCCCATCCTT
>FUAW10259.b1
ACAGTAGTAAAAGTGTTACTCTTGTTGGTCAAAGAGGTTTTATTCTTCATCTAAATATTATTTTATTACCTTACTCTGATCAATTATTCTTTTTAACTCATCATCATTAATCTTTTTGATTTTCTTGTTCTTAGAAATACTTTTAGATTAATCAAGCTTTGTGCCTTTCATGAGAGAATGTAAGTAATTCTTTTATGTAGAATAGTCCTCTTTGATGGTGCTCTATTCTCCATAGTTTGAGTTTTGGTTATTATTGCTGTTGTATTGCTTAGACATTTGTATTCTTTCTACTTTAAAAGAGTTACTTAGAGTTTTTTTCTTATTTTTTTGAATTTAGTTTGTGTTTTTTGTTAATTTGGTTGCTTAAAGTGATTCTGAAAAAATTGATTGAAATTTGTCTGCTTTTGAAAACAAAAAGTTAATAATGAATTTATTTACGAAAAGCTTCTTTTTTTCTTTTTTCCTCTTCAATTTGTTGCCTCTAAAAAAAGTAATAACTATTTCACCATAATAAATTGGAGTTTATTTTCACTCTCTGATTATAATAATTTATTATTAT
>FUAW102592.b1
TAAGTATTTAGTATACTGCTACAGTATTGATAAAGAGGCTTAACGTAAATATCCCATAGTAATTTTTAGTTTTCGAAGGATAAGTTGTTTTTATAGTAAAAACATTTGGTAAGGTATGCTTGTCTTTGTTTTATTTTTTGAAGATGGTATTTTATACTACCATTTTAGTCTATTATAATGCCAAGAAATTTATACCTATCAACCAAGGGTATACCATGATCATTTAAAAAGCTTACTTCATTTGTCTTTATTTTTAAAGGCATGATGGCTGATTTTTTGTTGTTTAGGATAAGACTGTATTCTGCAAAAACTTCTCTAATGCATCT
>FUAW102593.b1
TGCATCACTATTGGATGCTTTTATTTTTACTTTTTGAGTTTTTTAGAAGCTAGGATTTTTAAAACTCAATTTTCTACCATTTAGTTGTTTTGCTAGCAATCCTTGAGTAATTTCAGTCTCTCTTCAACTTTCTAAGACTCTTCTAGAAGCATCTTTAGGCAAGTTTCCTTCTTAGCTCTTTGAGCAATTTCTTTCTTATTATCGTCTTCTATTTACTCTTTTGTCCTTCTAAAAAGATTCTACCCAGTTGTAGGTAGAAATCTAGTCTAGATATCCTTAAAAATTCTTAAAAATAGTAAAATTAATTATTTTAAAGTTAATTAAAAATGATTTTAT
>FUAW10261.b1
TGAAAATTAATATTAGTAAAACATTTTAATTTTTGAGACAGTTTTGAGGGCACCATTAAAGAAATTAAAAAAAACATTTTAAAAATGAATTGCTTTACAGCATGCTGCAGATTTAATCAGATAAGATTTTTAGGTAAATTTATTTAAGCTTAAACAGGTCTTTCTAAAGGTGCGGATATATAGAGAAAAAGGTGGTTTAGCGGTTAAGACAAATAAGATTTTATAATCATTTTTTATAAAATCATTTTATATCAAGTACATTCTCCACAAAACTCATTTTCCACTAACGATTCCTTTAACTATTCATACTTTCATAATCATTTTATTAACAAGTAAACCCCCACAATTCTTACTTTTTTAACAAAATTTCAAAAAATAATTTTAATAAAAATCATTTTAAAAATTTAATTCTCACAAATGAGTCGGCATCCGAGCGAGCGAGGATACGGAGGGGGAGAGGTTGAAAACCGCGGGGGACCCTCCATTTTATTTAGGTTGTACTTGGTGAAAACACATTTTTAATAAAATTATTTTTGAAAACACATTCTATATATATATATATATATATATATATATCCATAAAAAATAAAAATAATAGACAATTTAAATTAATTAAAAAAATCCCCACGAATCCCCACAAATCCTGAATAAAAAATTA
>FUAW102615.b1
TTAAATTAATGAGATATGTCTATTTATTTTACTACAAGTTTATATGTACCTATCATTTACAATTTGATATTATTTTCAATAAAATGAGTTTTATTTGAGTTTTAGCAAACTTCTTCTTTTCATCCTACTAAACTATAAAAATTTCATATTTATTTACCCAATTTTTTAGATTTTAATAAATTGTTTTTTAATATTTTTCATGAAAATTATATGGAATTTTTAGTAAAAAATTTAATAATTTTTCATTAAAATTTTATCATAAAATAGAAAAAATGATATATTCGTTTTTTATTGATTGAGTTAAATAATAATATATCAACTATTAATTCAACTTTTAGTCGAGTTTCCATACTTATG
>FUAW102620.b1
TTAGTGAGTAAAATAGACAAGATAGACTCAGTTTGGCTCTCAAGCATGACCATTGGACTATTAAAGATTTTTGACAAGTGATGTACATTGATGAATCTCTTATTTGCTATGAAAAGCAAGGGATAAAGTGGATTAGAAAAGAAAAATCAGCTGATTATTCACTGAAATTGTTAAATCCATCTAAAAATTTAATGGTGGGATTTAGCAAATGGTTTGGGGGTTAATTGATTATCGTGGTCCTATTGCACTTGATAAGGTGAATGGTAAAATCAATTCGTAAAAATACATTGAGGTTTAAAATGAAAATATAGATTTTATTAAAAGAAGGAACTGATTATTTTAATAAGATTAGGCAAAGTGCCATACAAGCAGACAAACACAATAGTGGTTCT
>FUAW102622.b1
GAGTTCAGTTAGCTTGGACACTTTAGAGTGGATTTATGAGACCCTATATAAGAATTTTTAAATTGCACCGCTGAGCAAATTAGAGTGAGGGCCTCTTAGCGCCAAAATAGTCGTAGGCCCTTTGTAAAATTCTCACTTTTGCCGCATTTTGCGTGAGAGGCTCCACTGGATGTATGGTGAGCCGGCCCTGATGAAGGCCTGCGCCAATGATGAGAGTATTATTGAAGAAAGATTCTTGTATGCGAAGACCCTGATCCCCTAACTAGACAGGGGCCGCAATATTGTCTATATAGATGAAACGGGTTTTTACCTAAGGGCCATTCACTGTAAACAATGGAGAAGAA
>FUAW10263.b1
TCTAAGAGACGAATTTTCCGTTGTTGTATTATATTATCAAACAGAAAAATAAAAATTCGATCTATTTTCATAGTTCGTAATAACTCATCTATTTGCCTCCTGTTATCCACATTATCACACCTTTGTCAATAGCCATGCCAACAATAGCCATCATTGCTGGAAGTATCACAGACATTTTACTAGATTTTCTGTTGTAAGACTTGAAAGTTGTTTTGAAGATTCTATCAAAAAACCAATTGTAGGTGAAATAATTGAGGACTGGATAGGTCAAGAAGGATGTGAGATTAGCGGCGTAGTAATTCTAAAATTGTCCAATTAAAGGAGGAACCAATTTATTATTTAAAATTTTTGAAATTGATAAAGAGGCAAACATAATA
>FUAW102632.b1
TAAACTAAGAAATAATATGAATGAGAAATTGTTTGAAATGTATTAGCAATATCCCATAGGTCCTTACAAAGCAATTGTATTATTCGATTAGAAAGAGATTGATAGATGTGCCA
>FUAW102633.b1
AAAAAGTCCATGAAGAAAATAGGAGATTCTTGGATGAAATCACATTTCTCTAAGAGTAAAATGTCTAGTTATTCCAGGGAGATGAGTAAAAAGAATACGAAGAGTTACTCCAACAGTATGAGTAAATTAGGAAAAGTAAGAACTATCCTAAAATAAAAACTTTCAAAAATAAACTATTAGATTTTCTCATTTCCAGGCAAGCCAGAGTCAAATAAATGATGGATGAACTCGTTGAAGGTAAGAACAATCATCAGCAAAAAAAGTAAGTTGAGAATCTTTAGAAAGAATTAGATGAAATTAAACGGCGTGATGATAAAAATAAACTTTTCATCTTCGAAACCAAATTGCAGAATATTATCAACAGAAGAAAAAGATTGGCTTTGAGAAAAATTGATAAAGTACAAAAAAAGATTGAGTAAGATGA
>FUAW102640.b1
AGTAGAGTGTGGCATATTGCTTATTTCGCTTGTTGCTTCTCGGTGCTCCTTGGGCATTGAAACCTGTTACTATCAGAGTCTTGTCCTTAGGGTTGAATTCTTTTAGTTAGTCTTAGGAAAGATGTCTATTAGCCTCTTAAATACCCTCTTTATTTATTTTGATTCTTACATTTTTAATTTGTTTTTTGCTTTGAGAGTCTTATAGTAAATATGAATTTATGTCTTTGAGAATTTTTTCACTTATCCTGATGGTTTTAGGCTATTCAATAGTGTCTTTGTCGTTAATATTACATCTTAGTCTTCTCTTAATCATC
>FUAW102641.b1
ATTGGATCTCTTATTAAGTCCTTTTTATCTCTTCTTTTTGGAGCTTGTTTGGATCAAAAATGTTTTCATCTCAGGAATAGCTCCTTATTTTATTTTTTATGAAATTAGTTGTTCTTTGGAAAATGTTTCGAGGTGGTGAATCAACTTTTGCTTGAATGTATTTGTCTTCGCTTTATCTCCTTTGAGCTCGTTGTGGTTGTTGTGATTGAGGCTGATAGAAAGTTTATTACAGAGCTCTCAAGAATATTTTATTCCTGTTGTTGACTAGATTCTGCATTTTATTTTAAAGAAGGAGTAATTTTGTTTTGTCTCTTTCTTGGTTAGATTGGTC
>FUAW102646.b1
TGGTGTTTCCTTATGAAGGGCGGAATACAAATTCTCTGCCGATTTTCAGCTGCAGTTCTTCGAATTGGTATTGCTTAGTAGGCAAAATGAAATCACTAATCCTTCTTTGGCTTCTCCATCTTGTTTCTGTCGCTGTTGAGATGATTTCTATATCTTCCATCACAAAGGGTGCC
>FUAW102647.b1
TCTGGCAATTTGATTCCCTATCCTTGAAGTATAATAAATATTTTACTTCATTTGTATCTTAAAAAAAATTTATTAATAAGAAATAATCAATTTTCTTAATTTTTCAATTTTTTGTATACAATTTATGAATGAAATTAAAATATCAAGTATGAAACCACCTCAAAAAAATAAAAGTATATGATTCTTGTAGCCCCTTGAAATGTCTATAAGATATGACTAAATAGGTTATTAAAGAAAATATAATTATTGATTATTTTTTTCATTCTTATGTTTTCTGCAGGGCTCTTTACTAAAGTTAA
>FUAW102648.b1
ATCGTATAAAATAGCTATCCTTTCTATTTTAGCAGTATCATACTACTTCATATTACCTTAATCATCAACTGCTCTAGACATTTTTAATCTTTAATTCATTTCAAATTGGATTCCTAAATAATTTTATAAATCATCAAAAATTGATTTTGAAAAGATATAAATTTCAGGAATGAGGCAGCTTCTGTTATAGTAAAAAATATCTCTTTTATTTATTCTTAATTTCTCTTGAGTGAATGGTAGCATGAATTAATTTTTTCAATAATTATTATTTATTTATTTATTTTTTTATATATAATATTTTTAAAAAATAAAATTTTTTTTTCATTTTTTACGATAAGTATCTGAAAAAGTTTGAACTGGATATTCTTTCTTAATTTATTTCTCAATCATCAGCTTGATGTCTTCACATAATTCAAGAGCTTTATCGAAACACTATTACATTTTAAACCTGTTTATTC
>FUAW102649.b1
AGACATTATAACATTATGGTAATAACTCTAGTCTAATACTCTAAAATTGTAATTACAAATATTATTCGTTCAAATATTGACATACTTTTTATGAGCAAATAGAATAATTCTGGTCTAGAATCAATGTACGAATGTATTAACACCGAGCTTGACAAAAGAGAATTTTATCGATTTATTAGAGAAAATACAATAAACAATTAATTTGTCTTTTACAACCTGCATGACAATGATAACAAGCTTAAAATCGTTAAAGCAGATTTTTTTTAATTGTAAAATAAAG
>FUAW102655.b1
TTAATTTTTCACAAAAATATGTTCGAATATATCTAACTTTAAAAGTAACTATAATAATAAGAATTAAAAAAATAATAATAAAAAGAAAAAGAAGAAAAAGAAAAAGAGGAAGCTAAAAAATAAAAATAAAATTAACCAAAAAAATAAGAAGAATAACCAAAACCTAAAAAAAGAAAAGAAATCCAAACATAAACTCGATATGAAGATTTTCCTGAAAAAATTCCTAATTAAATTCCAATTTAAGAAACATAGGAATATTAAAAATAAGTATCATAATAT
>FUAW102656.b1
TACCCTAAAATTAGAAATTTGAGCAAAATTTCACCACACCCCCAAGGTTAGGAAAACCGACTCTCATTCATTTAGCGAGGTGTGAAGGATTCAATTGTTGTGGGTTAAGTTTGTTTCTTGAGAAACCATTATAACAATAACTTAACTCAAAATTACTTTCAATTCAATCTATTAAAAGTAATCTATAAACTCTATTTGTGAGCTCAGATATAAAAGATCCTTATAACGAGAAACAAAAGATAACACTAGCTCTTTTAAGAGATTTCTAATTTTATATTGTAAAACTTTAAATTTGATATAAATGATTTAAAGAAATAACAGTCGGAGTTAATTAC
>FUAW102657.b1
CTATTAAAGCCAATCTATGTGTGGCTGCTTTAAGGCACTTTCACGTCCTTTTTTGTAGGGCATAATTTAAGCACCAATAGCTAGGCGCCCTTTAAGAGAAGTAAGTTAGCCAGCTGTGAGACCTGTTTGGCCAAGAATGAATTTTGATTAGATACCTTACTGGACTAAAAGGGCGGCATGGTGGAGTCGCTAATAAAAGTTAAAACTCCTTTTTTAGCTCCTTTGTAGGCGCCCTCTATAGATTTTTCATCTATTCTTATCTTTGCTTGATGCCAGACATCCATAAGCATTTC
>FUAW102665.b1
GTAGAAACTGCTGATGCCTGCTTGCAATGTCTGATTTGATGCTTTTAGTGAAGACTCTGAATTGCATCTGGATTCGTTTATCAGCGTTAATTTGGCACATGAGGTTGTCGTAGTTGTTGAGTATCATAGATTCGATATTTTCGATGCCAAGAACACTACAGATAGTTGAGATTGAAGTGTTCCTG
>FUAW102671.b1
AAACCATGGAAAATGTTAGAAACAGAGCTTGCTACGAATTGGTATTCAGCAAATACAGAATGGAAAAAATAATAAAATCGAGATACTTCAAAAACTTTATCCAGATTACAGATAATTTGGCTCTAGTAGAAAAATACAAAAAGACAGTAAAACTCGATAAACCTGCTTACATCGGAATGCAAATCCTCGATTTAAGTAAGATTGTAATGTACATTTACTACTACAATCACTTG
>FUAW102679.b1
ATAGCAATGGCTAGTGACATTTTTCATAAGTCTTTTTGTAGATTAATCTGTTAAAAACATTGAAGGCGTAAATACTTATCTCATTTTCATCACAAAACTTTGCTAGTTACTCGATAGACACACCTAAAGTTTCGTAGCTATCGCCAAATATTCTTTTCAGATTACTTTTTTTTAGAGCTCTTTTCATCGAATTTTTTCCATCACCATACCTGCTTATCAAAAAATCAATAACACATTACCCTTCGTTTGGATTTAGTAATTTTGTATCGCCAAACTATTTCACTAGTTTAAAATGCTATTTCATTGGTATTCTGGTTAGTTCAGCATTAGGATCAATTCTCACCTTGTTCTCAACTTCTACCCTACTCAATTCTTCCCCAGAATTAAAAAAATAAAAAGCATTATCAGAAGA
>FUAW102680.b1
TCATTTAAATTTGTATTATAAATCAATTCTAATGAATCGTTAGAATTTTCATCCATATTTATTTCTTTATGATAAAAAAGTGCTAATCCATCCAATATATGAGCACCATCAAAATAAAATTAAGGATAATTAAAAGGTTCTTATTATTTTTATAAAAATGACATTTTTTAAATTATTTTTTTAGTTATATAATTTTATAAAAAATAAAATTTTTTTCATTGATATTCGAAAAGAAGTTGAATTCCTGAGTTGATTTGGAAAATGTATCCATTATTTTATATAATTATATCGTCATTTGGCGTAAATCGCAAGAACAATCGACTTTATTTTCTCCAAATTGATTTTGGTATTAAATGTTTGATCCCCATTGACGGTATTGAGAATGAGAAATGAGTGTCGACAGAATATTTTTGAGATTTAACGATTTGAATGTCTGGAATTTCTTCAATTTTTAAGAGCACTACTTGAGCGTGATTGATGAGAGGAGTTTGTGTTGTTATGTATTGATTATTGTTTGAGTAATTTGTATCGGTGAATCCTAATATTTTCGATAAACTCTTGTTTAGGTTCAGTGAAAAATTTTGGGTATTTTAAAATGTAATCCTGTAAGTGAGCTGAGACAGAGTAATCGAAAAAGATGAAATATCTGTCCTGATTATTTGTTACATTTGATTTATCAGACTTGGAATATCGTAAAAACCGTT
>FUAW102681.b1
TAATTATCCATTAAATAATTAGATGTCTTTTTAATTTTCTTTGCACATGTAATACAATCCTATGCTAACATTTATCTCCTTAAAATAGTCTCTGTAATAATTCTCTACTATCATTTTGTTAATTTTATCTTTTCTCTTATTAGTCAGAGTAATGTGATGTCTAACACTCAAATCAATTCCATCAGTCTCTTCAAAATTCTATTCATTAACCTTATGCTCAAAATTTCCTTCTAATAGTCTATTCACAATCTTCAAAGTCTCTCCTGAAAATCTCGAAGTTGATTTTATACTTCATCTTCAATAAATTAAAATCTACCATCTCTCTGAAGATTTGATTATTCAAATAGTC
>FUAW102687.b1
TACTTAACTAAAAAAAAGGGATCAGTAGGGCTATTATAAACATAATAGTGGCTCTATTCTTCCCGACCTAATACCCTTTTCCAAAAGATAAGGAAATCGGTATTTCGTCATATTCTTATACGAGGGAGCTTAGAGTAAGGTCATAGTAGGTTGATACAGGTGATCTCTACATATAAAGGGATCAATAGTCGTTATTATAAACATAATAATGACTCTATTCTTCCCGACCAAATACCCTTTTCCAAAAGATATGGAAATCGGTGTTTTGTCGTACTCTTTGTATGAGTG
>FUAW102689.b1
AAAATAGAAAAGAAGGGACAAAGACAACAGAAGAAAAATAAAAGATATATAAGAAAATTGAAAATTT
>FUAW102696.b1
TTCGTTTTAGATGTCTCCACTATCAAATAAGAGTTCTTTGTTGGAGTTTTCAACTGGTCCGCTTGAGGTGTTTAGAACATTTGACTTGCTGCCTAAGTTGCATACTCTCTTGATGTTCTAATAATATCGCTTAATGTTTGTTTTAAAGAGTGATTGGACTTTCTTTGTTGATTCGGCATAGTATTATTTGAGTATTTCACTGACCTTATGTTGGATTATGGTGTCTTTGCTCTGTATGATTTTTCTACGTGTTTTCATGTGTTCTGCTCTAGTTTTTGCTGAGTTTTAATCACTCATCAGCACCTTTTCATGCTTGTGGATCGCCCTAATAACTGCATTGATTCTTTCGTTTATGTTTCGCCTTAGTTGCTAAGAGTTTTGTACTTTGAGATCAAGTTT
>FUAW1027.b1
AATCAGAATCTTAATTTAAATCTTCTTCAAATTAAAAATAATTTACTGGTACACCGTATTGAGGCATTTTTTTTTTTTTTTTTATTTTATTTTTATTTTTTAGTGTTTTTATATAAATTAAAAAGTTTTTATTTATTAACAATGAAAAAAATACTCAACAATAAAGATTTACTATAATAATTTATCAATGATAAAAATTAATTATCACAAGTTTAACTTTCAGAAAAATATTAAATTTCATAGCCATCGATAAGCAGATTAATAAAAAAATTTAATTCGTAAAATAACACATAAATTTCTGAATAGTCAGAGTAATCTTTTTAATCTGAATAATCTAAATAATAAACTGAATAGGAAATTATCCAAGAAATTGAATAATCTTAATAATCTATATAAGAAATTGAATAATCTATTCAATAAATCGAATAA
>FUAW10270.b1
AGTGAGGTGAATATTGCAACATTTGCATTTCTAGCATTGAAATTAGAGTAATTTCCTAAAGTTTCTGGGAATCAAATCTACGAGAGGGAATGCTATTTTTTCTTTGGAAAAGAGAAATTATTCCTCATTCTGTAGTACATTAGAAT
>FUAW102705.b1
AATGTAGAAATTCATAAACTTTTCGCATAAATATTTGTCTTATGTTTTTTTATTCATAATGCCACCTTAGTTTTACATTTCTTCTAATTTTTATTTTTAATGTTGTTTCATTTCTTCTTTAACGATTTTAACAACTTGATTTTTGAATTGAGTTAATTTGAACATTTTTTTTAAAAATTTTAAAATTTGATTTTTTGAATTATTTTTTTTTTATTTTATATAAACTGTAAAAAAGTTTTAATAAAAAATCTGAAAAGTAATGAAAACAAAAGAAAAACTTGAAAAAAGAAAAATCAACTACACATT
>FUAW102711.b1
TGGATTTTCTAGAAAATGAAAAGCAACTAGTCTTGAAACAGTTTTTTCAATTGGTTTATCATTTTCTCAGTTAGTTTTACTTTCAAAACATCTTTCTATTTTTTCTACTTATTTTAAAACTCTCTATGTCTTTTTGTTTCTTACCAAACCAGTATTTGAGACTTCATACTTAGGAAAATCTCTAATTTCTCTCCATTCTATATTTTGATTCATTTTTATTGTGATGGTGATTCTTTATATTTAAGGGTAAAAAATAAAATTTAAGAGTTTATTTTTTATTAAGCTTTTTGTAAGTATCATTTGCTGATGTAAAGTTTTCTTGATAAGCTTCTATGATTTCTTATTGAATTTGAAA
>FUAW102714.b1
ATAAAAGTATTTAATGCTATAGGTGAGCCCTGAACAAAATAATATCTTATCTGCTTTAGCTGTTATATATCTGTTTTAAGTATTAACATACAT
>FUAW102719.b1
GTGTGGCAGCTGGGCTGGTACCTTCCTGCCTCCTCAGCATCCTGCGTGACTGTTGAATACCTCACGCAGGTGACAAAGGGGGAGGTTTTCAGGGTCGCAGAAAGAGATCATGAAGGGCATCCGAATCCACAAGTCAGTCAACAAGATCCAGCTGCTGGAAACTATCAAGGCCCTGAAATCCGAAAAGGATCTTGGTTTCGGATTAAACAAGATGCCTGACAAGCAATTCCTCATCGACATCTTGAATCACTTAGACCCTGAAAACCCCCTCTTCTCCTTTTGTTCAGGGGACAAGTTCAGCTCTGTTATGAAGGACTTCCCAGTTGAGTAATTACTTAAAAAATTTGCCAGGGCCTCTCAAAAAGGCTGCTGGCAGAAAGCCACAAAGTGATTTTATTAAAATTTTTTATTTAGGCTCTTTAAGGAAGTGAACACGATGGTATTCCCTCACAATAACTCAGCCCTGTTTAAGAGAAACAAGGAAGATAGCGAGAAGATGAAGAAAGAGGCTCTGAGGGTAAGAATTTCTATGAAGGAAAAGAGACAGGCCCTGCTCAAGGAGGAGCAAGAGAAGAACTTGAAACAGATGGAGGAGCTTAAGAAGAAGATGTTACAAGTCCAGGGCTGCTTCAGAGGACCAAGTGAGCGGGCCCTAAACAAAATAATATCTTATCTGAATGTTTTTATTTGTATTTTATTTGAAATGTTTTATTTGTATCGAAAAATAATGAAAATATTTTATTTTTTTACTTTAAGTATAAAAAATTTTTTAATATATGTTCAGG
>FUAW102721.b1
ATGGAGACCGACAATTACATTAGTAGATGATTTACCTAAAACTAAGCAGTAAAGTGCTCTCGACATATAAAAAGATGA
>FUAW102722.b1
CGATAGTATTTTCATCACTTCTGTTTTCGTATTAGATATTTTGTCCTCTATTACTGGTATTGAGAATCATAAAAGAGAAATCTACATCTTAATTCTAGGCTTGGATAATCTGTGATAGAGGGATAGTTGATTGAAGGTATTTTGGAAGTGTAAGAACTATTACTTTAAAATTAAGTTTGTTAAAATCCAAGAATGTTTGTTAAATATTGATTGACTGACATTGTGAAAGTAGTTGCAGCTGAGTAAGTAACTCTGTAAGTGTGAGATGAGAATGAGATTAGAAAAGACGAAAGATCTGGAGTTACAAGAGATTTAATTTGAGCTATGAGAGATGGAATATCGTAAATACCGATTGGAATGCAATATGTTTTAGAATTTATCTATAG
>FUAW102725.b1
TACCGCACTCGCTCTGACAGGGGCTTCTTTGAGAAGGGCAGGCAGTACTACACGCTCGAAGTGTACAAGATCATTGGGAGGGAGGGTGACCGCTTCAAGCTGCAAGAATATTAAGATGGCGAGCCCCTCGACAAGTTTGAGACCAGCACCGCTGCCTACCTCAAGAAAATTGATGCCCAGAACCTCGTCAGGCCAACCGGACCAGATGTCCAATCCCTCGAAGTGCAGAAGGCCCAGAAGAAACAAGCTCGCAGCGACAGAGCCCTCCAGAGGAAGCTCAAGGCTGATGGCATCCAGCTCGATAATGTCATAGATGAGCCGAGAGTCAGGGTGCCAGCAAGGAAGTGATCCTC
>FUAW102727.b1
TCTTTGATATTGTCAATTATTTGTAAAGAGAGAATCATTATCATAGAACAGAGATAAAAAAATTAAAATAGGATTAAAGGTTGTTGCATGATAAAATTTTCAAAATCAAACACGAATACGAAAATTATTTCTAGAATTAATTCCTTCACAATTAAAGATTCTATCAACAAATGTTCGATAGTGTTTTAAAAAAATGAATTTTATTTTCATAAAACAAATATAGAGAAAAATTTAAAGAAAAAAATGAGCGAAATTGTTTAATACATCTCTCTTGGATTCGCAGGAATTGGAATTGTTTATTCTGCAATAATTCACTTCCTTC
>FUAW102730.b1
ACCACTAGGTAGCTCAGTTGCTGTTAGACATTTTCTTTGACAGGGTGCATAGAAGCGATATTTTTAATTTTGAATTGTTATGGACACTGAAATACAGATAAGACACATGTAATTCAACTAGAAGAATTAGAAGCTGTTAGGAGAAACTGTTAAACTGATAATCAAGAAAAGAATAGAGAATCAACTTGCAACGGATCATATAGAATAACTGAATTAGAAAAAATACCTAATAAAAAAAGCAGGAAACGAATTGGATTCAATAGCTCAAGACGATACTTAATATTTCTAATGACTCCGATTCAGATGAAGCGAGAATTCTTAAGGAAGCAGAAACATACTTCGAGAGCTACAGTGATGAGAGACAAGCTCAGGTCCTCAAGCAAGAATTTCTTAACCCGTTTAGCTCATTAGGAAATACTATCAGGAAA
>FUAW102731.b1
AGTAGGAGATAAACCTCGAGCAAATCAAAAAGGAGAAAATTAAGAAGGCTTAAGACCTCAATAATAACTTTTTAGACAAAATAACTTTCTTAACAGAATAGAACATTTAATTATTTTAAGGAGAGGATAAAGCATAATACGAAGAATTGCTTAGACAATACAACAAATTCAAACAGAACAAGAATTATGCTGGAATGAGAAAATTCAAAAATAAGCTTTTAGATTTCTGTCTCTCAAAACAATAGACTGTTTAGTAGTTAATGGAGCAGATCGAACAAAAGA
>FUAW102736.b1
AGAGATCATACGTAGGCGGATAAGAAATTAGTGATAATGATTATTAATTAAAAATTACTTTAAATTAGACTGTCTCATAGGCTGTTATTCATGTATTTTTATTTAATTACTAAATGATTCACCTTGAGAAGAAGAAAGTCATATTCTTTGACTAATGAGCTATCTTTCTATCAATTTCATTTTTTTTCTTTTTTTCTATTTTTATTTTAGTTTCTCTTTTTATATACAAAATATAACAAAGAACGATGGACACTAGCATAGATCTCACTAAGGAATAATTATTAAGATAAACTGTAGATAAATT
>FUAW10274.b1
AATCATATTCTTATTTGTAATACTTATTTAATTTTGCAGCATAAGTCTGAAAAATTTATTCTGGATTGATAGTTACACAGACTAATTATGGTCTCATTTCGATATCGATATCATTCTCATCATCCTCGAGATCATAATCGTCATCAATTTTATGGATTGTAATAACTGAAAATATTTTTTCTCTATTCTCCAATTCTTCTTAATGTTCAATTCTTTCTTATTGTATTTATTTTTGTAAATTTTAATTTTTTTATTATAAATTTTAACATTTTGATTGTAAATTAATAATAATTTAATTATGTTTATCTTCATCAAATTATTTTTGATAATCCATGTAATCAAAAACTAAATCTTCTAATTATTGTAAATATTCTAAAAGATCTTTACGATTATTCATTAGTGATCTCAATGTTTTGTAACTCAGTTTTATCTAAAATTAATTTTGAAATTTACCGGCAGCGTGAACGCTGCTGGTTTAATCTATTGTGTAATCTTATTCAATTTTAAAATTTTTTTCAAGATTTCTTTTTAATGTGTGTCTTTTAACCCTCATTTCACCTTAATATTCTAAAATACTAATAACTTCTTCATCAGTGTACCATTTATTTCTGAATTAGTAACTATCACAAAATATTTTAATAAATTTATTTGGTAATTATTCAGATTATTATTGTACAAAATCTAAAAATGTTTACATTTTT
>FUAW102746.b1
AATAGTTGATCAAATTGGCCATTATGAGAAATTCCTTGGATGAAAATAAAGATATTTATTATAGATTAAAGAATCAATAAGCTGCTAATGTTTAATCTCCACAACAATCTATTTCACCTAGATAACATG
>FUAW102751.b1
TTCACCTTTTTTGAAGTATCTGCACATTTTTTTTGTTGTATTTAATGATTTGTTAGTTGAAAAGGATCTTAAGAAAGACTTTGAGTTGTTTTTCCCTCCTTGTTTGTTATTGAATCTG
>FUAW102754.b1
ATACCTATCAGCCTCTTGCAGATTTTCATTCTTGATACCGTTCTTCTTTACTAATTCTTCCATAGTATCTTTTTCTTTCTGCTTAATCTATTCGATA
>FUAW102759.b1
TTTAATTTAATTTTTTCTATTAATTTCCTATTTGATCATTTTTTTTTTGAGAAAAATTAAAAATTTTTTTATTAGTTTATTTTTTTTAAATTCAAAAATTTTTACATAACCAATCTTTTTGTCAAATATTATTAAGTTAATTTCTAAATTAAAATGATTGATTTTATTTAAATATCAAATTATCTTAAATAATAAAGATTTTAATAAAAAGTATTTAAACTTTAAATTTTGAGTAAAAAAAAAATTTATTTAATATTAATATTATTAA
>FUAW102762.b1
AAACCAAGAGGATTTTCAACAAATAATTTAACATATAAGAAGAAGAAGGA
>FUAW102775.b1
AGATTTCTTGGCAAAATTGCACCTGAAATCCTCGATGGCACAAAGCAACATTTTAGAATGAATGCTCCCAAATAGGGGCATAATGTTAGAAAAGCCCTCAAAGGTAACTCAAGTGGCCCTACTCCTACCCAATTATCCATAGAGATATTCTTAGAAAAAGCTAGATGCCCCTAGGGCGCAAGCAAATAGTAAGGCAAAAGAATAAGGAATGCAATTATACTCTTTGGGAGCTATAAATGAAGAAGATTTTATTGCCTACATGATCATGGAAAAGGG
>FUAW10278.b1
AAGAATTTGGGAAAGTTTTAAAAAGAACGTATCAAACAAAAACCCTGTGTCTCCTTCATATTTACATACTGTAGTACATCAACAACGCTTAAATACAGCTCATTCTCTATCCCCAATAATTAGCAACAGCAAATTACAATAGGCTTTGCTCTTATTATTATTATAATAATATATAAACAGATATAAAATTTCTTATTACTATTTTTTAGGTATTATTCTAAAAGGAATTAGGAAGGCCATCAAATCAAGCAATCAACAAAAGAACATCTATAGAATGATTAGATCAAATCCTATTTATAGATCAAGCAAGAAGTCACAAACACAAACCTCACAGACAATTAAGCTAGATTCAAGACTCATCTCGTAAATAAACTCACACCTCAGCAAA
>FUAW102784.b1
TTTAAATTTGCAAATTGCTCCAAGAGATCATTAGCAAGGTATAGCACCGAAATGAATAGAAGGAACCTGAGAGAGCAGCTAGAAGAAGATATTTCTATCTCCTACAATAATGCAGGGCAGGATGGATTAGCAGAAGGCTAATTTCTGACTTCATAGTAACCTCTGAAAACTATTTGCTTGAGGAACGGGCTCTGCAGGCTAACAAGCAGTTCAGTTTTCACAATTCACTTGCATACAGGATCCCTATTGAAGCTTTTCCTGTGGCCCTCTGCGAAACTTACTCCTACAGGTTTG
>FUAW102792.b1
TTGACTCTCGAAGTATTGCCTCTATTGCTAGTTTGTTAGTCGTTCTTCATTCAATTAATTATCATAGCTAATTATTCTTCTTTTTAAATCATCTCTCTCAACCACTGCTTGCTTGTATCTCGATTCATAATCTTTTAGCATTGATTGATCCTTCTTGGTGTACTTGTCTTTAACCTCTTGCTAATTCTAAAATTTCAAAATATCTCTGCTCAAATTTCTTATTATCTATTCCTTCTGA
>FUAW102794.b1
AAAAGATATAAATTTCAGGAATAAGGCAGCTTCTGTTATAGTAAAAAATATCTCTTTTATTTATTCTTAATTTCTCTTGAGTGAATGGTAGCATGAATTAATTTTTTCAATAATTATTATTTATTTATTTATTTTTTTTTTTTATATATAATATTTTTAAAAAATAAAATTTTTTTTCATTTTTTACGATAAGTATCTGAAAAAGTTTGAACTGGATATTCTTTCTTAATTTATTTCTCAATTATTAGCTTGATGT
>FUAW102795.b1
TTACAAATAGTAAAATTAAGTTTATCTAAAATTTTGTTGATCAATCTTCTGATTCAGTTGTCATATTAGATTCTTTTCTTTCCAATTGAATTTTTGGTTGATTTTTTTTCTTTGATGGTTATTT
>FUAW102800.b1
TTCGTGTCGAGCTCGGCATCATCGAAGATGTTCTGCATGAACTGCCACTCCTCCTCGA
>FUAW102804.b1
TCTAAGATTAATCCTTCTTGTTTTTACAATTTTTAAGTCTAGCTCAATTAAAAGGTTAGAGTAACAAAATACATTAAACTTATTAAAGCTGTAATTCCTTAC
>FUAW10281.b1
TCTAATGAATCTTTAAAATTTTCATTTGTATTTATTTTTTTATGATAAAAAAGTGCTAATCCATCTAAGATACGAGCACCATCAAAATAAAATTTAGGTGATAAAAAAGGTTCTTATTATTTTTCTAAAAAATACATTTTTTAAATTTTTTTAAATTATTTTTTAGTTATATAATTTTATAAAAAATAAAAATTTTTTTTCATTGATATTCGAAAAGAAGTTGAATTCCTGAGTTGATTTGGAAAAAGTATCCATTGTTTTTATATAATTATA
>FUAW102810.b1
GCATCTTCCATTAAGTCTGTAGGCTCCTGTCCTTTATTCAATTCTTCTTCTAGATATTCTTGGTCTTCCTCACTGACCATAAAATTGATGGGAATACCATTTATGTAGCATTATCCAACGTTAAAGCTATCCATTTCTTTTTCTTTTTCTTTTTTTTTTAATTTTTTTATATTTTGTTTTGAGATAATTAATTATTATAATTTTTACGATTGAAGAAAATGGCTGAATTTGAAAGGAGAGTCTTCCTTTTAAAAATATATAAAAAAAGAATGAAATATGGGGAAGCCCCC
>FUAW102814.b1
CTTCATTCAAAAATGAATGAAAAATATTTTTACTTATTCATTCAAAAATGAATGAAAACAATTTTTAAATTTCTATTAAAAAATGAATGAAAGATATTTTTAGATTTCTATTAAAAAATGAATGAAAGATATTTTTAGATTTCTATTCAAAAATGAATGAAAAATATTTTTACTTCTTCATTCAAAAATGAATGAAATTTTTTTTTAATTTTTATTCAAAAATGAATGGAAAATATTTTTACTTCTTCATTCAAAAATGAATGAAAGATATTTTTAGATTTCTATTCAAAAATGAATGGAAAATATTTTTACTTCTTC
>FUAW102816.b1
AAAGATGGAAAGGTTGTTTTTAATTTTACAACTTTCAAGGAAATCTCTGAGAAACTTAAACTAAATAAGTCAATTAACGAGAATAACGAATACATTAAAAAGAATTTAAACAAAGTAGATGTGAAAAAAGTCTTGGATATCAAAGACGAATAGTACAAATTAGTTATTTTTGATAAATTGAAAAAATTTGATGAATTCAAGAAGATTATTATCGAGGAACTTTAATTAACAGTTTACTGAAAATCACAATTTTAATTACTTTTTCTTTCCTTTTTCTTATTTTAATTCTATCAACTACGCCTTTACAATCATAAGTCTGTTCTCTTTGGATCTCTCTCTGTTATTGTAGAAAATGTATTAGTAGTCTTTGTTATTCTCATTCACAAACTTTTCAAATTCTTTGTAGTTCATGTTTGTAAATGTCATTTCATAG
>FUAW102819.b1
TACAACAAAATTAAAAAGAAAATCGAGTTTTGTATGCAAAAAGAATAATATTAACATATGTATTTCAGTGTGTTATGATTTTCACAGGCATAATAAAAATATGTTTGTGATTCGATTATTAAAACCATAAGTGATACATTTTTTATCTAAATAAACTTACTTATTCCTAATTTCCCCCGAGTCTGAATTTTCTAAATATCATACTAGTTTTTTTTAATTCTACCTCCTTCATATTTAAAAATTAAAAAAACCGCCTTTGCTAAAAGAGTTAATATATATTTTAAATTAGCCTTAATCAAAAATTTAATTATATTTGAGATATTTGATTCATTTTAATCTC
>FUAW102824.b1
TCCTCAAGGACAGGAATCCAGACATCAAGGTCCTCCTCTTTGGAGACTTCAACCAGTGCAAGCCTGTTGAAGACACCTACTACAACTACTATGGCAACCAGACCTTCCGTGATCTCGTCGATTTCAATGAGATGAAGATCCACTACAAGCCAGAGACAGCCAGATTCGATGCGATCACGAACGAGTACCTGCAGCAACTCCTCGACAAGGGCACCCTCCCTTACCAGCCAGGCCAATTCTATGAGCACATGGACATGATCGAACTAGCCGAGAGCAGCACGATTGATCTCTCCCGCCGTATTCACGTGACGAGAACCAACTCCACAAAGCACTACATCAACCAGTTACTTGTCTCCC
>FUAW102826.b1
AGAATAATAGTTCAAATTCTAATGATTTATGTATTAGCTTAATTTCTTCTAAATTCTTTAGATATAATCTAGATGTAAATTATAATTATTATTATTCTGTAGATCCTATGATTGGATGAATACATGGCTCTTCTTTGAAATATTGTATTAATTTACGTATTTTTATCATTAAAACATTTTATTTAGTCTTAGTCTTATTTCTTAAGTCTATAAATCTACTTGCTG
>FUAW102827.b1
AAGCATGGAAATATTATTATAATAGCTAGAACTTTAATTAACTATATGAAATTATTATGGGAAATGCT
>FUAW102828.b1
TCTCTTGGGGTAGTTTGTAAATTTAAAGGGAAAAATTAACTGTCCCAAATCTTTTACCTTGCCCCTGCAAAAAAAATGTAGAGGACATGGCTAAATTTAGCCATAAATCAAATCTTTAAGCCTCTAAATTACAAAAATTTAATCAAAATTA
>FUAW102829.b1
AATAATTAGATGGAAGAATAAAGCCTCTTCGACAAACAAGAATAAAACTTTTACTACTG
>FUAW102832.b1
CCATTGATATGTACAGATTTTCCTGTTGAAGTTATTGAAGAGACATTACCTCCTACTACATTATACATACCAAGAGCTCCTGAATAGTTTGATGATTCAAAACCATAAACTCTATAATTTGTGTTAAATTAAAGTGATGAAGAAGGATTACCTGATAA
>FUAW102834.b1
ACAAAACAATATGAATTAATTAAAAACAAAAAAACCAACCTCATCAGTTTAC
>FUAW102835.b1
AAAATTAGTGAAATTTAAAATAATTCTCTTATCAACTCTATTAACAGCGATAGTATTGATGATGTTAAAAAATGCTTTGAATAA
>FUAW102838.b1
AAACATTGTTGTAATAATTAGACGATGGATTTACAATGTGAAATTATTGAGGGAAATGTTTTTAAATCTAAAACAGATTGTGAGTTTGAGTCATAACAACATTATTCATGATACTCTAATTATTTTTACCCAATAGTTCAAAAGCTATCACAGGAACAAGATTTTAATAGGTTGTTGTGAAACTATCATTATCACTCTTATTTTGGATGTAGAACAACATAAACGGTATTACAGCATCTTGCGTCAGATTAAACTTAAAGGAATTGTTAGCTGTAATATTATTCCAATTGTAGGAAGCATGATTAATCTACAAATAACGATTATCAATA
>FUAW102840.b1
TCGATATATTGATTCACTCACTATTAGAAGAATTAGAAGAAGTTACGGATATTTGATCATCGATCTTTTCTAATATTTTCTTTGTTTGTTTTTTATTTGTTTTTGTTTACTTTCTTTTATTATTCATCTTTTTAAATTATTTTAGTTCTTCTTTATGTATGAGTTTTATTTGCTAAAGTTCTAATTTCTACTTTTATTTTATTAGTTCTATTTCTTATTGATGTTTAGCCTTCATTTCTTAAAGAGTAAGGGTAGGAGTCTACACTGTTTCTGTTTTTTGAAGTTCTATTGATGCCATTATTAATATGTGAAAGTTAGTTATTATTTTTGTATATAAATTGAAAATAAAAATAAAAATAAAAAATTATAAAATAAATCGAGACTGCCTGTAAATTG
>FUAW102846.b1
GAAATATAAAAATACACTCGCTAAAAAATTATTTTATTTTTATAAATCAGCATAAAGATTTTTTTAAAAATTATTTTTTATATTTTTATCTCCATTATCATTGTTCCTGGTGAATTATTTTAATATTTATTTTTCAATAAAGTCAGTACCTAATTCTTCTTTTCAACAATTTGATGTTTTCAATATCTTTTATTTTTCCTCCATTTATGGTGTAATTAAGTTCTAATG
>FUAW102848.b1
AATAGAATATCTTTAATTGATATAAATTGATTATGATTTCCAGATGATTATTCGCTCCCAAATTCACAACTGATCTTAATGAATATTTTAATCTTTATAAAAATTAAACCTTGAAATTTTGGTGGTATTTATGATTGCATATTTTATTGAAAAAGGTACTTCTTAATAAAATGAACCTAAAATATAGTAATAATTC
>FUAW102854.b1
AACATTACCGATTTTTATTTTTTTATTTATTTTTTCTCTATTTATTAAATTAATAACTAGATACTCTCCTTCAAACCAGAAATCATAATTTTATGGTCTATCAAAATGTTTAAATTTTTTTCCCATAACTTTTTCATAGTAAAATAGAAGAAAAGTGTAAATTGAACAATAATCATTTGTGTTTTTAATATTTTTACAACATTTTTTATTTTTTAATAATCCTTTCAATTCGATATATGATCCTACAGATTAAGGTATAAATTGATAAGCTTTTATTGTAACATATAAAATTCTGTTAAATATCACCCCTGAAGAATTTGTTTATCCAT
>FUAW102865.b1
TTTAATAGGATTTCCCTTTTAAAGTTTACTTGTCATCCATCTCATCTTCTTGATGGAACTAACTTTCACTCCAGTCTCTAAGCAAATCTTATCATAATTCTTAAAATGATTTTCTAAAATTAGAGTTACACACAGCCTTCATTATTTAATATTGATTATAATGATTGTTCTAACGTTGTTTTGAGATACCTATTTTCTTTATCTTCTCTATTTAAGGGGCTCTATTCTTGCTCAACATTTCTTGCATTTTATTCTTACTCTGTCTTTTAGAAAACTTTGATTATTTTCAGTGGAGGAATTTAGCCTTATGTATTGCACCAAACGTAAGAGCCTTGCAGGAAATTTGCTCAATATAAGGGTTTCTAAGTACCAAA
>FUAW102870.b1
AATCAATTCTAACAAAAACTAATGAAGAACTAAAATTGTAAAATGATGACTAGGAAGAAGCATCAATCGAATACTATATTAAAACGAAAAAGATAGCTCAACACAAGGTAGTTTCTTTCGGTATTCAAATCTATGACTAGCACAATTTGCTCGATAGACACTACTATGAATACATACAAAAAGATGAGAATGACAATGTCGTAAAAAAATATTTGGAATTAATAGAAATTTTATCTCAACTTATTTCAAACATCATAAAAAATACCAACATACCTTACACAGATAGCTAAGA
>FUAW102879.b1
GTTGTCTTTACTAGAAACACATTTAATATTTGCGTCTGGTGCATTTGATTTAAAACATAAATAATATAAGAAATATGAACTTCCTGAATTAATATCACCTTAATAATCAGTTTGATATCTTTGTTAGACATTTCCAAT
>FUAW102880.b1
CTCGACAAGTCTAGGCTATGAATAACTTTATTTTCAGAGCAGAGTAATTTGAAAAAACTGTTACAAATTATTAGCAAAACAGATTGAATTTATTCTTAGCCTTGCTAGCAGAAATACGGAGTTATCTCGAGGGTCAAGGTTATCAAAAGAGTGGAAGATGATTTTTATTTTTATTTTTTATGATATAGAACAACTTTAAAAAAATGATGCTCTTTACCAAAGAATAAATTGCAGAAGCAATAGCTACTCCTACAGTACTATCGCTCCTTCAAATACCAATTTCTATGTTTGGTTTTAAATACAACACAGAACAATCTCTGTACGATGCAGCTATTATGTTTGCTTCTTTATCAATTTCAAAAATTTTAATAATAAATTGGTTCCTCCTTT
>FUAW102882.b1
TAAAATTCATTGATAAAAAAGAGATAACACATATGATTATTCCTTAAAAAAATGATAGATAGTAAAAATATTTTGAGAGATTTGTTTTAACATCGATAGTAGCTTAGGAAAGTGATGAGATAGAGAGTATTGATTTTTTT
>FUAW102895.b1
TTGCTAAGCCATAGTAAGTATTACTTCTTTCATTTCCTCTGTTACCTTAGTGTTTTCTCTAAAATATTCTTTTCTTCTTAGAGATTATCCTTCCTCTAATTTCTTTACCATTCTCTGTATGGTGTGAAGGCATGGTGAATCATATCTTTTTAATTTATTGAATATGGTTTCTGGCTTTGTGATTCTGGTTTAAAATAATACTTA
>FUAW102896.b1
AAAATGAAGATAAATCTGGAACTACTAATGCTTTTATTTAATTTGAAAGAGATACTACATCATATATTCCTATAGGTATGCTATAGGTCTTACTATTAACTTAGAATGTGTTATTTGTAGAATCAATCAGATAATCATCATAACTTATACTAGCTTGTATTAACTTTATATACTTTTTAATTTTAATTTTTTGATTCAACTAAACTACAAAATCGAATTGGTTAACTGGATTGATCTTATTAGAATCTATTAAAATATAATTCATTATTTTAAAAAATCTTATTATATAATATATAAAAAAATTGAAAATGTAAAATTGTCATTTTTGTAACTCCTTTAATCTATCTATTTTTAACTGCTAGCCAATGTGTAATGATTGCTATTATATTTAGCCTCAATACTTTATACAGAATTATTTCACT
>FUAW1029.b1
TTCTTCTTCTTAGATACAACTATCGACAAATTTTTTAACCAGAATTTTTTATTAATTATCTTCTAAACTAATTAAGATTTTTTGTTTTTCTTTTATGATATATAAATAGTCCATAATTGAAAATATATGGTATGAATGTTTTATAAAATCCTCTTGCTTCACTTGTATGATTAACATTATTAATCAAATTTTCAATTTTACATGTGTAATTTAATTTTTTAGATATTTTATTTTTTGTATAATAATTAATAATCAAATTAATTAATATCAATAAAATTTAAAAACAAATGCACACTTA
>FUAW102900.b1
ATTATTCTAATTAGCTTTGGATTTTTGTAATGAGAAATCAAAAGTAGTTTCATACAATACAGATTATGTCTCTATTCTCAATCCAAGAAAAATTGATT
>FUAW102904.b1
TTCATTGACTTAAATACTTAAAAACCGTAAATATACAAAAATCGTTGAATTTTTATTTTTTTGCCCCCTATATATACACTACACCACGATTGAATTTTCTAAATGAGAAAAATACAATTTGAGTTAATCCAATACATTCTTG
>FUAW102905.b1
TATTAATGAATTATAAAATTAAATATATGAAAAATTTGTAGAATACTATTAATTATAAAATTTAAATGATTGTTAAAAATAAAAATTTTTAAAATTTATTTCATTATTTTATGAATTAATAATGTGAATAATAAAATAACGAATTTATTCGCTAGAACAAAGTGAATAGTAAAAATAAAAAATTTATTCCTCTTCATATTATATATGATACCTCTTTTTTTATATTCTTATGCAACAAAAAATGATTAAATTAGGTTTTAAAAACCTGTTTTTTTCAAAATATTAAAGTGAAAATAC
>FUAW102906.b1
GATCTTCATTTTCATTAATGCAATTGAGAAAGTCCTCTTTTACCTAAAAATCTATCTATGTTAGAGAAAACTAAATAGTATATTTCCTTCGAAATAAGTATCAAGCGTGTTTCCTCTCAAGGACAAGTTAAGTTTAGTTCTCTAAACTTTTTATTTCACTTAGGATTGGTTATAGACTCTATATGTTTATATTGAATTAGTTGCTGAAGCTTATCTGTTAGGTAATACCTGCCAAGTGAGAGGACAGTGTTGCATATTAAATTAACGAATTATTATCCTAACCTATCTAAAGATATCATATCTAAGTCTGATCAATAACTAGGATTTATGGGCACAAACAAACTGAAGCTAATGAAGCAATTGAAAGAGAAAATATAAGCCATAGAAGATGCTAACACT
>FUAW102910.b1
TCGGGAGCTTCTCATAGTACAGCAGCTGCATGGTCTACAGGATGAAATCTATGTACTAATCGTACAACAAATCGATACGACTTATCTTGTTGACATCGTAAACACTGGAGATGGTCTGTAGGCCATTCTGGGGATCGTATGTGCTCTTGATCGCTTCGGACATCTTTATTCTCTTGTTTATCTCCTCCTGGATCTCCAGGCAGTCCTTGAGGTCGTAAAAAATCTAATCTGAAAATTCATGGATTTCAGTGATAAAGGAGCGCCTATCGTAGAAGAACATCTTGGTGCCGTTGATGATCAGCACCTCGCGTGTGAATGGTAGCATGGGTTGTCAGGTATGTGGTGTGATTTTTCTTTTTTTTTTATGTGTGTTATTTATTTTTATGTGTGTTATTTCTTTTTTTTGGAAGTCATATATAAATATCTCTTTGGGAAAAAAAAAACAAAAAAGTGGAAGAATCTGTCTCTAAAATGTTTTATCACTTCACTTAACAGGTGTTTCACAGTCCTTAAGTGTTTTATCACTTTACGGATGTTTCACAGCCCTAAAATGACACTTCATTTAACGGGTCTCTCTATCTTGGCGAGCTTCTTGGGCTTGATCTTCTCGATTTGGCCGGTGAGCTCGATTTCTTTGAGATTCTCCTGGGCGTTCTGCACGCTCATGAGGCC
>FUAW102911.b1
GGCTAAAAATGTTGCTTGAAGAGTCTTAGAAAGTAGAAGAAAAGATAAAGCTGCTCAAATAGTCCCAAATTAGTAACCAAATGGAGGATATGTGACAATATTTGCTACAAAATCTGCTAAATATCTTAAAATATATTTTGAAATGCATCTAATCATGATGCAATTGTACAATGTTATTTCTACATGTACTGTCTGCTTTCATGTTATTGATTTTAAATGTTTTTCTTTCAATTTTTTACTTTTTTGTAATATTTTTTTATATATTTCAAGATGGCTGCAAGAACTACTTGAAATTAATAGAAAATTTATCTTTCAATCAAAAATGAATGAAAGTATTTGCACTCAAAAATAAATAAAAGATAATCTATTCATTTTAGAAAGCAAAGCCTTTATATAAGAATCTTTTTATTTTCCATTCAAAATGAATGAAATTTTTTTCATGTATTT
>FUAW102912.b1
CAACACACGTATTTTAATTAATTTGATTATTTTATTTTCATTAGTAAGGGCGGTTAAATTCATAATCAAGACCTATTACGAAATTAAAAAGATTGGATGCATATTCATCTGATTATATTGACCCATCTAATACACCAGTTACTAATCTCATACCTACATGTGTATTACATAGTGCAAAAATCATTTTTCTGAAAACATATATTTATAACCTGACAAGCC
>FUAW102917.b1
ATCTATCTCACATCCGATCACGCCCAAACAAAATCAATTTTTGTAAAATAATTTTTTAAATATACAA
>FUAW102918.b1
GAAGCTTTATGATGAATTTTGCAGAATGAACACTTTCCTGTCTGTCATGTTTTTGTATTTCTATCATTGCTTCTATTATGATAATTATCCGATAAAAGATTTAAAAACAAATGGAGATGGCAAAACCGAATATGCTAATTATGATACTAACGGTATTCCTCCAGACTAAATAATTGATGAGATCTAGTCTATTTATCCTTAGCTCAACAATATTATGATGAAGTTACTCCAGTTGAAGCATAATACCAATCTAGACATTGCAATTATGAAAACTCAGGACGTAGAAGAATAATTGCAGGATGCATAATTAACTGGTGCTGCAGAGATTAAAACTAAAAAATTACCATAATTAAAATTAAAAAAGAAATGATTTTTATTTTCAAAATGATAATATAATTAAATTTTTCTAATGTTACCATTCAACAAATCCTACCTAAAAGTTCAAGGTTAATACATTTTTTACTATGATAGGAGATCACTCATCCCGAAAGTCAATTAATTCTCTAATCAACTATTTCTAGACCTAAAAACGCATTTGGGTATCAGTTTAGAGATTAAGAATAGAATTAAAGCTTCCTAAGCTGTTAAAAGTGTTGTAGAGTACGATGGAGATAATAACCCAACATCAAAAACTTTACAAAATGAGTATGATAAGGATAAGATTGATAGGATAGAAATGCTTTACGATTTCTATGTTGATTGTATTTTACAATTTATGCAAATTCTCTATAACAGAAAACTAAATGTTGGTTTAATCTATTGTTTCAATGATTTTTAAATTGGA
>FUAW102922.b1
AAATTCAAGCAAAAAAATTAAATAAAGAAAAATATTATTTTATTAAGGAATAATTCATATATATTGTAAGTTAGAAGAAATATTATTTGTTTTATCACCATCTATGTGAACAACTCTTCTGCTTTGATTTGGATTTTCTAAAAAATGTTCTGCTACTAACCTTGATAACATGAAGTTTTTCTTTTAGGAATCCTTGCATAAAGTTACAATGTAGTAATTTTCTTTCTTTTGTATGTATGGTTTAATGAGTCTTTAATTTCTGATAGTTCTTATTTAACCCATGTTACTGATTTCGTATTTTGGGTAGTCGTTAATTTATATCCAAGTGATGTTTTCCATTTTTTTTTTATTTTTTTTTTTTATTTATTTATATAATATAAGGAAAAAATAAATTTAATAGGAATTTTAATTTTTTTGAATTTTATTTGAAATATTTTTTTCATTAAGATATTTTTATTTGAAATTTGTATATTTAAAAAAATTTAAAAAGTTTTTTTATTTAAAAAATTTTGGGCATTAGGTACTTTAAAATTTATTACATTATATAGTCATGATTGTGTCAATTGCTTCAACCTTGTCAAAATAAAATAATTTTAGCATATTCGTGTAGATCACGCTTCCAGGATCATTTATAATAGTAACATGATGGGA
>FUAW102923.b1
CTCATAAGAATAGAAATAGAAATTGAATAATTATATTGATCTTGCGATAGAATTGGCTGTTTGAAAGAGATATTCATCTTAGGAAATATTTATTTTTTTAATCTTTCTTTTTTATCTGAAATCTAGGAAATTTGGCCTACTGTCAACGGGAGGCCAGAAATTTTAATTAAAATATTTCATTTTTCTTACTAAATTATTTTTTACACTATTAATATAAAACAATACACAATCTCCCATTCATACTTAGATACACTTTTAAAAATGTCCCTCCAACTCAACAATCAATTCATCTAATTCTTACAAGATAAAAATATTAATATCCCAGAAAACTTTATCTAAATTTTCTGTCAATCTATTAGCATGGACGAATGGATTGATTCTGAGACAGCTTACAAGTTTCTTGACTTCGATAGATATGATTCATTCATAAAGACTGTTAAAAGAAATCTTATTGAAATTGAAGATTATAGAGAGATTTCAAAGGAAGAATTCCTGTAAAACCGCCCGGATTTGAAATCCGACCACAAATAGAATGGTGGGTAAAATAAAAAATACTACTAATTATCTCCTGAAGGTTTTAAATCATTATTATTAATGCGAAAAAATAATAGAGGTTTATAATATCGTTAGTACATGATTACTCTTGAGAAAGTATTCAAATAATTTTTAATATTCATTCATGAATAGTCAAAGACAA
>FUAW102924.b1
TTAACTAGTCTTAAATTGGAGGATAAGCTTTTTTAGATTATTTTTGATGTTATTAATATTATCCTAATTAATACTATTGAGAATTGAATTTTGTTACAAATCCTGTATTTTTTAATCTACTTGTTGAGATGCTTTATCTATCTATTTAACTGGCGAATACAATCATTACGTAATTCTATTCTTTCGTTTATTTTTTCAATCTGATTTTATTGGTATTTATTATCTTAATTTTCTATTTTTTTAATTTAGACCCTTTATACCCATAACTATATAGATAAGTTAATATTGCAATTTCTAAG
>FUAW102926.b1
TTGAAAATGAATTTGATGCTGATAATAAGTAAGCTAAGAAATCTAAAAGCTAAAAAAAGAAAATGCTTAAGGATTGAGAGTAGAACGCTTTTGAAGAGCTTATTAAAGAGTATGGAATTGAAAATGTTTACTTTGAATGTATTGTTGGATTTACTAGCAAAAAGAGCTATACCCAACATATGAATGAATAATGAGCATCCTTAAGAGGCTAGAGAGTAAGGCCTTGGAAATTTTTTATGCAAAATG
>FUAW102931.b1
AATAAATTATTTTATTTTTATAAATCAATGTAGAGATTTTTTTAAATATTATTTTTTATTTCATTTTCTCCAACTATATTGTTTCTTGTAAATTATTTGAACATTTGTTTTTCAATAAAATCAATACCTAATTCTTCTTTAATTAATTGAATATTTGTAATATCATAAAAATTTTTATTATTTATATCATAAGTCAATTCTAATGAATCGTTAGAATTTTCATCTTTATTTATTTTTTTATGATAAAAAAGTGCTAGTCCATCTAAGATACGAGCACCATCGAAATAAAATTAAGATTTTGTAAAAGGTTCTTATTATTTTTATAAAAACATTTTTTTTTGATTTTTTTAGTTATATAATCAGATAAAAAATAAAAATTTTTTTTTTCATTAATATTCGAAAAGAAGTTGAATTCCTGAGTTGATTTGGAAGAAGAATCCATTGTTTTTATATAATTATATTGTCATTTGACGCAAATCGCAAGAACAATCGACTTTATTTTCTCCGAATTGATTTTGGTATTGAATGTTTGATCCCCTGTTGACGGTATTGAGAATGAGAAATGAGTAGTCAACAGAATATTTTTGAGACTGAACGATTTGAATGTCTGGAATTTCTTCAATATTTAAGAGCACTACTTGAGGGTTATTGATGAGAGGAGTTTGCGAAGTTATGTATTGATTATTGTTTG
>FUAW102932.b1
AAAATACTATTTTACCATTGCGCCCTTTATGAAGGATTTTTTACCTCCTTGGCGCCCTCTTTGAAAATTTTACTTACATTATAAAAGGCTGTTTAAGGAAGTAAACACTCAAGTATTACCATCCAACTTTGGCGCCCCACTTATCAAAAAGACTGATGAACAAAGAGACAAGGAAAAATCTATGAAACTAGAAAGCAGACTCAAAAAGAATGAGAGAAGACTGCAATTACTCAAGCTTGAAGTTGAAAAGGCTTAGAAGTTAGCCTAAGAAATAAAGCAGGAAACGGATGAGCATGAGGCTTGATTTCATTCATTTTTTGTCAAGCCGTCTTTAACTTTTTGCTTTGCGCCCTCAATGAAATTATAAAATTCTAATCTTAAATTTTTGTTGTTTTTATGTAAAATTGTATGTAATTTGAATGAAAAAATGCTTCATACTTTTTCCCTTTACTTATTAAATTAAGGGCGCCATTGATTATTTTTAAAAATAATTTTTGTTTCAGAGGCGCCCTTTATGAAATTAATCGCTTGGATAAAAAATTTTAAAAATTCTAATTTTTGAATGGAAATAATTAATTGAAGTAATAAAATTTCCTTACATCCCTTAATGAAAATTTTTAAAAAATTATGCCCTGATGGCTCTGAAAGGTCATTCTACATTATATAATATTTGAATTAAATATATTATTTATAAATAAAAAATA
>FUAW102936.b1
AGGTGTAATGTTTGATTACAAATTTTCTATCGTGTATGACGATTTTCTGTACTATGACAATGAACCTATTTTAGAAGTATTAAAAATGATTAAGAAATTAATTAGTGAATAAGAAATCTAAGATGATGAATAAAAAGATTTTAACGCAAAAGTTATTTTGTTGAATAATTAGAACTACGATATCAATGTGATTTTCCATTAGACCTAAACT
>FUAW102938.b1
TTTTTAGAATGTTGGTTAAATCTGTAGAAAGCACATAATTTTTTAATAAAGTGATTAAATCTTAAACTTAATCAGAAGTTATTACATAGCCCTTATTTATGTTAGTTGGAGAAGTAGATGGAACTATAAGCATGTAATTACTCAATTAG
>FUAW102941.b1
GTTATGGTTATGGCTATTACTATGGTTGTTATTATGGCTATTATTATTGTTAAAGCTGTCTCTCTAGTTATTCAATTCTCTAATCTTTTTCTAGGATTGTTCTATCAAGCTCCACGATTCGCCTATTAATATTTTAATTATCTTAAACAAGAAGATTTTGACTCCTTTCTCTGTTACCAACGTCGTATCTCAGCTATTCTATCTGTCTATTAAGCTCCACTATTCTTCCATTAAGAGTTTACTTCTCTTATTCATTATTATCATATTTTATTTTCATTTGGTTAAGTTCATCAGAGAGTTAAGCTGCAACAGAATCTTTGTGATTTTCCAAAATTACTTTTTCTCTTAAAAAGCTCTGCGCCTAAATCATTTTTTACTAACTACGCAATTCCTGTACTTAATTGTAAAGATTTTACATTCTAACATCTCTATCCATTACTTCGTTTCTCAACTAATTAATTACAGATTTGTTTGAGGTGAGTTTCTCATTCATAACCTTCTGTTTTTACTC
>FUAW102943.b1
AAAAAGCCATACATTAGAGAAAGGACCAAATTAAAGCTCAGACTGAATAGATCGATGAATACATCAAAAATCTTGAGAAATCCAAACTCTAAATCCAAGAATAGAATGAAAGAATACAGAATCTCAAAATCTTTTATGCTGATTTGGTTGACAATTACTCATTGGATGAAGATAATATGGAGAGATGTATTGAAAAATTCAATAGTCTATTTGAGCCCCATCAAAAAAAGCAATAGGAACCTCAAGTTGAAGAGAGAAAAGAACCTGAAAAAAAAGAAGTAGAAAAAGTTTAAGAATAATCCATAAATTTTGATTACAATGATTTAGAATACTTCAAAAAACATGAATTAAAGAAATATGACAATAAAATTTAGATAAATGAAAAAATAAGCGAGTTGGAGGAAGCTATCCAAGTTAACAGAGATTTTGATGACATAGAGAATTAGATAAGAGTCTAGGAGTATCAAGAAATGATAAAACTCCTCAAAGAGAAGCTAAATTCCTTAAAAAATAAAAAACAAGAAAAACCAAAGAGGAAGAACATAATAGAAACTTCATTTTTAAACAATAATGATGAAGAGGAATCTTAGAATATTTTTGAATATTTCAATTAAATTGGCAAGAATTGATCAAATCTTCTTTATCAGAATGATTATTACGACTATTCCGATCAAATACAAGTATCTATTCTTCACTAGAGAAACTATAAAATTGTAGACATCTGCGAAAAA
>FUAW102946.b1
AATTAACTAAAAAAAAAAAATTTTTCTTAAAATCAAAAATTTTATGAAAAAGAAAAGTAAAACCAAAATAATAGAAATGGTAAATAAAAAAACCAAGA
>FUAW102948.b1
ATCCCTGCACTTTCTTTTTCCTCCTTGCCGCCTTCTAGAAGAGTTGCACCATGCTGTTGGAGTACTCCGTGAGCAGCTGCGACTTCACACCTTTCTTGACGTACTTGTACTTGGTGGTGCCTGGCTTGCGTTTACGTTGCACTCTCTGCCTCTTCCTCGGTGCTCTGTGCTGCATCATCATGTCACAATCGGGTAGCATAGGCTGAACATAGCAGCACTCATTGCAACACAGCTGCTCATTGAAGTCACCCAGGTCCCAGCTGCCGCAAAAGACACAACAAATTATCAACGAATTGTTTGTTATCACTCTATTTATTTTTGTCTCTTTCTGTTTTCATATATGCTTGCTTCTAAGATTTTATTTATTTTTTTGATTTTTTTTTGAATCACTCTCTATATATATATAATATCTGAAAAAAAAATAATACAATTTTACAAAAAAAAGTAATAAATAAATATATTTTATCATGTCACTCATCGCC
>FUAW102952.b1
GCAAAATTAAAAAAAATTTTTTTGACCTGAAATGACATAGAATGTATGATATACAGTAAAACCTGTATATGTTGAGTATTTAAGGGACAGTAAATTTTGCCCTATATATAAAGGTGTCGTATTTAAAAAGGGAGTGAAGCTTGTTAAAAGAAATTAAATAATTCAAATTAATGATTATATAAAAATAAATTAAAAAACTAATATCAATCAAAAATTTTACTAGAATATAAAAAAATATTTGTTTAATTCATTCTATTAACTATAATTTTATTAAATTTCATTAAGAAGCCAATTACAATAATT
>FUAW102955.b1
ATAATTACAAGATTTTTCAGATAAATTATGCTTTGAATGATGGAAATAAAATTAATAAGATTTTCCAATTATTTCAAAAATTGCAAAAGATTATTTATGCATTCTACCAACTTCAATTGAGAGTGAAAGAGTATTTTCAAGCGCTGGTTATATACTCAATCAAAGAAGAAACAAACTAACTCATGAAAATTTTAATAAGTTATTATTTTTATATAAAAATAATATTTAAATAAATAAATAATATAATGTGTGACTTTTAAAATTTAATTTTTAATTATTTATTTATTTTTGTATCTTAAAGATTTTTGAATAATTCGAATATTTTATCTCAAATATTCGAACAATAAAAAAAAAAATATTTATATATTCGAATAGTAAAATTTTTTAATTTGCCCATCACTAGTTTTTTCTCCATTCTTCTTTTTGCTATTTCGTTCGATTTGTCTATTTGCATATGAGGTATGTATTTTTTAATTATATCTCTTCTCATTTATATTTTTTAATTTTCATTTAGCCCACCCTTTCTAAGTTCTTTCATTATGTCTTTTTTCATTAGCTTGCTTTATTTTTTATTTTTAATGGCTAATACTATTGCTTAT
>FUAW102959.b1
ACAAGCTGCCCATCCACCAGAAGGAGGGGATTAATACAGAGGATACCATAGAAAAGCGAGTCCTCTATGCTTAGAAAGCGATGCCTCTCATCTACAGAGGGCACAAGCTCATCTATATTGATGAAACAGGCTTCTAGCTCAGAGATATTCCTCGCAGATGTTGGAGCCCTAGGGGGAGAAAGCTCATTGTTAGGCAGCTGAAGAAGTCTAGCAACTTTTATCTTTTCGGGGCCATGGATGACGAGGGCTTTATATTCTATATGGTCTTAGAAAAGGGTGCCTAGCAGGAATAATTCATGGGATTTCTCGCTGCCCTAACCAAGCATCTATAGAATCGGGGTGATCTCAAAAACTGCGTTTTTGTCTTTGATAATGCTAAGATTCACAGTGCTGCCCTCCTAAAAGAAGTCATCCTTCAGCATATACCTCATCTTTTTTCTCTCTCCCTATA
>FUAW10296.b1
GCAGACGCTGAATTTTAAGTACTCTAGGGGGGCTTAGCTGCTTGGAATGGGATTTTCTCAAAAGATGGCTGCGGCCCTGTCTGGGCTTTCTAAGAGCCAAATCCAAAATGTAGCATAGAAGCTCAGGCGCAGCATTCCGATTGTGTTGCAATCCCCTGGCCGCGAGAGTTCAGTCAGCTTGGACACTTTAGAGTGGCTCTATGAGGCCCTAGATAGGGATGAGTTTCTAAATTGTACTGCTGAGCAAATTAGAGTCAGGGCCTCTCAGCGCCAAATAGTCGTAGGCCCTTTGTAAAATACTCTCATTTTTGCCACATTTTACGTGAGAGGCTCCACTGGAGGTATGTTGAGCCGGCCCTGATGAAGGCCCGCACCAATGATGAGGATGTTATTGAAGAAAGATTCTCGTATGCGAAGACCTGATCCCCTAACTCGACAGGGGCCGCAATATTGTCTATATAGATGAAACTGG
>FUAW102966.b1
TTATGTAGGTTTCCTGCTTACCGATTAGCATGATTTTCGTCTTAGATTCATTGATTT
>FUAW102969.b1
TTAAAAAATAATTTAAAATTCAATTATTTAAAATTTGAGACTATACTTATTTATATAAAATATTATTATTACTCAAAATATCATTACTTTAACCTAAAATTTAACAATACTAAAATATTTATTTATTCTCATAAATATTCTCAATTG
>FUAW102978.b1
TGTTTATCATTACTATTATCAAAAGCTTATCTCAAATCAGCAGCAAGTCTTTAAATAAATGCTTTGTCATTGGTTCCCTCTTAGAATATTTTAATGATATGATTGTAAAAATCAAATTTTCCATCATAAATATTTTATTCGAAATTAGGGAAATATTAATCAATTAGTTATTGGATGAAACTCATTTTTATATTTTGGTTATATGAGGTAAAAAAAAATGTATTTAAGAGAAATATATTGTTCATCTGATTTTCAAGTTAGCAACTCTATTATCATTTAAATTTTTGTTGATATGACTCAATTATTAGTTTTAGTAGCCCTCAATAAACATTTATCCAACGATTCGATGAACGTAAAACCATTTGGGTTTTGAATCTTTACAAAGACAAACTCTTAAAGCTTTTGTTTGTTCATGGGGGTACAAATTTCAATAATCGCTTATTTTTTATTGTTCTTATTTATCCCTGATCAGAAACTTCGTACTTTTCATAATCTGTGATCTATCTCCAATTAGCCTCCATAATTTTTTACTCTTTTTCTTTATATAAATAA
>FUAW102981.b1
GTTCTATAACCTAACTAGCTCACTTCCACAAAATAATAACAACTAAATAATATATTTATAATTTAATAACCAATACTTTAGATGCAATATCTAAGATTAACAAATCTTTCAACTCAACAGTCTTGGCAATGAAATTTTAATTTAAGATGAGTATCTTCTTTAATAAATACTCAACTCTAGTAATACCAAAATTTATGATTAATCTGAGTTAACTTCAAAAATTAATGAATATTTATTAAATTAATAAGAAAAAAACTTACAAAATTTATCTTTTAATATTGCATATCCCATTAATCCTAAGAGAGAAACTCTAATGAATTTGTTCTAAACCTCAAGCATTGACTCAGCATTTGAAACTAATCTTGAAAAACAAAAACAAAAACTAGCTTAAGGTAGTAATCAACTTGAAATTAAAGGCTCAGAAGATACTCTAAACCTTAACAACCTCAAAACCTTTTTGCAATCAATTAATTTCTTTGAATAATTTGCATACTTAAAGTTTAAAGGTTGTTTTTATAAAATAGATCTTTTAAACAAAACATTATAAACTCACAATTCTGATGGGTAAGAAATTGTGATTACAGATAAGAACTTAATTTGCAATATTCTACAATAACTAAATTTTGAACCTTATAGTTAAAATGCCTATCTTAACTAATAAAATTCTAAATTGCTCTAAAAATAACCAAAAGA
>FUAW102983.b1
ATATGTTACAATAAAAGCTTATCAATTTATACCTTAATCTGTAGGATCATTCATCGAATTGAAAGGATTATTAAAAAATAAAAAATGTTGTAAAAATATTAAAAACACAAATGATTATTGTTCAATTTACACTTTTCTTCTATTTTACTATGAAAAAGTTATGGGAAAAAAATTTAAACATTTTGATAGACCATAAAATTATGATTTCTGGTTTGAAGGAGAGTATCTAGTTATTAATTTAATAAATAGAGAAAAAATAAATAAAAAAATAAAAATCGGTAATGTTTAATTTCCTTGCAATTTAGAAGACATAAAGAAGATAGCAAAAGGATTCGACTTTACATTTTCACTATTCGAATATTAATCAGTTGTCTAAAATGGAAAAGAAAAAATTTTAGTCAGAGTCATAGAAAATTAAAAAACTGATAAAAGACCTCACATCGATTTATTAATGAATAATGAAAAATCTGAAGAGAAAATAAATTATCATGTAATGTTAATAAAAAGTTTTAATAGATTAATGAGTGATGGATCAACAAATATAAAGTATTATTGTAAAAATTGTTTAAATTATTTCTACGATGAATAAAAATAAATTAATCATATGAAATATTGCTATGAAAAGGAAAATGCATCAACAGATATTTATCCTTAATCTGGTAAAAAATTTATTTCAAAAATCATTTTAAACAA
>FUAW102984.b1
AAATAAGCGATTAATACCAAAAAGATTATCAATAATAGATCTAATTTAAAAATTAGTAATTGGAATCATTGAGATCGGATATTGATAAAATAAATTAGGAAAAGAGACAATTAGAATCTCAAATGCAGCAAAGCAGAATGTAAATGGAATCTCAATTTAATCAAAGCAAAATTATATAAGATAATGAATCTCAAAGCAAAATTGAACAGGCTCAAAGCAAAATTATTGAAGAAGCTAAAAGCAAAATAAAGGAATTAAATGATACCTTCACTCAACAGTTAAACGATCAACACAATAAAATCAATGAATAAAATAGCCAGCTGCTAATATATAGCAATCAATTATTTGAATACAATAATTAATTAGTTAGTAAAGAATAAATAATATAAAATTAAGGTGTAAGGATTAATAGCTTAGAGAGTGAAATAGTTAATCTGTAAAATCAATTGCAGAACATGAGTCTGAATAAGCAAGAGAGCGATGTGAGAATATAAAATTCCGACCAAAGAATAAACGAGTTACAATCACAGATATAAAAAATGTAGCTGGATAATTAATAAATTATGAAGGATAAGAGTGATCTGCAAGAATAACTGCAACTTCATCAAAGCAAAATTATTGAAAAAGACAGCTTGATCAATTAGAAGGACAGCCAGATTCAGGAAAAAGAAAGTATGATCAACAAATTTTAGAATAAATTCATCAATAAATACCTAATTCAGAAATGGTATGGATGATATT
>FUAW102988.b1
[truncated: 2,786,906 more chars]
